# Supplementary material for: Mitochondrial genome-wide analysis of nuclear DNA methylation quantitative trait loci
Source: Hum Mol Genet. 2021 Nov 19;31(10):1720–32. doi: 10.1093/hmg/ddab339 (PMC9122653; doi:10.1093/hmg/ddab339)
Supplement: Supplementary_Data_Set_1_Variants_ddab339 [file supplementary_data_set_1_variants_ddab339.txt]

mtSNP Allele_freq CpG Chromosome Beta SE p-value
m.10086A>G 0.016 cg27382051 chr5 -0.0419536438846096 0.00673367245413357 4.65170302503012e-10
m.10086A>G 0.016 cg10706611 chr6 0.0389727582770856 0.00602759902761718 1.00818637126845e-10
m.10086A>G 0.016 cg05836256 chr16 -0.0335616152128612 0.00532803918097124 2.99464505793178e-10
m.10086A>G 0.016 cg02508881 chr8 0.05337556827152 0.00782465961189944 9.01226130801627e-12
m.10086A>G 0.016 cg06621060 chr10 0.0348225497195325 0.0053537983310496 7.80715790348236e-11
m.10086A>G 0.016 cg07473881 chr20 0.0350978864181638 0.0056189357880282 4.20132703606386e-10
m.10086A>G 0.016 cg12499157 chr6 -0.0563176687735819 0.0075170261297375 6.78244263695401e-14
m.10086A>G 0.016 cg04786411 chr7 -0.042670612901088 0.0063367987843589 1.6531035981118e-11
m.10086A>G 0.016 cg03379309 chr12 0.0343070630585969 0.00498182654835007 5.72047869450446e-12
m.10086A>G 0.016 cg18226700 chr8 -0.0334993460986822 0.00516526384655181 8.84348856300229e-11
m.10086A>G 0.016 cg07849077 chr20 -0.0323960591070236 0.00521094811247226 5.07000914937391e-10
m.10086A>G 0.016 cg06669759 chr4 0.0404762009840084 0.0053008768141794 2.24499456587199e-14
m.10086A>G 0.016 cg14046986 chr1 0.032279464087683 0.00505661757258314 1.72963577205892e-10
m.10086A>G 0.016 cg25367206 chr8 -0.0372289266604759 0.0056068578729827 3.1391462468007e-11
m.10086A>G 0.016 cg06894549 chr1 -0.0337149623510137 0.00484935027598861 3.58945165003445e-12
m.10101T>C 0.018 cg17134966 chr8 -0.0263966850696697 0.00400882349894638 4.5596935978779e-11
m.10101T>C 0.018 cg21278787 chr18 0.0380652925776527 0.00502458221913266 3.56887048353119e-14
m.10101T>C 0.018 cg27062159 chr18 0.0300959883034488 0.00401597562286332 6.67718757964725e-14
m.10101T>C 0.018 cg27624162 chr2 0.0255893592328241 0.0040137843053656 1.82521998731813e-10
m.10101T>C 0.018 cg07530460 chr17 -0.0218419572486509 0.00351280179173565 5.04120322366146e-10
m.10101T>C 0.018 cg09395085 chr14 0.0238249250190024 0.00385929248636059 6.68402512657685e-10
m.10101T>C 0.018 cg26567162 chr10 -0.0344439762582281 0.00451648164531381 2.41615344506962e-14
m.10101T>C 0.018 cg05455234 chr21 -0.0316139841310975 0.00496044057036486 1.85098824212667e-10
m.10101T>C 0.018 cg12219753 chr18 0.0118364198829208 0.00170799584292358 4.20825482533475e-12
m.10101T>C 0.018 cg09298791 chr10 -0.055449727592172 0.00843965253928883 5.02668219800777e-11
m.10101T>C 0.018 cg09716288 chr11 -0.106581916086331 0.0156999591850982 1.13168266850165e-11
m.10101T>C 0.018 cg22240715 chr7 -0.0397595116969086 0.00574885295745877 4.64320958029238e-12
m.10101T>C 0.018 cg02470108 chr16 -0.0290538579331636 0.00374537955393233 8.67884754703593e-15
m.10101T>C 0.018 cg21174344 chr9 -0.0292554916728872 0.00445795565039716 5.29004836641909e-11
m.10101T>C 0.018 cg23705719 chr1 -0.0498744693473494 0.00623459998977683 1.24797497155037e-15
m.10101T>C 0.018 cg01237626 chr4 -0.0236644452381917 0.00365485908625126 9.49438645938794e-11
m.10101T>C 0.018 cg10721782 chr15 0.048109459851303 0.00670730830104841 7.35369124503912e-13
m.10101T>C 0.018 cg23933345 chr1 0.0306060455076674 0.00398544455323024 1.59765758832537e-14
m.10101T>C 0.018 cg26423470 chr3 -0.0665750770899546 0.0105735796286602 3.04713769981235e-10
m.10101T>C 0.018 cg15275100 chr18 0.0288464467128877 0.00402093333243895 7.28017431487006e-13
m.10101T>C 0.018 cg19862918 chr17 0.023186945927018 0.00352013281493278 4.48947305040683e-11
m.10101T>C 0.018 cg02987555 chr10 -0.0519606226380039 0.00774247888314307 1.93150253418937e-11
m.10101T>C 0.018 cg12973548 chr7 -0.0390322845882741 0.0056175220436079 3.69687959317514e-12
m.10101T>C 0.018 cg22209723 chr20 -0.0395581668984234 0.00608184743877702 7.80554235181823e-11
m.10101T>C 0.018 cg13872524 chr14 -0.0343476673140701 0.00531147846393538 1.00175018578017e-10
m.10101T>C 0.018 cg24346328 chr14 -0.0220875107234275 0.00328463802089784 1.76210289118527e-11
m.10101T>C 0.018 ch.10.113099321F chr10 0.0163029513538421 0.00252676010312031 1.10298502399584e-10
m.10101T>C 0.018 cg23015327 chr17 -0.0409676803675161 0.00613142016829366 2.3635178818359e-11
m.10101T>C 0.018 cg11084020 chr7 0.0278553618476357 0.00426313710325859 6.40335351340332e-11
m.10101T>C 0.018 cg06781910 chr4 -0.032749385989064 0.00446015112741572 2.09385512052676e-13
m.10101T>C 0.018 cg09761959 chr2 -0.0368545783907971 0.00498510944323537 1.43625230849609e-13
m.10101T>C 0.018 cg03088473 chr2 0.0254004388684012 0.00405216927687067 3.64880251735621e-10
m.10101T>C 0.018 cg00033678 chr1 0.0278328413427334 0.00400799907491476 3.80278735086407e-12
m.10101T>C 0.018 cg07537287 chr5 -0.0259204794374158 0.00356824620178449 3.75232707317822e-13
m.10101T>C 0.018 cg05990793 chr3 -0.0251598691249919 0.00367816907028345 7.90141247207134e-12
m.10101T>C 0.018 cg11853350 chr9 -0.0317116288535467 0.00436602052660972 3.77815170110797e-13
m.10101T>C 0.018 cg26186357 chr9 0.0260458659933804 0.00384433851122998 1.24300524937991e-11
m.10101T>C 0.018 cg09094964 chr12 -0.0306419502235168 0.00414832501172936 1.50649245998411e-13
m.10101T>C 0.018 cg00435408 chr16 0.0262463556801439 0.00382383657733261 6.70148979056039e-12
m.10172G>A 0.011 cg19953985 chr3 -0.04608062909224 0.00709465555840777 8.29680377703168e-11
m.10172G>A 0.011 cg08569608 chr6 -0.0381632237805237 0.0060770751004083 3.38862642084975e-10
m.10172G>A 0.011 cg11696200 chr13 -0.0453431054417659 0.00509263208114442 5.40308823006636e-19
m.10172G>A 0.011 cg24539604 chr2 0.0594812701786165 0.00648550555704963 4.66845290854538e-20
m.10172G>A 0.011 cg14241074 chr4 -0.0300006889146489 0.00462504205617788 8.7808729527387e-11
m.10172G>A 0.011 cg21243348 chr20 0.0466093094658374 0.00711164954970936 5.60392812401219e-11
m.10172G>A 0.011 cg24439837 chr12 -0.0433406968232462 0.00628972244069759 5.55119085412884e-12
m.10172G>A 0.011 cg05218362 chr16 -0.0522447215986222 0.00596979224960636 2.10508865983106e-18
m.10172G>A 0.011 cg09427429 chr2 -0.0438873766205733 0.00660255996113126 2.99077633997802e-11
m.10172G>A 0.011 cg12803878 chr8 0.0486674703587212 0.00737521404205935 4.14533922420807e-11
m.10172G>A 0.011 cg22713923 chr7 -0.0391591417417323 0.00601448035580931 7.47464004089711e-11
m.10172G>A 0.011 cg03851143 chr6 0.0913163413600942 0.0142731306705988 1.57652829810609e-10
m.10172G>A 0.011 cg17854981 chr7 -0.0548079335965117 0.00563364465825974 2.27523222812943e-22
m.10172G>A 0.011 cg21804045 chr5 -0.0360854412860387 0.00425512239244925 2.24284480999261e-17
m.10172G>A 0.011 cg13066495 chr1 -0.0466776919578364 0.00656730528644812 1.18089523174266e-12
m.10172G>A 0.011 cg01307939 chr7 0.0593601176449073 0.0090426814436101 5.22296265540545e-11
m.10172G>A 0.011 cg23419347 chr2 0.0442764354616252 0.00706739467746413 3.73093686363821e-10
m.10172G>A 0.011 cg04735571 chr6 -0.0412061341183693 0.0065438337904123 3.0357711096783e-10
m.10172G>A 0.011 cg17823943 chr1 -0.0497495579044006 0.00670150676492233 1.13946631253783e-13
m.10172G>A 0.011 cg23031387 chr19 -0.0403130083511257 0.00613670511850981 5.05993066770639e-11
m.10172G>A 0.011 cg24447152 chr1 -0.0481234217097778 0.0064122880608839 6.14871471960858e-14
m.10172G>A 0.011 cg22805294 chr10 -0.0532817712507606 0.00520173156533902 1.27119006251433e-24
m.10172G>A 0.011 cg01603549 chr2 -0.0920819548707393 0.00948454480966226 2.77030241064407e-22
m.10172G>A 0.011 cg13008978 chr12 0.0126741873532232 0.00195447286518969 8.89033357747814e-11
m.10172G>A 0.011 cg08977118 chr10 -0.0454732944653622 0.00570290631107772 1.53986437492714e-15
m.10172G>A 0.011 cg05216052 chr2 -0.0414899565452168 0.00665905654507974 4.64634817288875e-10
m.10172G>A 0.011 cg23992123 chr18 -0.0399161150123125 0.00559733229060526 9.94435146845212e-13
m.10172G>A 0.011 cg14078335 chr11 -0.0421518528502132 0.00562243247549937 6.52527849936797e-14
m.10172G>A 0.011 cg25525687 chr19 0.0431018440697516 0.00539718712826533 1.3940702155004e-15
m.10172G>A 0.011 cg23495332 chr1 -0.0455302391568015 0.00652298952506997 2.95253423972613e-12
m.10172G>A 0.011 cg15417475 chr7 -0.0428178459448078 0.00690707139399102 5.67754720292042e-10
m.10172G>A 0.011 cg27059340 chr5 -0.0576216951449906 0.00912797430358624 2.74299679574664e-10
m.10172G>A 0.011 cg03418370 chr10 -0.0422354828666727 0.00531638251935816 1.95128949635301e-15
m.10172G>A 0.011 cg08664849 chr16 -0.0720082760467511 0.00727988613998692 4.53632443135971e-23
m.10172G>A 0.011 cg02825286 chr22 -0.029081897395247 0.00442887485760851 5.15358049572729e-11
m.10172G>A 0.011 cg27455640 chr17 -0.0497041632405577 0.00676412455561555 2.0088860569413e-13
m.10172G>A 0.011 cg23053299 chr5 0.0407400376337217 0.00547580437149557 1.00677908090642e-13
m.10172G>A 0.011 cg16630679 chr3 -0.0460423248083067 0.00558355464616459 1.63702943068842e-16
m.10172G>A 0.011 cg15954887 chr6 0.0446348957885619 0.00672079358253431 3.10900392191903e-11
m.10172G>A 0.011 cg06092948 chr10 0.0466885760161969 0.00573755860997682 4.03992394539501e-16
m.10172G>A 0.011 cg22123729 chr4 0.00763825703748626 0.00120537478955213 2.34538115079631e-10
m.10172G>A 0.011 cg10633156 chr12 0.0331124144405162 0.00441529277033558 6.40698792390027e-14
m.10172G>A 0.011 cg23805772 chr2 -0.0415292658451171 0.00480133641410966 5.17155013232213e-18
m.10172G>A 0.011 cg07709242 chr3 0.0498010618240434 0.0058873924268048 2.6983353727924e-17
m.10172G>A 0.011 cg20995061 chr11 0.0227346609963348 0.00256922770256582 8.8441010261497e-19
m.10172G>A 0.011 cg01026385 chr2 -0.0438041884587588 0.00635141997581764 5.32037633267198e-12
m.10172G>A 0.011 cg05811846 chr11 -0.0463975433066579 0.00722391951790917 1.3382028888884e-10
m.10172G>A 0.011 cg19877033 chr1 -0.0447039095471758 0.00696469609012322 1.37492894632548e-10
m.10172G>A 0.011 ch.17.1184801R chr17 0.0473109269798616 0.00563950313710482 4.89456046512886e-17
m.10172G>A 0.011 cg16704073 chr11 -0.0578756184937232 0.00831733232343423 3.4407279259253e-12
m.10172G>A 0.011 cg26349110 chr8 0.0493511221041119 0.00746702229082153 3.86375009043587e-11
m.10172G>A 0.011 cg06616512 chr14 0.0759546963998346 0.00967540855806985 4.15099148825898e-15
m.10172G>A 0.011 cg03144215 chr8 0.0475059535624967 0.00547073325021757 3.83254117211983e-18
m.10172G>A 0.011 cg25288660 chr7 -0.0434016046895597 0.00691850718893895 3.5356237703813e-10
m.10172G>A 0.011 cg08877781 chr17 0.0388221699437645 0.00468244170553834 1.12291056722564e-16
m.10172G>A 0.011 cg24166694 chr2 0.049400151384083 0.00773047647517322 1.65548353037966e-10
m.10172G>A 0.011 cg00566187 chr1 -0.0410828851800303 0.00496012094465065 1.20476433661701e-16
m.10172G>A 0.011 cg23348636 chr6 -0.0457535808008124 0.00505207324182126 1.34830690261297e-19
m.10172G>A 0.011 cg24399406 chr17 0.0397106507832353 0.00474983387010215 6.24903799870767e-17
m.10172G>A 0.011 cg08774561 chr22 -0.0567476656596341 0.00656392622304264 5.36244430841272e-18
m.10172G>A 0.011 cg12033124 chr12 0.114341257960594 0.0162144411891423 1.76597463430622e-12
m.10172G>A 0.011 cg10196956 chr3 -0.0456097161944101 0.00535854363729994 1.71567117279624e-17
m.10172G>A 0.011 cg14796908 chr4 -0.0427422661625361 0.00517246585010711 1.41555154568178e-16
m.10172G>A 0.011 cg22077686 chr2 -0.0499442659738201 0.00600027000064313 8.52809914048145e-17
m.10172G>A 0.011 cg10206882 chr14 -0.0428821898368732 0.00686122006511202 4.10619551410198e-10
m.10172G>A 0.011 cg24890043 chr2 0.0329305443070523 0.0049362145496514 2.53695719585422e-11
m.10172G>A 0.011 cg07022956 chr18 -0.0391582306318605 0.00504231297030146 8.10507083598993e-15
m.10172G>A 0.011 cg21146797 chr12 -0.0415716930178977 0.00615136946202325 1.39793726241266e-11
m.10172G>A 0.011 cg17697835 chr17 -0.0402158659608986 0.00632205574157461 2.0018255566163e-10
m.10172G>A 0.011 cg11881910 chr7 0.0238839128722807 0.00267750323257373 4.65370714592035e-19
m.10172G>A 0.011 cg13014422 chr11 0.0105558480289444 0.00152581755368928 4.57551468403885e-12
m.10172G>A 0.011 cg25780982 chr11 -0.0348321921475051 0.00433251008805912 9.00398917014574e-16
m.10172G>A 0.011 cg11842953 chr5 -0.0732626767204631 0.0076637384426597 1.18152699723686e-21
m.10172G>A 0.011 cg18717288 chr20 -0.0789832923559392 0.00948411004775262 8.22470548089083e-17
m.10172G>A 0.011 cg25736509 chr7 -0.0458922682926994 0.00593388626316366 1.04275376110766e-14
m.10172G>A 0.011 cg21820394 chr14 0.0368779405810535 0.00592433798194245 4.82107618180097e-10
m.10172G>A 0.011 cg00654200 chr11 0.0265470131978877 0.00340865568062824 6.80145638261624e-15
m.10172G>A 0.011 cg02710346 chr3 -0.0539230048158656 0.00795778554315529 1.23435959324462e-11
m.10172G>A 0.011 cg26555310 chr1 -0.0548268686487427 0.00688103543512424 1.6149465275957e-15
m.10172G>A 0.011 cg06421884 chr3 -0.0382346980118464 0.00536378030256611 1.01607459912041e-12
m.10172G>A 0.011 cg27361250 chr4 0.0468481043017696 0.00511416085281863 5.16729673235547e-20
m.10172G>A 0.011 cg07113642 chr20 0.0574492034285569 0.00916957892367021 3.72358257308e-10
m.10172G>A 0.011 cg21496377 chr1 0.046475368105419 0.00480316490041886 3.81388108966138e-22
m.10172G>A 0.011 cg00655901 chr2 -0.0422799041578492 0.0056290252123209 5.86538412650426e-14
m.10172G>A 0.011 cg06302690 chr15 0.0532114794186656 0.00825592385387125 1.15411290529243e-10
m.10172G>A 0.011 cg26535325 chr8 -0.0559320818759644 0.00822591881485986 1.04987569273126e-11
m.10172G>A 0.011 cg15063150 chr2 -0.0487443487633764 0.00520527517371773 7.64738735073405e-21
m.10172G>A 0.011 cg14517859 chr12 0.0523469575222044 0.00522903239173158 1.36600793869573e-23
m.10172G>A 0.011 cg22025132 chr6 0.0473619136042247 0.00507422957303101 1.0212846063369e-20
m.10172G>A 0.011 cg18794497 chr14 -0.0474729133727231 0.00717444058536481 3.66685884013217e-11
m.10172G>A 0.011 cg23636606 chr14 0.0221852515431518 0.00277556186882056 1.31622718294087e-15
m.10172G>A 0.011 cg05910702 chr16 -0.04324625789483 0.00543295517160165 1.72055984816591e-15
m.10172G>A 0.011 cg26981117 chr2 -0.04992036159576 0.00709183134476758 1.93436229957081e-12
m.10172G>A 0.011 cg24589001 chr17 -0.101810575831964 0.0149506830342872 9.77611296604875e-12
m.10172G>A 0.011 cg04783832 chr15 0.0138722633322678 0.0022038265791033 3.08142571669157e-10
m.10172G>A 0.011 cg10553773 chr3 -0.0637274640003153 0.00886570989018116 6.57070206181333e-13
m.10172G>A 0.011 cg04056620 chr3 -0.0746336055504354 0.0112024871156277 2.69693701187429e-11
m.10172G>A 0.011 cg24948913 chr21 -0.0561851586325432 0.00672213657629766 6.36666289816646e-17
m.10172G>A 0.011 cg20871243 chr1 0.0192116733063133 0.00280621237247983 7.58785780394401e-12
m.10172G>A 0.011 cg08367205 chr11 0.024669945917017 0.00269886723164649 6.19622205611378e-20
m.10172G>A 0.011 cg03446551 chr8 -0.041904736567758 0.00624542084194661 1.95059971824881e-11
m.10172G>A 0.011 cg02628930 chr4 0.0260662289187006 0.00397347340819827 5.3785682691629e-11
m.10172G>A 0.011 cg13659360 chr11 -0.0109906841333909 0.00164192361592711 2.17470447674877e-11
m.10172G>A 0.011 cg08917281 chr2 0.0130904067461822 0.00206421070564535 2.27385264238971e-10
m.10172G>A 0.011 cg05648629 chr16 -0.0446299687665606 0.00678750020370079 4.8549463269579e-11
m.10172G>A 0.011 cg10681242 chr10 -0.0411883739019614 0.00665114758898235 5.91528296315519e-10
m.10172G>A 0.011 cg27498782 chr7 -0.0337418259618495 0.00535914500136225 3.0518596720068e-10
m.10172G>A 0.011 cg14554176 chr9 -0.0452167960600233 0.00507632115219046 5.2245793569091e-19
m.10172G>A 0.011 cg27608563 chr16 -0.0459437419690932 0.00467629349127043 8.8031125437279e-23
m.10172G>A 0.011 cg12344249 chr5 -0.0434757805640458 0.00676017070521067 1.26628704564705e-10
m.10172G>A 0.011 cg21600639 chr2 -0.0542214056553569 0.00843331100204203 1.28081037638311e-10
m.10172G>A 0.011 cg03260790 chr12 0.0368191688864595 0.00549295067186225 2.04203688651792e-11
m.10172G>A 0.011 cg20423602 chr10 -0.0469130655062192 0.00613532003020925 2.06695991044586e-14
m.10172G>A 0.011 cg19400780 chr1 0.0183625779866632 0.00208366096096543 1.22219997248605e-18
m.10172G>A 0.011 cg25608871 chr15 -0.0481159166577648 0.00622356591507569 1.06499321508268e-14
m.10172G>A 0.011 cg21265853 chr22 -0.0400177286875085 0.00517855163139766 1.09600861796987e-14
m.10172G>A 0.011 cg10824477 chr2 -0.0574415830996389 0.00599598881115137 9.70433241677338e-22
m.10172G>A 0.011 cg01370129 chr11 0.0230081003278333 0.00283243352838057 4.54478115310572e-16
m.10172G>A 0.011 cg23872320 chr5 -0.0372867826704725 0.00477739036455489 5.95755716563973e-15
m.10172G>A 0.011 cg04785083 chr1 0.0517653852263801 0.00795755025788129 7.75946676810325e-11
m.10172G>A 0.011 cg16583193 chr19 -0.081591822366081 0.00924027071106565 1.04652230756449e-18
m.10172G>A 0.011 cg06560547 chr10 -0.0399924813623772 0.00483032915765323 1.2374276338947e-16
m.10172G>A 0.011 cg10354117 chr17 -0.0403979580098295 0.00544190914988184 1.14073807976494e-13
m.10172G>A 0.011 cg17214210 chr2 -0.0444288416226801 0.0056681996789827 4.56820287777298e-15
m.10172G>A 0.011 cg14903097 chr2 0.0442983215921726 0.00717738813113448 6.74622930922504e-10
m.10172G>A 0.011 cg14862827 chr9 0.0157108443912438 0.00196878224797692 1.463561433907e-15
m.10172G>A 0.011 cg01679682 chr6 -0.0474595008809421 0.00524443542791562 1.43628866904772e-19
m.10172G>A 0.011 cg11787526 chr16 -0.0336317326305058 0.00524941049343623 1.48640911652833e-10
m.10172G>A 0.011 cg12314410 chr13 -0.0381419050279263 0.00564111900959118 1.36657446750594e-11
m.10172G>A 0.011 cg15215690 chr12 0.0358064809752309 0.00493534617473427 4.01334586505973e-13
m.10172G>A 0.011 cg03059131 chr15 0.026771850800673 0.0043248031976702 6.00479161373129e-10
m.10398A>G 0.137 cg23091611 chr17 -0.022241223728266 0.0033268408446435 2.3031272522513e-11
m.10398A>G 0.137 cg11121606 chr2 -0.0264714516105231 0.00420317999086497 3.01591938091391e-10
m.10398A>G 0.137 cg07105891 chr1 -0.0507561000791836 0.0064611803481898 3.98034057921151e-15
m.10398A>G 0.137 cg17650822 chr16 0.0213665552177981 0.00314340876575048 1.0663026238176e-11
m.10398A>G 0.137 cg19122601 chr20 -0.029065287949939 0.00430549065566401 1.47083574677135e-11
m.10398A>G 0.137 cg03185622 chr8 -0.03776875322029 0.0060395246215889 4.01105170705298e-10
m.10398A>G 0.137 cg26231529 chr11 0.0285637174137139 0.00458576021884989 4.70064417492896e-10
m.10398A>G 0.137 cg21634684 chr2 -0.0283271257457222 0.00432382539184864 5.69987329824785e-11
m.10398A>G 0.137 cg20275177 chr10 -0.0248213951818373 0.00358733415322872 4.54279263239336e-12
m.10398A>G 0.137 cg23108291 chr5 0.0277955029173126 0.00432267254444966 1.2746449318805e-10
m.10398A>G 0.137 cg12063910 chr9 0.0277675531032773 0.00415118135055455 2.24589420382865e-11
m.10754A>G 0.013 cg03306355 chr15 -0.0283580739621278 0.004094155052647 4.31447640312152e-12
m.10754A>G 0.013 ch.8.90781826R chr8 0.0350111601499468 0.00508917273640764 6.00467374221417e-12
m.10754A>G 0.013 cg12689862 chr4 -0.0338951635935787 0.00427867128173345 2.33927064487834e-15
m.10754A>G 0.013 cg22988346 chr8 -0.0587336881503705 0.00810599846315636 4.3018984896686e-13
m.10754A>G 0.013 cg19021698 chr7 0.0437335496344902 0.00518018851964428 3.10719936714208e-17
m.10754A>G 0.013 cg07212894 chr3 0.0365286667780113 0.00483590584304913 4.23275911801256e-14
m.10754A>G 0.013 cg17103088 chr19 -0.0129271286063628 0.00182403446886163 1.36943876869887e-12
m.10754A>G 0.013 cg23667127 chr12 0.0256420884937328 0.00410606165420304 4.23976155676399e-10
m.10754A>G 0.013 cg24278713 chr10 -0.0380053541894807 0.00585072672623393 8.25742379664332e-11
m.10754A>G 0.013 cg07939922 chr5 0.0342620285602997 0.00490123734696982 2.73936627282422e-12
m.10754A>G 0.013 cg16883944 chr17 0.0460978881088037 0.00608899713677307 3.71257161815111e-14
m.10754A>G 0.013 cg07612131 chr6 -0.0403742054715595 0.00531219909070729 2.95488568609839e-14
m.10754A>G 0.013 cg07268919 chr1 0.0354181400558806 0.00560139311149473 2.56375784468024e-10
m.10754A>G 0.013 cg20713035 chr5 -0.0287032813096023 0.00459367708306301 4.14592249012552e-10
m.10754A>G 0.013 cg16708978 chr14 0.0362769122557075 0.00474824049153142 2.17095676205101e-14
m.10754A>G 0.013 cg24377329 chr11 0.0391381652116299 0.00450492379262061 3.69317556313413e-18
m.10754A>G 0.013 cg05302542 chr17 0.02451587117682 0.00356479812841559 6.10354024003075e-12
m.10754A>G 0.013 cg25718322 chr1 -0.0353678091534168 0.00475032844291634 9.66952464947303e-14
m.10754A>G 0.013 cg09965526 chr1 -0.0465069686454378 0.00645527034207502 5.82589801184099e-13
m.10754A>G 0.013 cg06613480 chr3 0.0403350092138909 0.00557704423208116 4.74786249059749e-13
m.10754A>G 0.013 cg16470309 chr15 0.0320528822799722 0.00513413715333185 4.29008832071546e-10
m.10754A>G 0.013 cg03304078 chr16 0.042309515659696 0.00534510831576121 2.4614632795627e-15
m.10754A>G 0.013 cg26481727 chr16 -0.0523098790552941 0.00754427528870572 4.09920767428324e-12
m.10754A>G 0.013 cg05381748 chr2 -0.037244115402041 0.00543614271485184 7.32316846170636e-12
m.10754A>G 0.013 cg16308673 chr17 0.038375515250831 0.00508900176397491 4.66836117082275e-14
m.10754A>G 0.013 cg10251446 chr3 -0.0235681552300105 0.00370407299671521 1.98150540048552e-10
m.10754A>G 0.013 cg02543147 chr22 -0.0364866634667801 0.00433581803567595 3.92311945088487e-17
m.10754A>G 0.013 cg16781484 chr7 -0.0350745715832854 0.00561289000985232 4.13267089363995e-10
m.10754A>G 0.013 cg21153981 chr18 -0.025058339439042 0.00356689512907863 2.13679246441881e-12
m.10754A>G 0.013 cg09026669 chr21 -0.0668762312755992 0.00605240896149584 2.20383024222772e-28
m.10754A>G 0.013 cg07930916 chr12 0.037542358772513 0.00470382206141901 1.44863984476767e-15
m.10754A>G 0.013 cg00796679 chr12 -0.0363425292747336 0.00478943250878446 3.24715886181745e-14
m.10754A>G 0.013 cg23280064 chr16 0.0204571693831813 0.00328764628781844 4.89493751981776e-10
m.10754A>G 0.013 cg02247625 chr6 -0.0771965669032202 0.0118756089391595 8.00906478311535e-11
m.10754A>G 0.013 cg04010651 chr19 0.0149050578003939 0.00197810334677395 4.88241976226495e-14
m.10754A>G 0.013 cg16288579 chr7 -0.050386178575406 0.00618077681409679 3.57721575051755e-16
m.10754A>G 0.013 cg10697784 chr12 -0.0554113583493288 0.00572532070301612 3.72872496693063e-22
m.10754A>G 0.013 cg04253235 chr20 -0.0695931865831828 0.0108004227971093 1.16702086249543e-10
m.10754A>G 0.013 cg27023524 chr5 -0.0740592567522036 0.00906298296950988 3.04274569038111e-16
m.10754A>G 0.013 cg16241178 chr7 -0.032778131220968 0.0039544455254811 1.14269564012879e-16
m.10754A>G 0.013 cg07820591 chr3 0.0396156449526967 0.00448039019490525 9.40136761646437e-19
m.10754A>G 0.013 cg14593801 chr10 -0.0427280824717725 0.00599567778825749 1.02967615054338e-12
m.10754A>G 0.013 cg18148277 chr4 -0.0362971236831617 0.00470728141217247 1.24986069862285e-14
m.10754A>G 0.013 cg05521610 chr17 -0.0387011137974153 0.006043236742742 1.51321070774492e-10
m.10754A>G 0.013 cg19017278 chr7 -0.0347578938406026 0.00545732552033361 1.90221975268066e-10
m.10754A>G 0.013 cg05641033 chr12 0.0349203434426083 0.00410579818557506 1.81393698651562e-17
m.10754A>G 0.013 cg22970629 chr6 0.0343888303296344 0.00478887265322981 6.92101390050406e-13
m.10754A>G 0.013 cg22800598 chr10 -0.0266783162622707 0.00353076366491253 4.15775068557441e-14
m.10754A>G 0.013 cg13986536 chr9 -0.0384268622838415 0.00559679839588294 6.60895464022587e-12
m.10754A>G 0.013 cg05191535 chr19 -0.0359944193865047 0.00546114049310658 4.36851040718245e-11
m.10754A>G 0.013 cg09456134 chr17 -0.0271015815164421 0.00381288783658859 1.17831708911372e-12
m.10754A>G 0.013 cg09573595 chr12 -0.0353478658768452 0.00473105957842137 7.93170803032362e-14
m.10754A>G 0.013 cg02123141 chr6 -0.0589478403627286 0.00829947761976981 1.22434516772055e-12
m.10754A>G 0.013 cg03387066 chr2 0.0386137958322302 0.00505500931644623 2.19393492424089e-14
m.10754A>G 0.013 ch.11.113826553F chr11 0.0349272496005794 0.00458712492022156 2.65346235695823e-14
m.10754A>G 0.013 cg05560630 chr3 0.0366813511879105 0.00524777979532696 2.7512140345845e-12
m.10754A>G 0.013 cg04881271 chr16 0.0163923003797669 0.00260155388459377 2.95797890651917e-10
m.10754A>G 0.013 cg11328313 chr10 -0.0327195387554447 0.00459773182616603 1.10740559527298e-12
m.10754A>G 0.013 cg11207352 chr19 -0.0428438640000538 0.00683772180258572 3.70892920772406e-10
m.10754A>G 0.013 cg16403102 chr12 0.0229302480935537 0.00356370349527836 1.2397247735238e-10
m.10754A>G 0.013 cg27234800 chr4 -0.0577814574994952 0.00833170216397787 4.05840926742366e-12
m.10754A>G 0.013 cg20832090 chr1 -0.0397602480086307 0.00557273665317565 9.69423395110345e-13
m.10754A>G 0.013 cg26075905 chr14 -0.0111848017003458 0.00153114588509263 2.77561823877703e-13
m.10754A>G 0.013 cg14344315 chr15 0.054073848854849 0.00766592715341518 1.74107686006959e-12
m.10754A>G 0.013 cg08637147 chr20 0.0369420579837452 0.00454470112084589 4.3427642322801e-16
m.10754A>G 0.013 cg13155106 chr2 0.0424935959827733 0.00626133820401783 1.14756372779988e-11
m.10754A>G 0.013 cg11296005 chr20 0.0417425813388171 0.00478734314514226 2.79771972409852e-18
m.10754A>G 0.013 cg17610144 chr7 -0.0367122294974945 0.00562126154386239 6.53498240691123e-11
m.10754A>G 0.013 cg24244927 chr18 0.0387537898376503 0.00615122774242208 2.97316454108942e-10
m.10754A>G 0.013 cg06901091 chr3 -0.0314928393175909 0.00485974607319947 9.15121057372918e-11
m.10754A>G 0.013 cg16657928 chr6 0.0420564908675887 0.0048095968410734 2.24430087864267e-18
m.10754A>G 0.013 cg14970186 chr8 -0.0666565261969235 0.0107761772936689 6.18883999491021e-10
m.10754A>G 0.013 cg24254692 chr4 -0.0338680758951509 0.00467899907936212 4.54288562550339e-13
m.10754A>G 0.013 cg23181493 chr5 -0.0321817491064075 0.00508950632988694 2.56272183509713e-10
m.10754A>G 0.013 cg16844564 chr6 -0.0357494317316584 0.00515813859670992 4.1880886250439e-12
m.10754A>G 0.013 cg19330506 chr11 -0.0307986557833607 0.00454623641864364 1.24803592254218e-11
m.10754A>G 0.013 cg07833382 chr17 0.0389708056168512 0.00475120288972483 2.35825034308117e-16
m.10754A>G 0.013 cg21883147 chr11 -0.0377824427008914 0.00479974978034115 3.49707261324178e-15
m.10754A>G 0.013 cg06280210 chr7 0.0403605120599592 0.00565270691276737 9.33087358106275e-13
m.10754A>G 0.013 ch.6.2768623F chr6 0.0416544538925975 0.00627644775560038 3.20938521900089e-11
m.10754A>G 0.013 cg17384114 chr3 0.0125115889430578 0.00194470403086392 1.24557045175931e-10
m.10754A>G 0.013 cg07742499 chr19 0.0350640015290995 0.00524673376449615 2.34075276311591e-11
m.10754A>G 0.013 cg13578400 chr16 0.0248388408852889 0.00394324099452524 2.99392751258553e-10
m.10754A>G 0.013 cg20949846 chr12 -0.0290590519242071 0.00374963435349605 9.2011183519543e-15
m.10754A>G 0.013 cg26350092 chr3 -0.039513710049804 0.00445457155427246 7.29014765814525e-19
m.10754A>G 0.013 cg00130794 chr1 -0.0291984054831161 0.00411567530943005 1.29877688432265e-12
m.10754A>G 0.013 cg13572596 chr14 -0.055524551048283 0.00846877882483362 5.5128816783122e-11
m.10754A>G 0.013 cg12076358 chr6 -0.0380395216395652 0.00611507054853333 4.95198558694819e-10
m.10754A>G 0.013 cg10186411 chr15 -0.0381620707944811 0.00561827239557657 1.10212862154656e-11
m.10754A>G 0.013 cg12101412 chr7 -0.0588325575290343 0.00680367893905239 5.27930348562787e-18
m.10915T>C 0.019 cg26094122 chr17 0.0193236079791867 0.00312336745173888 6.1402987494188e-10
m.10915T>C 0.019 cg11570820 chr11 -0.0604081551717077 0.00786679082759098 1.60483500054718e-14
m.10915T>C 0.019 cg23785802 chr5 -0.0372368052995001 0.00476798782873246 5.73003532135261e-15
m.10915T>C 0.019 cg26959053 chr7 0.0356880927303199 0.00576889310830137 6.15934659241033e-10
m.10915T>C 0.019 cg25707951 chr15 -0.0766943281538279 0.0118462631511224 9.53554846691871e-11
m.10915T>C 0.019 cg11225297 chr3 0.0248456321305376 0.00395883024800636 3.47386569491677e-10
m.10915T>C 0.019 cg25949175 chr20 -0.0372490797558965 0.00502618183850967 1.25341904699034e-13
m.10915T>C 0.019 cg12030962 chr11 -0.0681647693009472 0.00915753141050069 9.79966322390549e-14
m.10915T>C 0.019 cg19977628 chr5 -0.0398388387210333 0.00521774403112616 2.253630001018e-14
m.10915T>C 0.019 cg22411400 chr20 0.0428323441894919 0.00664030031159736 1.11582921577635e-10
m.10915T>C 0.019 cg25313277 chr5 -0.0560191147007419 0.00711173288602884 3.35336890222978e-15
m.10915T>C 0.019 cg09910277 chr11 -0.036166992630172 0.00524962397058952 5.60106980484781e-12
m.10915T>C 0.019 cg11083745 chr5 -0.0519130442919133 0.00770471021813298 1.6076711713198e-11
m.10915T>C 0.019 cg18008675 chr2 -0.0372139289564936 0.00532032828492194 2.6588817503651e-12
m.10915T>C 0.019 cg03501899 chr15 -0.0745301687039864 0.00909835508691189 2.57756529096505e-16
m.10915T>C 0.019 cg01199628 chr8 -0.0334847237628143 0.00521222881276642 1.3251076008621e-10
m.10915T>C 0.019 cg11315362 chr17 -0.068262625954031 0.00734661354445092 1.51824579432873e-20
m.10915T>C 0.019 cg01172315 chr2 0.00673021813697555 0.00106991089934016 3.16552486778348e-10
m.10915T>C 0.019 cg01489416 chr19 -0.05158854048806 0.00537601887101887 8.30677625673761e-22
m.10915T>C 0.019 cg21197973 chr3 0.036692526867399 0.00443446331900074 1.29103195074059e-16
m.10915T>C 0.019 cg04182321 chr11 0.041815759004427 0.00605463314299623 4.9708353650981e-12
m.10915T>C 0.019 cg03402693 chr2 -0.0384104990811625 0.00496435059153698 1.015777141107e-14
m.10915T>C 0.019 cg06745378 chr2 -0.0310054536087979 0.00440390726773618 1.91630991668309e-12
m.10915T>C 0.019 cg17008978 chr7 -0.0883861986251903 0.00911470759491504 3.10200564886062e-22
m.10915T>C 0.019 cg26310485 chr4 -0.0659570766384452 0.0103617835375409 1.9475943560788e-10
m.10915T>C 0.019 cg01078248 chr7 0.0346812362397937 0.00469231824131865 1.45655725949279e-13
m.10915T>C 0.019 cg03899372 chr1 0.0252196644331873 0.00392048324642711 1.25278691323922e-10
m.10915T>C 0.019 cg26075830 chr8 -0.0373859140193566 0.00489382128391215 2.18217037396991e-14
m.10915T>C 0.019 cg24482879 chr3 -0.0477342931356789 0.00719821836242098 3.32509052576191e-11
m.10915T>C 0.019 cg22761619 chr7 0.034883364943539 0.00490347621767361 1.1272129599625e-12
m.10915T>C 0.019 cg26625629 chr2 0.0494198942714652 0.00705701377695477 2.50633459429347e-12
m.10915T>C 0.019 cg24641005 chr15 0.0381163869187479 0.00489688167811236 7.03735176341644e-15
m.10915T>C 0.019 cg06237151 chr10 -0.0279105746079237 0.00453388854562981 7.46097175166793e-10
m.10915T>C 0.019 cg24394328 chr1 -0.071799428848633 0.00703414399374412 1.83962228495428e-24
m.10915T>C 0.019 cg05585141 chr17 0.0366785127080636 0.00408952441008502 2.99505450542977e-19
m.10915T>C 0.019 cg04566426 chr1 -0.0322495046209568 0.00504740469350414 1.66620541181282e-10
m.10915T>C 0.019 cg24644551 chr6 0.0392638558480214 0.00561015716944939 2.58332316424348e-12
m.10927T>C 0.072 cg27649194 chr12 0.0470757280303685 0.00754578530651427 4.4128307851226e-10
m.11719G>A 0.516 cg02180915 chr10 -0.0266500496054088 0.00430548972176503 6.0246872631374e-10
m.11719G>A 0.516 cg13887029 chr6 -0.0389884887438757 0.0062648332430955 4.86531816454629e-10
m.11719G>A 0.516 cg17468665 chr12 -0.0275269305095416 0.00439117296360056 3.64083010521059e-10
m.11719G>A 0.516 cg17003293 chr14 0.0358571320915889 0.00577341707251198 5.27391692074716e-10
m.11719G>A 0.516 cg18472694 chr8 -0.0293109739740498 0.00470315905774407 4.59963414934169e-10
m.11719G>A 0.516 cg27483771 chr1 0.024576625006944 0.00388673263056854 2.56185456621073e-10
m.11719G>A 0.516 cg10885317 chr14 -0.0255077159081554 0.00409919900255679 4.88952344196852e-10
m.11899T>C 0.017 cg05015959 chr5 0.0291651670179831 0.00451735674274438 1.07331990697595e-10
m.11899T>C 0.017 cg15591930 chr8 -0.0236008039626889 0.00355205306449181 3.04721003399225e-11
m.11899T>C 0.017 cg26101485 chr8 -0.0220882595930674 0.00355092678880527 4.95822643008214e-10
m.11899T>C 0.017 cg17988524 chr2 0.0288567477369131 0.00431135970129614 2.18357983025445e-11
m.11899T>C 0.017 cg18860292 chr2 -0.037260708371649 0.0059651818223799 4.20112355448703e-10
m.11899T>C 0.017 cg23765701 chr4 0.0296490609112397 0.00412806514213802 6.85411732881638e-13
m.11899T>C 0.017 cg12349875 chr7 0.0305696292964068 0.00411249016588037 1.05871410885548e-13
m.11899T>C 0.017 cg02422997 chr15 -0.0367255200152123 0.00558253352346373 4.74746882897147e-11
m.11899T>C 0.017 cg21918513 chr5 0.0372202538830572 0.00462608641576253 8.57310632944609e-16
m.11899T>C 0.017 ch.8.104563527R chr8 0.0302433097589352 0.00405568053490927 8.84981457879235e-14
m.11899T>C 0.017 cg07971140 chr5 -0.0285233221745722 0.00423786679324962 1.68982433478736e-11
m.11899T>C 0.017 cg01072936 chr10 -0.0231965150499178 0.00342602945647066 1.28187311681568e-11
m.11899T>C 0.017 cg14074581 chr19 0.0288275364833192 0.00395041825233745 2.93517210399068e-13
m.11899T>C 0.017 cg17991604 chr3 0.0166085268538474 0.0020850056117221 1.64292575786893e-15
m.11899T>C 0.017 cg10028038 chr6 0.0305229944314439 0.00416409753558298 2.30086962379738e-13
m.11899T>C 0.017 cg06699669 chr11 -0.0361009254898945 0.00542356138628914 2.80780804270523e-11
m.11899T>C 0.017 cg09202322 chr9 0.0292538598386915 0.00467177362055364 3.80481624746719e-10
m.11899T>C 0.017 cg19812670 chr3 -0.113192658622621 0.015175354990572 8.71953090257811e-14
m.11899T>C 0.017 cg11899891 chr2 0.0304055311513622 0.0041200520383725 1.58420274056939e-13
m.11899T>C 0.017 cg20566450 chr5 0.0352730960578433 0.00507689997174829 3.71124665189766e-12
m.11899T>C 0.017 cg04863197 chr17 -0.0104915503154002 0.00158332173566455 3.44226635292904e-11
m.11899T>C 0.017 cg14223292 chr14 -0.0498128250193417 0.00711464906571794 2.53335655455649e-12
m.11899T>C 0.017 cg08569040 chr12 -0.0234630550732842 0.0033284854735961 1.79990041470981e-12
m.11899T>C 0.017 cg21634951 chr6 -0.0767889281827904 0.00780745052954118 7.9299527005174e-23
m.11899T>C 0.017 cg03984950 chr1 -0.0194784344407477 0.00290180029281769 1.91272621732244e-11
m.11899T>C 0.017 cg15324865 chr1 -0.0246915243368159 0.00356013085544372 4.04596482204278e-12
m.11899T>C 0.017 cg21241601 chr5 0.0325506248864304 0.00414941189169843 4.34211949224229e-15
m.11899T>C 0.017 cg11864114 chr1 -0.0331747630847757 0.00502176763917711 3.94330413383203e-11
m.11899T>C 0.017 cg21329470 chr10 -0.0229060855726176 0.00353426508699323 9.1028951785512e-11
m.11899T>C 0.017 cg22598841 chr1 0.0241389910265328 0.00390033629854853 6.05658269156201e-10
m.11899T>C 0.017 cg21106603 chr6 -0.0263931363718357 0.00406900232457706 8.79173583888838e-11
m.11899T>C 0.017 cg22304413 chr14 0.0296943533255088 0.00403859998745243 1.94336475272603e-13
m.11899T>C 0.017 cg03876729 chr11 0.0231561007562058 0.00363217137156216 1.82631848355465e-10
m.11899T>C 0.017 cg01119104 chr13 -0.0271315446397097 0.00436899151149435 5.29763171074193e-10
m.11899T>C 0.017 cg14205164 chr5 -0.063824121304724 0.00972899217403363 5.3736145249345e-11
m.11899T>C 0.017 cg00406023 chr11 -0.0555408676791168 0.00798616547980699 3.53475468903807e-12
m.11899T>C 0.017 cg14971219 chr16 -0.0271101870263089 0.00434067846391457 4.22147940742608e-10
m.11899T>C 0.017 cg03495652 chr12 -0.0391747756846846 0.0060939822013698 1.28923356150592e-10
m.11899T>C 0.017 cg26799816 chr2 -0.019465007387163 0.00309837213390279 3.33528165757218e-10
m.11899T>C 0.017 cg25911968 chr2 -0.0265974604027014 0.0040194962478823 3.66281804085179e-11
m.11899T>C 0.017 cg13418627 chr18 -0.0520024507455002 0.00795028514069432 6.11275633343043e-11
m.11899T>C 0.017 cg20010635 chr1 -0.035506347414237 0.0056567078728649 3.45485165402254e-10
m.11899T>C 0.017 cg25395413 chr12 0.0210496829381733 0.00321274542197749 5.67981875316584e-11
m.11899T>C 0.017 cg04379124 chr7 -0.0305604558684728 0.00479530313551124 1.85368662388055e-10
m.11899T>C 0.017 cg25128170 chr20 -0.0331561041055314 0.004924951715976 1.67036440739422e-11
m.11899T>C 0.017 cg24867784 chr2 -0.0771516561911125 0.0109754777040006 2.07337805779723e-12
m.11899T>C 0.017 cg14202820 chr21 0.032895200322605 0.00521053069902299 2.73297475031291e-10
m.11899T>C 0.017 cg21227636 chr8 0.0192243819433242 0.00295562785964407 7.80398883553571e-11
m.11899T>C 0.017 cg15548601 chr12 -0.0271434393501952 0.00422084147376453 1.26923798816639e-10
m.11899T>C 0.017 cg13186133 chr20 -0.0294579829245724 0.00477664654498513 6.95605850204255e-10
m.11899T>C 0.017 cg18577511 chr10 0.0170256906222872 0.00253601882737476 1.89944757447575e-11
m.11899T>C 0.017 cg24790501 chr5 -0.0314967748257801 0.00427333906323925 1.6995069817337e-13
m.11899T>C 0.017 cg24940485 chr18 0.0289342566228635 0.00424074634109164 8.92107433912802e-12
m.11899T>C 0.017 cg21136005 chr14 0.0299799690930016 0.00426193731599246 2.00188552336715e-12
m.11899T>C 0.017 cg25751484 chr19 -0.0251507666900055 0.00347590556357796 4.629801369737e-13
m.11899T>C 0.017 cg21760381 chr8 -0.0434485488769314 0.00638278014951439 9.9550365083655e-12
m.11899T>C 0.017 cg22546859 chr19 0.0272940274098632 0.00436488954278747 4.0242173659852e-10
m.11899T>C 0.017 cg07459525 chr8 0.0297840105860895 0.00472592020961103 2.93323456197657e-10
m.11899T>C 0.017 cg08030248 chr2 -0.0271637463256836 0.00408786418936116 3.0327308692797e-11
m.11899T>C 0.017 cg03353686 chr8 -0.0304294487686425 0.0047254101873049 1.19839331218832e-10
m.11899T>C 0.017 cg06246312 chr4 0.0333160888519063 0.0045157453003803 1.60973785421638e-13
m.11899T>C 0.017 cg00231728 chr4 0.0399417679074208 0.00607024412030591 4.70676838232264e-11
m.11899T>C 0.017 cg00629816 chr9 0.0289911200802187 0.00450917004741451 1.28134365019189e-10
m.11899T>C 0.017 cg18242990 chr7 0.0546016687228831 0.0076537172656716 9.74887240061077e-13
m.11899T>C 0.017 cg00277263 chr5 0.0220760513203085 0.0033494742490789 4.37166969383131e-11
m.11899T>C 0.017 cg01365152 chr1 -0.0285372842097854 0.00428689953373863 2.79741996400155e-11
m.11899T>C 0.017 cg16825783 chr6 -0.0276404187499306 0.00431449430343015 1.48986146326389e-10
m.11899T>C 0.017 cg02784956 chr3 -0.0266723607015174 0.00419163100785314 1.97539624440485e-10
m.11914G>A 0.049 cg14844977 chr20 -0.0195949896783013 0.00301697225342618 8.30782316719749e-11
m.12192G>A 0.013 cg15046142 chr14 -0.0350676388972232 0.00478885253118079 2.42914042142945e-13
m.12192G>A 0.013 cg19099405 chr2 -0.0334393275949031 0.00431141576862435 8.76521241702671e-15
m.12192G>A 0.013 cg23816619 chr15 0.0243962504725121 0.0037946569092416 1.283568287136e-10
m.12192G>A 0.013 cg15164782 chr3 -0.037374773608162 0.00579278994765071 1.10422214387014e-10
m.12192G>A 0.013 cg22449085 chr1 -0.0393433987899994 0.00586413414217388 1.95751473835749e-11
m.12192G>A 0.013 cg07025352 chr14 0.0398350080503652 0.00449813014635767 8.30084159527215e-19
m.12192G>A 0.013 cg09082035 chr1 -0.0335262245544544 0.00405764128407307 1.42663507668108e-16
m.12192G>A 0.013 cg25816357 chr12 -0.0342214034986767 0.00507579569080164 1.56138690809733e-11
m.12192G>A 0.013 cg17119919 chr10 -0.0386170017549815 0.00538533201988085 7.45746310686195e-13
m.12192G>A 0.013 cg03564880 chr2 0.0267665950289292 0.00412988516450633 9.09983924271865e-11
m.12192G>A 0.013 cg05735692 chr13 0.0414564773641512 0.00464563291600389 4.50751350325934e-19
m.12192G>A 0.013 cg24613194 chr11 -0.0343813760187113 0.00482195454508986 1.00241960032997e-12
m.12192G>A 0.013 cg09134154 chr10 0.0085537821476914 0.00130365923671108 5.33179650855263e-11
m.12192G>A 0.013 cg20355401 chr17 -0.0603231687306445 0.00710552754915584 2.07328930287281e-17
m.12192G>A 0.013 cg20625464 chr7 -0.0346388615989465 0.00496292729196859 2.96185463744717e-12
m.12192G>A 0.013 cg20858173 chr5 0.0369741975784161 0.00473577234253007 5.8367190876107e-15
m.12192G>A 0.013 cg02147240 chr14 -0.0472350529737402 0.00696124812113962 1.15742280625764e-11
m.12192G>A 0.013 cg26466970 chr3 0.0392155307641503 0.0045380323610657 5.54664669290002e-18
m.12192G>A 0.013 cg17090424 chr3 -0.0273996825165962 0.00436484214993652 3.44371625831286e-10
m.12192G>A 0.013 ch.11.2134397R chr11 0.0391197901970541 0.00454099095907982 7.00555407707982e-18
m.12192G>A 0.013 cg17981470 chr8 -0.0252696210934589 0.00336255444495987 5.69077725592181e-14
m.12192G>A 0.013 cg23024262 chr10 -0.0476360194669083 0.00770010818828276 6.15501442900921e-10
m.12192G>A 0.013 cg23073085 chr3 -0.0279500307146781 0.00422797426104426 3.82408400149623e-11
m.12192G>A 0.013 cg19288752 chr2 0.0161946585942527 0.00234094203288992 4.58034453120348e-12
m.12192G>A 0.013 cg03882972 chr1 -0.078654471888746 0.012471398131972 2.84884467704309e-10
m.12192G>A 0.013 cg00459043 chr17 0.0387100348641782 0.005076132841232 2.42354877469143e-14
m.12192G>A 0.013 cg16720203 chr2 -0.0383511655409692 0.00482366667403177 1.85572673893199e-15
m.12192G>A 0.013 cg02002523 chr3 -0.032233617378627 0.00475674353183186 1.2320359400402e-11
m.12192G>A 0.013 cg02905599 chr12 -0.0591542941089671 0.00795471613325811 1.03481671321323e-13
m.12192G>A 0.013 cg00168815 chr4 0.0413015883679573 0.00465010659678203 6.57524980961705e-19
m.12192G>A 0.013 cg09952891 chr2 -0.0281067661859485 0.00393813033382368 9.53317358900589e-13
m.12192G>A 0.013 cg11728761 chr20 -0.0340660801515249 0.00462618326613264 1.78807737889857e-13
m.12192G>A 0.013 cg00112163 chr19 -0.0388539421260436 0.00463784823511356 5.40272881597547e-17
m.12192G>A 0.013 cg14211415 chr2 0.0255832324404479 0.0030032937212332 1.61784163137287e-17
m.12192G>A 0.013 cg22350856 chr19 0.0129565528296325 0.0018548214481242 2.84173086095792e-12
m.12192G>A 0.013 cg00783070 chr1 -0.0340922932643628 0.00474473343588974 6.70639010067845e-13
m.12192G>A 0.013 cg12886918 chr12 -0.0518613265380268 0.00715016732185912 4.07150665287896e-13
m.12192G>A 0.013 cg00673189 chr16 0.0382555826689817 0.00514986792613426 1.09870137749132e-13
m.12192G>A 0.013 cg08875451 chr10 -0.0189855968378598 0.00279452459213778 1.09175587505911e-11
m.12192G>A 0.013 cg08593516 chr8 -0.101803796254258 0.014872428148927 7.64031467213397e-12
m.12192G>A 0.013 cg01956187 chr10 -0.0341045552848106 0.00495160034362853 5.67485116441101e-12
m.12192G>A 0.013 cg19401491 chr4 0.0427368993554981 0.00499927360847 1.24566963560735e-17
m.12192G>A 0.013 cg09422793 chr22 -0.0348965212181676 0.00546114099254769 1.65919473123514e-10
m.12192G>A 0.013 cg24516367 chr2 0.0329237368439623 0.00391408790657572 4.04459539812948e-17
m.12192G>A 0.013 cg25564732 chr1 -0.0240954032995164 0.00389679907645065 6.27420221610428e-10
m.12192G>A 0.013 cg08491197 chr10 -0.0230212609182275 0.00332967372092727 4.71278172602506e-12
m.12192G>A 0.013 cg13593841 chr15 -0.0365921701671645 0.00551309770319087 3.19446901077338e-11
m.12192G>A 0.013 cg04961553 chr4 0.0161203705598002 0.00246090605781559 5.73127085292697e-11
m.12192G>A 0.013 cg24823638 chr6 0.00870395167128138 0.00137757535567917 2.64434772424322e-10
m.12192G>A 0.013 cg15196611 chr4 -0.0654205801175651 0.0092537145710843 1.55318072507871e-12
m.12192G>A 0.013 cg15452479 chr14 0.0401852543943688 0.00454948737066061 1.01978679728984e-18
m.12192G>A 0.013 cg00940526 chr7 -0.0398365710429751 0.00624908192857223 1.83216490234351e-10
m.12192G>A 0.013 cg02591578 chr16 0.0112383452037725 0.00175638240928536 1.56833335878572e-10
m.12192G>A 0.013 cg11071884 chr3 -0.0332579649162625 0.00514956588315893 1.05814578972022e-10
m.12192G>A 0.013 cg06993494 chr11 -0.0407119471272272 0.00597614194275185 9.5975091951459e-12
m.12192G>A 0.013 cg13973090 chr11 0.0406466347847864 0.00516736184311397 3.66066277442662e-15
m.12192G>A 0.013 cg05799340 chr6 -0.040188494111933 0.00619474600171841 8.72649158888194e-11
m.12192G>A 0.013 cg06889954 chr5 -0.0404782105713372 0.00654830966990633 6.35055379581927e-10
m.12192G>A 0.013 cg20887390 chr2 -0.0341072338212923 0.00436721951404064 5.72660210393404e-15
m.12192G>A 0.013 cg23432345 chr7 0.00730062151366833 0.00117730460761997 5.60583980534261e-10
m.12192G>A 0.013 cg21988874 chr7 0.00817603243547992 0.00121161851894268 1.49870805932156e-11
m.12192G>A 0.013 cg20509748 chr1 -0.0355101925819231 0.00556129438072836 1.71130223490441e-10
m.12192G>A 0.013 cg24018485 chr20 -0.0361967517027093 0.00496399359693838 3.05702302357404e-13
m.12192G>A 0.013 cg13977963 chr1 0.0401878538918141 0.00451392884281514 5.43197053132641e-19
m.12192G>A 0.013 cg00399940 chr15 -0.0464723747421628 0.00530367484477758 1.91311245105394e-18
m.12192G>A 0.013 cg08969221 chr22 -0.0339678463064253 0.00460517888363714 1.6310355427421e-13
m.12192G>A 0.013 cg08430430 chr2 -0.0321442010306789 0.00502019767503199 1.5237798821999e-10
m.12192G>A 0.013 cg03732161 chr9 0.0594632560928687 0.00794795494874028 7.34346443080152e-14
m.12192G>A 0.013 cg03593812 chr6 -0.0508007952528521 0.00758127199999448 2.07242692359866e-11
m.12192G>A 0.013 cg13572172 chr11 -0.0529307526886332 0.00611455855700622 4.86417657326586e-18
m.12192G>A 0.013 cg23964014 chr5 0.0156013267101422 0.00246322613034219 2.39356133450718e-10
m.12192G>A 0.013 cg16679280 chr8 -0.0347343963439442 0.00427121686753802 4.21563201510841e-16
m.12192G>A 0.013 cg20915802 chr8 -0.0534349811392998 0.0084674203384765 2.77854291694995e-10
m.12192G>A 0.013 cg06893054 chr10 -0.0429015669633929 0.00614385552255179 2.89269496747746e-12
m.12192G>A 0.013 cg23175933 chr1 -0.0341123015466737 0.00490759548943479 3.62912736542068e-12
m.12192G>A 0.013 cg14972382 chr12 -0.0337021099539267 0.0050759108183038 3.14496672942786e-11
m.12192G>A 0.013 cg18664977 chr1 -0.034003659296051 0.00493711391045911 5.68390062114802e-12
m.12192G>A 0.013 cg04553355 chr5 -0.03908878074617 0.00560626269579775 3.11707696875599e-12
m.12192G>A 0.013 cg09201264 chr20 0.0257147827583364 0.00322856915462469 1.65542976477882e-15
m.12192G>A 0.013 cg14056337 chr20 -0.0368638215959201 0.00573759738578939 1.31906026727754e-10
m.12192G>A 0.013 cg19558860 chr14 0.0472953575219802 0.00696894174644526 1.14814074984603e-11
m.12192G>A 0.013 cg18244817 chr5 0.0195953912149802 0.002838432908175 5.07027234642554e-12
m.12192G>A 0.013 cg06259427 chr3 -0.0280998326596752 0.00454756084376802 6.44681025609331e-10
m.12192G>A 0.013 cg25451780 chr15 -0.0364497273058752 0.00474757033471928 1.62154982532712e-14
m.12192G>A 0.013 cg03332903 chr6 -0.0490365230876519 0.00632336874561759 8.84758519747917e-15
m.12192G>A 0.013 cg25112625 chr10 0.0207171479913824 0.00276743480645873 7.0978798842339e-14
m.12192G>A 0.013 cg06636372 chr16 -0.0463421333025397 0.00551082328607239 4.12485925197012e-17
m.12192G>A 0.013 cg10354195 chr10 -0.0370880517279678 0.0048878483186304 3.25364002012713e-14
m.12192G>A 0.013 cg19169190 chr2 -0.042479416307204 0.00632303386145657 1.83981019042176e-11
m.12192G>A 0.013 cg03639258 chr5 0.080449408494368 0.0103375828907453 7.12593033738613e-15
m.12192G>A 0.013 cg27119740 chr2 -0.0235422595094221 0.00317034270073591 1.12119332734652e-13
m.12192G>A 0.013 cg23638107 chr8 -0.0319002259070588 0.00387308354847351 1.77484985118107e-16
m.12630G>A 0.013 cg21811911 chr17 -0.0398796952484491 0.00509066230094694 4.7299764628023e-15
m.12630G>A 0.013 cg03376831 chr20 -0.0321208957426203 0.00440678364010995 3.12343055787793e-13
m.12630G>A 0.013 cg12610471 chr10 0.0626687138300416 0.00818342912215772 1.88848441784426e-14
m.12630G>A 0.013 cg12708888 chr14 -0.0341528842041858 0.00548399723586531 4.73225134238358e-10
m.12630G>A 0.013 cg25355537 chr5 -0.0327570363409213 0.00506113409958737 9.65401535658987e-11
m.12630G>A 0.013 cg05557780 chr12 -0.0338405800933394 0.00549963304028429 7.59142130656542e-10
m.12630G>A 0.013 cg11509097 chr3 0.0693791870070437 0.00906138480798354 1.90954858121307e-14
m.12630G>A 0.013 cg01443071 chr17 -0.0361240710925874 0.0049627629720989 3.36243710666319e-13
m.12630G>A 0.013 cg15511625 chr3 -0.039743773009857 0.00497627649469775 1.38656305519223e-15
m.12630G>A 0.013 ch.1.32283278R chr1 0.0376159565718956 0.00521051645969322 5.22798247324903e-13
m.12630G>A 0.013 cg16702666 chr8 -0.0393246004738657 0.00622487957996204 2.66125913502046e-10
m.12630G>A 0.013 cg05887866 chr21 -0.025030041049983 0.00339636258143065 1.71062391948329e-13
m.12630G>A 0.013 cg17283534 chr17 -0.0299002174909879 0.00441192528582851 1.22581526424784e-11
m.12630G>A 0.013 cg06856735 chr17 -0.0372575006442065 0.00571448393434853 7.03840936971721e-11
m.12630G>A 0.013 cg06715755 chr7 -0.0276840724226313 0.00430664928138825 1.2911007578352e-10
m.12630G>A 0.013 cg15243721 chr2 -0.0327738237038623 0.00529040779784904 5.83027016693752e-10
m.12630G>A 0.013 cg03944495 chr5 0.0391275790385327 0.0052092772768816 5.86174070958278e-14
m.12630G>A 0.013 cg14182061 chr22 -0.0332818813842166 0.00508350300587255 5.86898954046264e-11
m.12630G>A 0.013 cg20256881 chr10 -0.0357313192299706 0.00499729573290159 8.66951138627967e-13
m.12630G>A 0.013 cg02344895 chr2 0.0347935035097678 0.00513546339114841 1.2428248874377e-11
m.12630G>A 0.013 cg16025008 chr3 0.0381597811272485 0.00512299177025684 9.42432081606564e-14
m.12630G>A 0.013 cg11209878 chr17 -0.0287237323662764 0.00442167411753618 8.24170964765092e-11
m.12630G>A 0.013 cg03289197 chr19 -0.0396546741074608 0.00642595122063083 6.78507974754418e-10
m.12630G>A 0.013 cg21141812 chr3 -0.0570797531224236 0.00908112011685283 3.26713852121467e-10
m.12630G>A 0.013 cg15658827 chr1 -0.0343310570215677 0.00530951483007041 1.0066441114375e-10
m.12630G>A 0.013 cg09875087 chr1 0.0394604783841184 0.00478280102225694 1.57739097490142e-16
m.12630G>A 0.013 cg26500454 chr10 0.0381359939330173 0.00452138107796538 3.32366972377194e-17
m.12630G>A 0.013 cg12314682 chr17 -0.031493558466719 0.00380461688249247 1.2555458426583e-16
m.12630G>A 0.013 cg10218116 chr4 -0.0277753469651922 0.00351130080139145 2.56825634169662e-15
m.12630G>A 0.013 cg02952625 chr19 -0.0606901421233344 0.00951818957405928 1.81503249902127e-10
m.12630G>A 0.013 cg19260575 chr13 -0.0357272110556446 0.00489882799422957 3.03101217146237e-13
m.12630G>A 0.013 cg01794555 chr13 0.031221632379743 0.00360984990011706 5.19475438875392e-18
m.12630G>A 0.013 cg07706067 chr17 0.0146484361306817 0.00209002571454114 2.4048264119541e-12
m.12630G>A 0.013 cg21508457 chr6 -0.0330221744555722 0.00472183213533577 2.68095092618913e-12
m.12630G>A 0.013 cg25948993 chr8 0.0420428273199795 0.00534594388090183 3.70767510828591e-15
m.12630G>A 0.013 cg10524053 chr3 -0.032046820739839 0.00437465825562765 2.37903476842978e-13
m.12630G>A 0.013 cg01908907 chr15 -0.0364255514355675 0.00555451257043555 5.45962471018394e-11
m.12630G>A 0.013 cg19828516 chr14 0.039503540429165 0.00599712758736751 4.48570067561401e-11
m.12630G>A 0.013 cg21359254 chr2 0.00938288477201313 0.00120192309274861 5.87699852469334e-15
m.12630G>A 0.013 cg07811246 chr13 -0.0480095110440089 0.00538827288824636 5.10325970922129e-19
m.12630G>A 0.013 cg09125067 chr15 -0.0289829480346392 0.00467229099436724 5.53420732571092e-10
m.12630G>A 0.013 cg00545248 chr2 -0.0765431294798383 0.0102597264367795 8.61666774057616e-14
m.12630G>A 0.013 cg19966154 chr12 0.01643624620979 0.00257058457930233 1.61630880369182e-10
m.12630G>A 0.013 cg02280683 chr2 -0.0364434683387561 0.00550343088456179 3.54480429933877e-11
m.12630G>A 0.013 cg01167366 chr10 -0.0474311778805795 0.00668369936724151 1.27913679525232e-12
m.12630G>A 0.013 cg15131074 chr11 0.0399892677832582 0.00523965167792294 2.31055193533175e-14
m.12630G>A 0.013 cg08879724 chr3 0.0414468533179597 0.00464610158539218 4.63012659129408e-19
m.12630G>A 0.013 cg03526756 chr11 -0.0293688122820462 0.0041318003289227 1.1774160801687e-12
m.12630G>A 0.013 cg03988532 chr1 -0.165909808751885 0.0238367374709435 3.39653568366867e-12
m.12630G>A 0.013 cg11910652 chr6 -0.038071154943714 0.00583325367193832 6.72916027426791e-11
m.12630G>A 0.013 cg00801196 chr17 0.00948457908922807 0.00138359802877915 7.13072548108202e-12
m.12630G>A 0.013 cg25580018 chr9 0.0374577505234859 0.00541869941739259 4.7557240169005e-12
m.12630G>A 0.013 cg16010911 chr17 -0.0314353830713962 0.00496544363085309 2.43844757189693e-10
m.12630G>A 0.013 cg16796164 chr3 -0.0338407000319983 0.00545863390331433 5.66494666585173e-10
m.12630G>A 0.013 cg22958480 chr17 0.0397466145442449 0.00553917415341749 7.20176936116122e-13
m.12630G>A 0.013 cg19980382 chr15 0.0332563925341901 0.00518098246845904 1.37230490232778e-10
m.12630G>A 0.013 cg24530074 chr2 0.0436688894475451 0.00511827895283432 1.43903845060014e-17
m.12630G>A 0.013 cg16328820 chr7 0.0492508615920869 0.00658792026204446 7.66570253143831e-14
m.12630G>A 0.013 cg00228796 chr1 -0.0411757448296207 0.00642835470690679 1.50042716299977e-10
m.12630G>A 0.013 cg16338822 chr20 0.0406912196368105 0.00543386184953427 6.96900783816415e-14
m.12630G>A 0.013 cg03838868 chr4 -0.0386809178847528 0.0061894228737889 4.11717789636146e-10
m.12630G>A 0.013 cg27412748 chr6 -0.0376136951234504 0.00460324546026738 3.05526284907643e-16
m.12630G>A 0.013 cg13730534 chr1 0.037051430451967 0.00450875390630034 2.07503144358566e-16
m.12630G>A 0.013 cg13580321 chr1 0.0290312998268731 0.00435509162973489 2.62762810032915e-11
m.12630G>A 0.013 cg03737666 chr16 -0.0356400246979797 0.0052024326960628 7.35172407150042e-12
m.12630G>A 0.013 cg22163011 chr1 -0.0341076891327098 0.0047063194858423 4.25441747978538e-13
m.12630G>A 0.013 cg11162041 chr22 -0.0448483868916781 0.00728681179938185 7.52037041462614e-10
m.12630G>A 0.013 cg09207353 chr10 -0.0589469702761831 0.00774669758132212 2.75577693972491e-14
m.12630G>A 0.013 cg18658151 chr17 -0.041557735101967 0.00562100044303968 1.4323025429981e-13
m.12630G>A 0.013 cg25637473 chr15 -0.0449641233132704 0.00488806721066746 3.62127385039057e-20
m.12630G>A 0.013 cg20816823 chr11 -0.00942961344319232 0.00126380806775149 8.5692330727023e-14
m.12630G>A 0.013 cg23774631 chr11 -0.0362532006415301 0.00479719286934241 4.11934356984286e-14
m.12630G>A 0.013 cg05937180 chr1 -0.0405183275081489 0.00595610236631147 1.02586590132383e-11
m.12630G>A 0.013 cg13694800 chr9 0.0383416548940168 0.00486987965561892 3.4561617926897e-15
m.12630G>A 0.013 cg21480144 chr5 -0.0336078935443746 0.00496311005208162 1.27419554562163e-11
m.12630G>A 0.013 cg12759420 chr10 -0.0336174186520804 0.00520834995149096 1.08559726310437e-10
m.12630G>A 0.013 cg19655179 chr2 -0.0342096131984361 0.00470269363349352 3.47777978618594e-13
m.12630G>A 0.013 cg06563695 chr1 0.0338832772271356 0.00547314024667067 5.98484794365945e-10
m.12630G>A 0.013 ch.7.107350695F chr7 0.0211539621250943 0.0029104047806058 3.63792475065021e-13
m.12630G>A 0.013 cg18051552 chr6 -0.0528520449899681 0.00665933623594123 2.0791026459661e-15
m.12630G>A 0.013 ch.6.21652857R chr6 0.0399572818056602 0.00490280594784522 3.64284550815339e-16
m.12630G>A 0.013 cg10001458 chr10 0.0247475109273816 0.00330441068841507 6.92757667294785e-14
m.12630G>A 0.013 cg17907608 chr4 -0.0349765680398691 0.00534966286985067 6.23101493517831e-11
m.12630G>A 0.013 cg07750655 chr16 0.0366237738696652 0.0044625540596177 2.26955957255331e-16
m.12630G>A 0.013 cg04238096 chr5 0.0250624912697952 0.00390197781046319 1.33594736867507e-10
m.12630G>A 0.013 cg18922632 chr3 0.0396219121354438 0.00533176717572304 1.07543020205675e-13
m.12630G>A 0.013 cg24176323 chr6 -0.0361876455725214 0.00518249289698063 2.89619033822545e-12
m.12630G>A 0.013 ch.22.439136F chr22 0.0410901416050416 0.0048427336841816 2.15892604498521e-17
m.12630G>A 0.013 cg06251304 chr9 -0.0433064488887627 0.00579497411715379 7.83244190034923e-14
m.12630G>A 0.013 cg25068975 chr4 -0.0401311117662345 0.00640475865595984 3.7085111942515e-10
m.12630G>A 0.013 cg16537044 chr7 -0.0266668318476867 0.00399736781574138 2.53896855520982e-11
m.12630G>A 0.013 cg22897181 chr2 0.0388176048676883 0.00458136557923223 2.3928966046781e-17
m.12630G>A 0.013 cg17936528 chr22 -0.0328913714897686 0.00490251835272836 1.95859750717478e-11
m.12630G>A 0.013 cg25532627 chr17 -0.0277522457347598 0.00368365858835626 4.92539877685925e-14
m.12669C>T 0.012 cg06724127 chr8 -0.0381476990711148 0.0054799433454062 3.37072934199246e-12
m.12669C>T 0.012 cg24425483 chr6 0.0432101951282235 0.00621874342376637 3.69503473410476e-12
m.12669C>T 0.012 cg14935995 chr8 -0.0646090361360891 0.0098032816717506 4.38194735277315e-11
m.12669C>T 0.012 cg01237501 chr16 -0.075804447670656 0.0097498928116901 7.5506659971297e-15
m.12669C>T 0.012 cg18756060 chr2 0.0210549892920595 0.00296053197805178 1.14461250461702e-12
m.12669C>T 0.012 cg11517936 chr4 0.044038348116423 0.00551934750927108 1.47637433588832e-15
m.12669C>T 0.012 cg08243256 chr10 0.0411171168806809 0.00534690505613198 1.4726047040297e-14
m.12669C>T 0.012 cg21336053 chr10 -0.0403592911898209 0.00612733760572299 4.49533493466046e-11
m.12669C>T 0.012 cg16770799 chr12 0.0388506917617849 0.00542794807799962 8.21446602347083e-13
m.12669C>T 0.012 cg17094160 chr6 -0.0386963339764288 0.00576427240334806 1.9048782170919e-11
m.12669C>T 0.012 cg10818272 chr1 0.0422211481547328 0.00563526937241232 6.76752318276246e-14
m.12669C>T 0.012 cg26093928 chr2 -0.0357451260532458 0.00555891902292426 1.27411281959884e-10
m.12669C>T 0.012 cg25617307 chr17 -0.0595574114247718 0.00868320876499822 6.93843552133707e-12
m.12669C>T 0.012 cg04665124 chr12 -0.0621761036504544 0.00875952706366743 1.26472730279419e-12
m.12669C>T 0.012 cg01967934 chr3 -0.0335649477841806 0.00529436855871567 2.30145426778222e-10
m.12669C>T 0.012 cg10405239 chr17 0.0475356179776978 0.0071024356272518 2.18848251013918e-11
m.12669C>T 0.012 cg16670482 chr1 -0.0407677670657644 0.006510005254029 3.79280008613515e-10
m.12669C>T 0.012 cg04290349 chr3 0.0467730804314911 0.00748205930634188 4.06881849302153e-10
m.12669C>T 0.012 cg08810079 chr19 -0.0395965648292054 0.00559745404844393 1.50496377483014e-12
m.12669C>T 0.012 cg18268553 chr1 -0.0798908226793598 0.00989492331141015 6.80762936222413e-16
m.12669C>T 0.012 cg12653707 chr10 -0.0320957979402742 0.00438849149806483 2.60022769344619e-13
m.12669C>T 0.012 cg15701082 chr14 -0.0455166871259824 0.00644037052847443 1.5786122783509e-12
m.12669C>T 0.012 cg14950834 chr19 0.0204463655012487 0.00299902242527319 9.2524527817279e-12
m.12669C>T 0.012 cg08356503 chr16 -0.0540632324956951 0.00666320807944135 4.91036348924102e-16
m.12669C>T 0.012 cg07353255 chr8 -0.0341094581114939 0.0047357864978317 5.91224849257341e-13
m.12669C>T 0.012 cg27484386 chr8 0.0178445269608741 0.00234301079100255 2.61522153586282e-14
m.12669C>T 0.012 cg01279453 chr6 -0.0371112557747646 0.00555010977983335 2.28445523588373e-11
m.12669C>T 0.012 cg25695615 chr10 0.052202991017365 0.00797107387844992 5.79028027345772e-11
m.12669C>T 0.012 cg01094787 chr12 0.0419685831601285 0.00532128526263876 3.09720906081433e-15
m.12669C>T 0.012 cg18015323 chr8 0.0142722207052684 0.0019735697528253 4.7706272787104e-13
m.12669C>T 0.012 cg19122423 chr10 0.0438279377212945 0.00611407485028792 7.58971337532047e-13
m.12669C>T 0.012 cg01494271 chr18 0.0438416132403431 0.00548742088174383 1.35514344567823e-15
m.12669C>T 0.012 cg07553475 chr6 0.0458465175127433 0.00551172553999295 8.94621391718872e-17
m.12669C>T 0.012 cg07010617 chr7 -0.0381830895425332 0.00620769724396883 7.70316090841048e-10
m.12669C>T 0.012 cg13690407 chr1 -0.0388222845509756 0.00512477686861875 3.57995965737048e-14
m.12669C>T 0.012 cg24444395 chr2 -0.0375426701924314 0.00516311797332457 3.55998037509611e-13
m.12669C>T 0.012 cg17799868 chr7 -0.0309816637350562 0.00440285036124178 1.96805436246928e-12
m.12669C>T 0.012 cg04998970 chr3 -0.0499112291728719 0.00763635869741536 6.31865385119034e-11
m.12669C>T 0.012 cg12813922 chr2 0.0145663289649817 0.00186089084940765 4.97229115610388e-15
m.12669C>T 0.012 cg17822101 chr7 -0.0666507845815888 0.00847451500533084 3.69541637966508e-15
m.12669C>T 0.012 cg01017535 chr5 -0.0658565760618086 0.00834473943375088 2.97412450160778e-15
m.12669C>T 0.012 cg14687118 chr10 -0.0438817528869512 0.0058410153480763 5.79234240096833e-14
m.12669C>T 0.012 cg15157332 chr10 -0.0391416908089074 0.00594408898585079 4.54955014706066e-11
m.12669C>T 0.012 cg08006076 chr17 0.0274808351230815 0.00417774261652525 4.77091351752518e-11
m.12669C>T 0.012 cg13601977 chr9 -0.0810296863574619 0.0128963144918355 3.31746228030463e-10
m.12669C>T 0.012 cg09122657 chr1 0.0130852431138234 0.00210864826392481 5.45189450819763e-10
m.12669C>T 0.012 cg07897354 chr18 0.0176776679303776 0.00261188296136654 1.30421451109145e-11
m.12669C>T 0.012 cg11569478 chr4 -0.0346895559507022 0.00508494077738449 8.97706067619196e-12
m.12669C>T 0.012 cg21555962 chr17 -0.0312013447581634 0.00405458722365222 1.41140874314651e-14
m.12669C>T 0.012 cg23973899 chr10 -0.0432587145491962 0.0055776204989455 8.78124155640886e-15
m.12669C>T 0.012 cg19929123 chr11 0.0369199833420428 0.00532791895482713 4.22235979304606e-12
m.12669C>T 0.012 cg01240583 chr3 -0.0347571652606413 0.00443647350484842 4.71038465519695e-15
m.12669C>T 0.012 cg07898651 chr2 0.0164999885214529 0.00232033917312935 1.15184755478978e-12
m.12669C>T 0.012 cg19306063 chr10 0.038940689483388 0.00460830623964601 2.91031280075684e-17
m.12669C>T 0.012 cg17422603 chr10 -0.0896725260536169 0.0133139069362275 1.63645407865211e-11
m.12669C>T 0.012 cg18661559 chr19 -0.124103707017235 0.0184561559955116 1.76505733904114e-11
m.12669C>T 0.012 cg13979492 chr1 -0.0249123419540293 0.00371929760412433 2.11102232048363e-11
m.12669C>T 0.012 cg19479366 chr17 0.041448985316421 0.0060542964717279 7.58321148430044e-12
m.12669C>T 0.012 cg10939324 chr17 0.0171618085359896 0.00222908273588869 1.37086773858465e-14
m.12669C>T 0.012 cg13250024 chr10 -0.0398771697224572 0.00593788326953827 1.87138050365891e-11
m.12669C>T 0.012 cg00091162 chr1 0.03352377789814 0.00416156311594876 7.91069628895255e-16
m.12669C>T 0.012 cg03969957 chr10 0.0478502833646838 0.00605885312377868 2.84368187383859e-15
m.12669C>T 0.012 cg05057006 chr20 0.0183553640946456 0.0029496717886926 4.88205142981094e-10
m.12669C>T 0.012 cg12517457 chr17 -0.0516123732991458 0.00653896240971137 2.94883598332234e-15
m.12669C>T 0.012 cg12810560 chr5 0.0146373232670665 0.00193835842744114 4.30598239966541e-14
m.12669C>T 0.012 cg12150146 chr12 -0.0383527032050738 0.00563061912291449 9.66171856390511e-12
m.12669C>T 0.012 cg21605366 chr8 -0.0347555289340108 0.00536637394262807 9.38505057333927e-11
m.12669C>T 0.012 cg06981823 chr22 -0.0384678971344054 0.00491893167615855 5.26656259790097e-15
m.12669C>T 0.012 cg12830569 chr14 -0.0357261412496505 0.00475861234319341 6.01841560923309e-14
m.12669C>T 0.012 cg26225882 chr10 0.0123585943701645 0.00190934700191348 9.62789773368241e-11
m.12669C>T 0.012 cg16632140 chr7 -0.0380739505755641 0.00576701190274777 4.05582027657359e-11
m.12669C>T 0.012 cg09053816 chr1 -0.045739283018255 0.00666728079987115 6.87350971280015e-12
m.12669C>T 0.012 cg10674425 chr7 -0.0427667561614122 0.00539070925371457 2.13193328532868e-15
m.12669C>T 0.012 cg21834851 chr1 -0.0374968763273554 0.00575813288991418 7.4164013774461e-11
m.12669C>T 0.012 cg20909159 chr11 0.0502363601074385 0.00755726514087438 2.98263034263516e-11
m.12669C>T 0.012 cg09768571 chr1 -0.0437651894021752 0.00593046851658226 1.58624319709615e-13
m.12669C>T 0.012 cg09778782 chr11 -0.0402776355636222 0.0059263352818608 1.07279455885804e-11
m.12669C>T 0.012 cg07750706 chr6 0.0160476550558007 0.00235098173193642 8.73527779728056e-12
m.12669C>T 0.012 cg09599399 chr6 0.054630690513514 0.00828160318709551 4.2060237309604e-11
m.12811T>C 0.013 cg01848728 chr4 -0.0443131924154181 0.00446228130962532 3.06363757426341e-23
m.12811T>C 0.013 cg20244979 chr9 0.0234052069911194 0.00328551147113819 1.05019117314389e-12
m.12811T>C 0.013 cg13716443 chr3 -0.039018997651714 0.00604847358047087 1.11078792118828e-10
m.12811T>C 0.013 cg26687567 chr3 0.0407176941481847 0.00550362532286727 1.3789688654193e-13
m.12811T>C 0.013 ch.9.84051654F chr9 0.0404415933507264 0.00460685489854016 1.65567776853416e-18
m.12811T>C 0.013 cg03022610 chr18 -0.0324984831342235 0.00445990221145615 3.17367801163143e-13
m.12811T>C 0.013 cg08898622 chr4 -0.0328585902919628 0.0050475050909206 7.52170278530331e-11
m.12811T>C 0.013 ch.2.219167520R chr2 0.0411916132402204 0.0046258161146212 5.35193016200643e-19
m.12811T>C 0.013 cg02266253 chr1 -0.0385519933614351 0.00565278416891146 9.10399131399242e-12
m.12811T>C 0.013 cg01343049 chr3 0.0151473659012579 0.00240003645500325 2.76689431106381e-10
m.12811T>C 0.013 cg15827482 chr1 -0.0320981231692638 0.00449155779686704 8.91331352503236e-13
m.12811T>C 0.013 cg20660197 chr8 0.036990311193752 0.00470078529424938 3.5758947351264e-15
m.12811T>C 0.013 cg03030717 chr12 0.0377373096636403 0.0046511509481645 4.91650954227736e-16
m.12811T>C 0.013 cg15764723 chr6 -0.0299230625941028 0.00394483326543239 3.31511918235908e-14
m.12811T>C 0.013 cg12022576 chr11 -0.0369539189833936 0.0056163480961676 4.7137956595401e-11
m.12811T>C 0.013 cg24112010 chr14 -0.0534302188424707 0.00865770498077642 6.76850521727213e-10
m.12811T>C 0.013 cg23906721 chr4 -0.0415089827244081 0.00492298731658851 3.4077966402533e-17
m.12811T>C 0.013 cg09267773 chr16 -0.0607044113263049 0.00939799027063743 1.05190415955934e-10
m.12811T>C 0.013 cg20742840 chr11 -0.0337210626993357 0.00479073670818139 1.93895142964091e-12
m.12811T>C 0.013 cg26311666 chr12 -0.045040184957495 0.00517723986413091 3.32903577015288e-18
m.12811T>C 0.013 cg11626785 chr11 -0.0629149664326983 0.00985462593235529 1.7217433479916e-10
m.12811T>C 0.013 cg10098216 chr10 0.0186110373681408 0.00223815484051031 9.14830848083005e-17
m.12811T>C 0.013 cg26070333 chr10 -0.0521857539818707 0.0080299599148223 8.09196323007893e-11
m.12811T>C 0.013 cg12390326 chr5 -0.0305615708712493 0.00397852368056344 1.5706956522903e-14
m.12811T>C 0.013 ch.8.23838320R chr8 0.0398919908977822 0.00633937393971911 3.11923560980869e-10
m.12811T>C 0.013 cg21025032 chr14 -0.058466151406103 0.00478914180904824 2.81506870922699e-34
m.12811T>C 0.013 cg05209078 chr17 -0.0385002236435071 0.00490231080886882 4.04633720503743e-15
m.12811T>C 0.013 cg13171067 chr12 -0.0381560697536841 0.00461510617827397 1.36628476711568e-16
m.12811T>C 0.013 cg21359468 chr10 0.0427449135358873 0.00629516104264887 1.12038506877783e-11
m.12811T>C 0.013 cg18193482 chr15 -0.0403128153335438 0.00479630898444001 4.27984509865478e-17
m.12811T>C 0.013 cg16421971 chr20 -0.0393475323234239 0.00476170420673677 1.416641235921e-16
m.12811T>C 0.013 cg10107890 chr2 -0.0493291469729698 0.00741546987728694 2.8875500560354e-11
m.12811T>C 0.013 cg25042675 chr21 -0.0335915922429251 0.0041108157026861 3.045405913237e-16
m.12811T>C 0.013 cg18019132 chr11 0.0219972246442502 0.00261735925198914 4.30207817571447e-17
m.12811T>C 0.013 cg24201716 chr10 0.0308157015118975 0.00412964717509826 8.51759259359838e-14
m.12811T>C 0.013 cg07127957 chr10 -0.042152836938912 0.00588927133312435 8.21232073279837e-13
m.12811T>C 0.013 cg01395928 chr8 -0.0295138042155571 0.00406664347720208 3.9421026242202e-13
m.12811T>C 0.013 cg16632945 chr1 0.0536679697332113 0.008091142468181 3.29091176109850e-11
m.12811T>C 0.013 cg06094203 chr20 -0.0351686610863746 0.00518211904948059 1.14854230067321e-11
m.12811T>C 0.013 cg12902803 chr12 -0.0383556234986803 0.00537729887064311 9.82907861922655e-13
m.12811T>C 0.013 cg09555544 chr4 0.0164055500262483 0.00265910430729119 6.84727214234766e-10
m.12811T>C 0.013 cg17654011 chr22 0.0377880605340876 0.00578641550292637 6.55600123637928e-11
m.12811T>C 0.013 cg09637367 chr17 -0.0360942580567782 0.00508874370415283 1.31272941191302e-12
m.12811T>C 0.013 cg12582788 chr8 -0.0407389905304885 0.00606639410377032 1.87396805604047e-11
m.12811T>C 0.013 cg03754311 chr1 0.0162810171485488 0.0022778664990744 8.83820287029904e-13
m.12811T>C 0.013 cg10251936 chr16 0.0400867611615081 0.00477013550176699 4.32647555563902e-17
m.12811T>C 0.013 cg16431095 chr8 0.0383530584893044 0.00462182739640016 1.05660142506392e-16
m.12811T>C 0.013 cg04293328 chr1 -0.0322202520836556 0.00512005810590979 3.11495586362887e-10
m.12811T>C 0.013 cg17024593 chr12 -0.0675530127583715 0.00847782145651069 1.60996650179042e-15
m.12811T>C 0.013 cg11439792 chr5 0.0397147680333432 0.00523247699834999 3.19779241775567e-14
m.12811T>C 0.013 cg15639974 chr1 0.0441997175680772 0.00479973749415526 3.29858282106371e-20
m.12811T>C 0.013 cg09218398 chr4 -0.0598471126149065 0.00726133132386134 1.69507748999408e-16
m.12811T>C 0.013 cg21927314 chr7 -0.0481697697393607 0.00598276319733002 8.18354954042595e-16
m.12811T>C 0.013 cg25884324 chr15 -0.0341509055464038 0.00446036216387278 1.91021205677065e-14
m.12811T>C 0.013 cg22635935 chr1 -0.0334391151157431 0.00464796678857615 6.27575096544416e-13
m.12811T>C 0.013 cg03744197 chr4 0.00991639945606663 0.00145223391361872 8.58811502516963e-12
m.12811T>C 0.013 cg09728080 chr18 0.0414556590655772 0.00465740275179603 5.53332138130599e-19
m.12811T>C 0.013 cg25740771 chr14 -0.0481118288404367 0.0065186413205409 1.57515188707399e-13
m.12811T>C 0.013 cg13992954 chr3 -0.0365764789219088 0.0051042234284788 7.72634365193548e-13
m.12811T>C 0.013 cg25556474 chr10 0.0260585486069087 0.00365461376057538 1.00139229724075e-12
m.12811T>C 0.013 cg25390025 chr17 -0.0448323482068955 0.00674860716961401 3.06944554070913e-11
m.12811T>C 0.013 cg02217895 chr3 -0.0431928545862951 0.00631144012624101 7.72373746262741e-12
m.12811T>C 0.013 cg01191105 chr6 -0.0379770538071239 0.00525016121940896 4.70694111096358e-13
m.12811T>C 0.013 cg17514098 chr12 -0.050768751725175 0.00575268012286087 1.09230578315617e-18
m.12811T>C 0.013 cg20420254 chr11 0.0389787948283456 0.00472923310681165 1.69219237508952e-16
m.12811T>C 0.013 cg17056048 chr2 -0.0373143622718107 0.00474489164323607 3.71723003590911e-15
m.12811T>C 0.013 cg14864773 chr12 0.0420681225202983 0.00449670993770021 8.335367769028e-21
m.12811T>C 0.013 cg04504751 chr2 -0.0430583872567172 0.00662329945751906 7.97624090094407e-11
m.12811T>C 0.013 cg07662372 chr2 -0.0524240547437663 0.00608305392326775 6.81047375593224e-18
m.12811T>C 0.013 cg07581031 chr16 -0.0434052660197802 0.00650305642703308 2.47916334615624e-11
m.12811T>C 0.013 cg19422205 chr17 -0.0302667105330883 0.00446854153255365 1.25889593979067e-11
m.12811T>C 0.013 cg27633217 chr5 -0.0387008004070211 0.00488068713255227 2.20250845862688e-15
m.12811T>C 0.013 cg01002233 chr1 -0.0351302622130506 0.00394240063797511 5.06287183536705e-19
m.12811T>C 0.013 cg02325313 chr4 -0.0223282193460764 0.00356575851166058 3.80454315156171e-10
m.12811T>C 0.013 cg15236029 chr17 -0.0492604177639243 0.00577901858256755 1.54121028955814e-17
m.12811T>C 0.013 cg04358806 chr22 -0.026825754633345 0.0039426177915019 1.01720709199322e-11
m.12811T>C 0.013 cg23176317 chr1 -0.0384621045706294 0.00501487647419345 1.72531410138895e-14
m.12811T>C 0.013 cg19433341 chr8 0.0385718751880562 0.0062044008762255 5.07210473362144e-10
m.12811T>C 0.013 cg01618834 chr6 0.0306399466634709 0.00495813588620242 6.4210865166869e-10
m.12811T>C 0.013 cg02788686 chr14 -0.0284971638961073 0.0042407503028506 1.81924100482632e-11
m.12811T>C 0.013 cg24679695 chr2 -0.0361693799457974 0.00524206209936179 5.20618280950051e-12
m.12811T>C 0.013 cg26919527 chr22 -0.033324110828611 0.00541189651844759 7.38713895855618e-10
m.12811T>C 0.013 cg00056985 chr9 0.0410227698116386 0.00496862905548821 1.50187355852103e-16
m.12811T>C 0.013 cg00363980 chr8 -0.0415202131603424 0.00510376254317767 4.11202887406562e-16
m.12811T>C 0.013 cg01471969 chr10 -0.0310870410607096 0.00420757856122001 1.48667848946667e-13
m.12811T>C 0.013 cg17216807 chr3 -0.0987726096325263 0.0143983439776515 6.88615541584426e-12
m.12811T>C 0.013 cg02334809 chr10 -0.0336475533891639 0.00496081659969909 1.17979609641572e-11
m.12811T>C 0.013 cg17741865 chr10 0.023898945431233 0.00313043138246882 2.26885708149953e-14
m.12811T>C 0.013 cg13493559 chr11 0.0133909224249631 0.00215560567285314 5.22681038341773e-10
m.12811T>C 0.013 cg01390168 chr10 0.0144095888150011 0.00214659889425397 1.90985861179413e-11
m.12811T>C 0.013 cg13862330 chr7 -0.0433187630524757 0.00620515798172777 2.92899695175781e-12
m.12811T>C 0.013 cg21173623 chr9 0.0400144811767525 0.00482881993495064 1.16535391324058e-16
m.12811T>C 0.013 cg15199476 chr12 -0.0927891439832652 0.0140656914432831 4.20007966711766e-11
m.12811T>C 0.013 cg14318015 chr16 -0.0327666257148612 0.00427295137134817 1.74178754273488e-14
m.12811T>C 0.013 cg03344996 chr10 -0.0342233357897168 0.0048341403962312 1.44667109547353e-12
m.12811T>C 0.013 cg05921232 chr11 -0.0393989453027717 0.00624813724074351 2.86874607492947e-10
m.12811T>C 0.013 cg14043361 chr18 -0.0566626673778652 0.00809429294936741 2.55372559982105e-12
m.12811T>C 0.013 cg01146875 chr3 0.0459314624528385 0.0065193827052752 1.84969511757686e-12
m.13780A>G 0.025 cg14360659 chr9 0.0120405634749807 0.00187001797111823 1.20467674565763e-10
m.13780A>G 0.025 cg26709356 chr19 0.0947954949585116 0.0142176605673717 2.6029182675878e-11
m.13780A>G 0.025 cg22937753 chr12 -0.0377827435925096 0.00595909151123351 2.292393452131e-10
m.13780A>G 0.025 cg01461199 chr8 0.0396295681359148 0.00584921324774181 1.24237431216073e-11
m.13780A>G 0.025 cg02523415 chr8 0.0216067811549261 0.00338529268447571 1.74169407466289e-10
m.13780A>G 0.025 cg21879981 chr10 0.0124526259540081 0.00196299853468462 2.24346949608943e-10
m.13780A>G 0.025 cg03094226 chr11 -0.0284188591397332 0.00454063481020118 3.87987176169617e-10
m.13780A>G 0.025 cg10848505 chr17 -0.0302922762602391 0.00483199765779522 3.63140995174138e-10
m.13780A>G 0.025 cg17876308 chr5 0.0389320253820188 0.00632310305392261 7.40855523414883e-10
m.13780A>G 0.025 cg01709803 chr13 -0.0230125297196926 0.00370311574447989 5.15311233563943e-10
m.13780A>G 0.025 cg12731137 chr17 0.0239965259678139 0.00359827004536261 2.57716622981464e-11
m.13780A>G 0.025 cg18350619 chr2 -0.0357605284121695 0.00532733256930145 1.91118844348418e-11
m.13780A>G 0.025 cg08751770 chr5 0.0144546643539679 0.00230994425475178 3.90993426838164e-10
m.13780A>G 0.025 cg23630659 chr8 -0.0319731983319285 0.00504945827905276 2.41994629514693e-10
m.13928G>C 0.029 cg12659009 chr5 -0.0369043595702114 0.00438919411488209 4.17048635946888e-17
m.13928G>C 0.029 cg25068975 chr4 -0.0348046205988866 0.00446533403851205 6.47128340454509e-15
m.13928G>C 0.029 cg16810068 chr7 -0.0343731719112569 0.00543354215225762 2.51422646834573e-10
m.13928G>C 0.029 cg16102778 chr6 -0.0298213278108373 0.00451317914068645 3.90573851483802e-11
m.13928G>C 0.029 cg04296321 chr6 -0.0292069161196922 0.0046918135632036 4.81309473258726e-10
m.13928G>C 0.029 cg04787069 chr21 -0.0325657870849424 0.00432246540794308 4.91801125420134e-14
m.13928G>C 0.029 cg08656056 chr2 -0.0279070219040955 0.00406353702354225 6.52600225289958e-12
m.14470T>A 0.011 cg13717333 chr12 0.0215039816035808 0.00330579545761014 7.77274459766285e-11
m.14470T>A 0.011 cg05888643 chr11 -0.0433338574307898 0.00551123822282289 3.75589619428148e-15
m.14470T>A 0.011 cg03254310 chr8 -0.0510236219953565 0.00546608893739457 1.01396374161541e-20
m.14470T>A 0.011 cg07033643 chr14 -0.0448033195557315 0.00554032050664684 6.12658208327274e-16
m.14470T>A 0.011 cg12416830 chr15 -0.0367599632585117 0.00568515291794429 1.00658652922348e-10
m.14470T>A 0.011 cg20677521 chr2 -0.0572463328283878 0.00847204388566289 1.40794204509725e-11
m.14470T>A 0.011 cg07367434 chr1 0.0106480240842261 0.00165442583577612 1.22594993515459e-10
m.14470T>A 0.011 cg25361663 chr7 -0.0477629161006101 0.00671301913495484 1.11938832100598e-12
m.14470T>A 0.011 cg03811260 chr16 0.0420708834868607 0.00584780986541775 6.27832014562573e-13
m.14470T>A 0.011 cg13560072 chr1 -0.0274321110923961 0.00355490565025162 1.19387917341418e-14
m.14470T>A 0.011 cg15083964 chr4 0.0423180281515086 0.00443666143934977 1.45249472367326e-21
m.14470T>A 0.011 cg11296224 chr8 -0.0496523451592526 0.00660889310081812 5.78054852209494e-14
m.14470T>A 0.011 cg11515713 chr3 -0.0419450962487762 0.00476926160752689 1.43197536953347e-18
m.14470T>A 0.011 cg04851257 chr3 -0.0460086911995762 0.00710378589383864 9.37852065985646e-11
m.14470T>A 0.011 cg05883043 chr11 0.0476009740702664 0.00643371097912204 1.37544000692044e-13
m.14470T>A 0.011 cg10578681 chr1 -0.0396542562456679 0.00637394499774356 4.93036481715964e-10
m.14470T>A 0.011 cg21218069 chr17 -0.0356331759039147 0.00466559912902299 2.21604447956956e-14
m.14470T>A 0.011 cg26795934 chr11 0.0485974843775283 0.00508111919605878 1.12934074869484e-21
m.14470T>A 0.011 cg25458323 chr5 -0.0377850534093039 0.00595119830901886 2.16507218961786e-10
m.14470T>A 0.011 cg07155223 chr1 0.0438530963604757 0.00617724165665804 1.25536619032541e-12
m.14470T>A 0.011 cg22333340 chr5 -0.0502377562730349 0.00609020265171708 1.59796856289922e-16
m.14470T>A 0.011 cg18958966 chr15 0.0168885614794478 0.00264497362705402 1.71226106983853e-10
m.14470T>A 0.011 cg17399417 chr12 -0.0808170229831181 0.0128389511713944 3.0804488248431e-10
m.14470T>A 0.011 cg03513645 chr17 0.0364365734953465 0.00548004034956896 2.95169579935554e-11
m.14470T>A 0.011 cg13348530 chr4 -0.0693526496984291 0.0110800609215596 3.86882932443122e-10
m.14470T>A 0.011 cg24429337 chr2 -0.0717389166822023 0.0114326301336592 3.49798928152511e-10
m.14470T>A 0.011 cg01979603 chr6 0.0455560736713632 0.00559879060010031 4.05961526196312e-16
m.14470T>A 0.011 cg09730423 chr3 0.0419829421316994 0.00558038786677804 5.34099382202987e-14
m.14470T>A 0.011 cg10022646 chr5 -0.0434780383477121 0.00543137176368153 1.19483228785732e-15
m.14470T>A 0.011 cg00018739 chr12 -0.0420774398031692 0.00484508199960603 3.80187426438703e-18
m.14470T>A 0.011 cg04303901 chr12 -0.0398328063993176 0.00630855659615854 2.71752341626643e-10
m.14470T>A 0.011 cg17353679 chr19 -0.0325396137668209 0.00444438907628068 2.45206451177172e-13
m.14470T>A 0.011 cg06466203 chr10 0.0166196725322618 0.00208997794364035 1.83405234472963e-15
m.14470T>A 0.011 cg01544744 chr1 -0.0497392975573868 0.00663827202027916 6.7415496979364e-14
m.14470T>A 0.011 cg25593834 chr4 -0.0341435667689985 0.00439271827679972 7.67911434221163e-15
m.14470T>A 0.011 cg26875775 chr1 -0.0477333718146578 0.00598935872768462 1.5906440957899e-15
m.14470T>A 0.011 cg22795628 chr6 -0.0445165830262882 0.00687569058807708 9.51333461184812e-11
m.14470T>A 0.011 cg26770324 chr11 -0.04231296524211 0.00626592709438964 1.44952934598834e-11
m.14470T>A 0.011 cg19094872 chr2 -0.0427516323911004 0.00626780536653383 9.05162550139278e-12
m.14470T>A 0.011 cg10951630 chr2 0.00742512891479174 0.0010195107384387 3.26400756190378e-13
m.14470T>A 0.011 cg09861496 chr12 -0.0433836422651153 0.00496489064339856 2.37092635174761e-18
m.14470T>A 0.011 cg17376338 chr6 -0.0358536013206178 0.00451534089241532 2.01534414245557e-15
m.14470T>A 0.011 cg10638660 chr18 -0.0570984670266039 0.00796799518028987 7.72339651430253e-13
m.14470T>A 0.011 cg00740527 chr11 -0.0745280500544619 0.00933829087651929 1.45259487884882e-15
m.14470T>A 0.011 cg20596775 chr6 -0.0429121941415787 0.00666180890563067 1.18280654048976e-10
m.14470T>A 0.011 cg09373773 chr1 -0.0354261099013732 0.00432023996306102 2.40321218755016e-16
m.14470T>A 0.011 cg09915890 chr7 -0.0428376917691713 0.00544510688180457 3.62694866130145e-15
m.14470T>A 0.011 cg27423027 chr6 -0.0411674786985464 0.00663977923290477 5.64173896708875e-10
m.14470T>A 0.011 cg07012076 chr11 -0.025454912105451 0.00384280154629966 3.4948690902595e-11
m.14470T>A 0.011 cg20210263 chr7 -0.049729214004398 0.00573177271796445 4.09709783679393e-18
m.14470T>A 0.011 cg18769929 chr8 -0.0278452692500438 0.00440782891351638 2.66293040329615e-10
m.14470T>A 0.011 cg25490858 chr6 -0.0517384432970939 0.0071919402609753 6.29442377923638e-13
m.14470T>A 0.011 cg13840845 chr5 -0.0477497244223407 0.00623227258356559 1.83505839451333e-14
m.14470T>A 0.011 cg05057271 chr19 -0.0451686987312434 0.00495498987263169 7.80918735408639e-20
m.14470T>A 0.011 cg04792963 chr12 -0.0527967888024113 0.0064878355874775 4.02483886077437e-16
m.14470T>A 0.011 cg16101902 chr1 -0.0420844604232297 0.00641059648635235 5.2093114412965e-11
m.14470T>A 0.011 cg15934776 chr2 -0.056138293147873 0.00685539424642999 2.63574882123545e-16
m.14470T>A 0.011 cg00120505 chr9 -0.0433189070938762 0.0063239502729197 7.38624201269108e-12
m.14470T>A 0.011 cg15527446 chr6 -0.0403384647159557 0.00544508934768321 1.27997873294939e-13
m.14470T>A 0.011 cg24220733 chr12 -0.0501438267490473 0.00784931104534972 1.67729821604219e-10
m.14470T>A 0.011 cg07792873 chr2 -0.0248188471545968 0.00359960175071346 5.39076538715016e-12
m.14470T>A 0.011 cg14573591 chr15 -0.0432551562181496 0.00569499005156206 3.07080889815168e-14
m.14470T>A 0.011 cg17156641 chr1 -0.043124454661705 0.00560204166742188 1.38224358042649e-14
m.14470T>A 0.011 cg09537015 chr11 -0.0403865018900302 0.00592806578153635 9.57424000615948e-12
m.14470T>A 0.011 cg06761303 chr2 0.0489840597489894 0.00534935431406633 5.33580135380576e-20
m.14470T>A 0.011 cg17540091 chr18 0.0496941093039848 0.00582695728016815 1.48498672051558e-17
m.14470T>A 0.011 cg14683563 chr4 -0.0446709491070657 0.00498443684850805 3.18594725553947e-19
m.14470T>A 0.011 cg23347462 chr6 -0.038776830426445 0.00573438346995226 1.35947495386861e-11
m.14470T>A 0.011 cg21689291 chr17 -0.0904806430516922 0.00810576378809785 6.22122390294678e-29
m.14470T>A 0.011 cg16285780 chr8 -0.0422300123415717 0.00514131497957875 2.14199400279655e-16
m.14470T>A 0.011 cg20358683 chr17 0.0514134568602764 0.00657414281598412 5.25902238496371e-15
m.14470T>A 0.011 cg26679855 chr3 -0.0781592216659336 0.0113042744975847 4.70743860854094e-12
m.14470T>A 0.011 cg21182781 chr1 -0.02907367596742 0.00454490168140831 1.58473042803178e-10
m.14470T>A 0.011 cg20434819 chr8 -0.0569213188579379 0.00788241520062429 5.14912801917833e-13
m.14470T>A 0.011 cg10242544 chr3 -0.039629697965706 0.0047342109296961 5.71704203468517e-17
m.14470T>A 0.011 cg25221532 chr18 -0.0458053662993919 0.00510477859432657 2.88449615933699e-19
m.14470T>A 0.011 cg01078983 chr10 -0.0260484558954011 0.00357655275480358 3.26191570757286e-13
m.14470T>A 0.011 cg07933297 chr19 -0.0420279513462138 0.00569997089598456 1.66377346148575e-13
m.14470T>A 0.011 cg23800387 chr17 -0.0469374936219919 0.00750738375718231 4.04769730977734e-10
m.14470T>A 0.011 cg00092821 chr6 -0.035497991908797 0.00568871963963194 4.37383405132196e-10
m.14470T>A 0.011 cg03023687 chr4 -0.0356578845384097 0.0055696217005728 1.53144403473073e-10
m.14470T>A 0.011 cg21010995 chr1 -0.050027717529597 0.00692680115236634 5.11002687091443e-13
m.14470T>A 0.011 cg08311092 chr1 0.0490592825987109 0.00588127677893345 7.32894569318534e-17
m.14470T>A 0.011 cg17759082 chr3 0.0175401138882631 0.00212841645281402 1.70888667802436e-16
m.14470T>A 0.011 cg09945896 chr16 -0.0343128757725241 0.00521794855662738 4.83492938807956e-11
m.14470T>A 0.011 cg20111803 chr3 -0.0582788342478944 0.00784759093401059 1.11648551172355e-13
m.14470T>A 0.011 cg03132997 chr19 0.0421578641256838 0.00681569990288834 6.19432376304707e-10
m.14470T>A 0.011 cg09669178 chr7 -0.0530680476037595 0.00738923207455202 6.87953842489165e-13
m.14470T>A 0.011 cg16510040 chr1 -0.066310336328173 0.0105593532734804 3.39068807818995e-10
m.14470T>A 0.011 cg02022329 chr20 -0.0540122764908422 0.0071332390905959 3.67763500097911e-14
m.14470T>A 0.011 cg10085174 chr17 -0.0479852483049292 0.00619661763761817 9.65033698729916e-15
m.14470T>A 0.011 cg19895882 chr13 0.0120524224592261 0.00192980697231748 4.22708511390341e-10
m.14470T>A 0.011 cg23332610 chr17 -0.0502785305916491 0.00815005170120982 6.86772987928756e-10
m.14470T>A 0.011 cg01314306 chr7 -0.0693437046152082 0.0105706527977243 5.38001917095016e-11
m.14470T>A 0.011 cg09159795 chr7 0.0266670364455707 0.0037164223000184 7.206490696886e-13
m.14470T>A 0.011 cg08823936 chr5 -0.0467576869466723 0.00599880162357328 6.46616501272682e-15
m.14470T>A 0.011 cg06811701 chr10 -0.0441292616468117 0.00682158424141344 9.86121511487807e-11
m.14470T>A 0.011 cg24482496 chr17 0.013669276005861 0.00209808371545111 7.26295337284505e-11
m.14470T>A 0.011 cg03278803 chr11 -0.0475504244391679 0.00687162056519234 4.5219603026169e-12
m.14470T>A 0.011 cg15542924 chr6 -0.0436847542055479 0.00564996840023651 1.05988010354769e-14
m.14470T>A 0.011 cg11365653 chr5 -0.0375481432711369 0.00446852999200504 4.3597389404218e-17
m.14470T>A 0.011 cg27360003 chr10 0.0501110359723738 0.00529583757827399 3.01116616300541e-21
m.14470T>A 0.011 cg21943599 chr1 -0.0485878162708256 0.00512886416435363 2.70862591051588e-21
m.14470T>A 0.011 cg16968098 chr1 -0.0443714986848823 0.0061107512190844 3.83619190848123e-13
m.14470T>A 0.011 cg00803358 chr8 -0.0897481219696059 0.0121355307472141 1.40894256150109e-13
m.14470T>A 0.011 cg16460356 chr6 0.045144157369096 0.00519108797236761 3.42358512333959e-18
m.14470T>A 0.011 cg21344124 chr8 0.0406769665639917 0.0045407742686523 3.30151654779086e-19
m.14470T>A 0.011 ch.13.1085822R chr13 0.128777325415202 0.0100074125950173 6.79730583231306e-38
m.14470T>A 0.011 cg26509569 chr16 -0.0455125545172034 0.00605595742724158 5.67649798069744e-14
m.14470T>A 0.011 cg20967975 chr1 0.0728254982613117 0.0116316434399527 3.82563207096793e-10
m.14470T>A 0.011 cg06304812 chr5 -0.0355695124388198 0.00534870966390028 2.92872260219385e-11
m.14470T>A 0.011 cg13940537 chr1 -0.0316232549857523 0.00460518068802655 6.56180461564092e-12
m.14470T>A 0.011 cg05671732 chr10 0.0434186747573746 0.00512248704943572 2.32883346966185e-17
m.14470T>A 0.011 cg08125821 chr8 0.0366175399654774 0.00574734456434253 1.87542467137733e-10
m.14470T>A 0.011 cg03860720 chr8 -0.0383508852287987 0.00508195263702518 4.47158582404295e-14
m.14470T>A 0.011 cg03522510 chr10 -0.0381122518860445 0.00551018906707341 4.62328725929175e-12
m.14470T>A 0.011 cg26276117 chr15 -0.0426771129243131 0.00606448529589172 1.96114084852142e-12
m.14470T>A 0.011 cg01985201 chr3 -0.0446918617692065 0.0063320238970496 1.68832189473444e-12
m.14470T>A 0.011 cg20493572 chr10 -0.0831659865096494 0.0131802867332323 2.79257536356312e-10
m.14470T>A 0.011 cg24471980 chr1 -0.0408875006039612 0.0056825040441359 6.23091715619515e-13
m.14470T>A 0.011 cg08928646 chr4 0.0477141461520979 0.00504205207801089 2.9854771420227e-21
m.14470T>A 0.011 cg14897316 chr12 -0.0645689109209601 0.00730956766514874 1.01469583893383e-18
m.14470T>A 0.011 cg16178878 chr10 0.0480333985023846 0.00572261909197083 4.71462235373516e-17
m.14564A>G 0.016 cg22351478 chr11 -0.0363815299163181 0.00517686212423962 2.09937842441461e-12
m.14564A>G 0.016 cg03487739 chr11 -0.0333930908094349 0.00534107422851714 4.04891945183031e-10
m.14564A>G 0.016 cg20632208 chr1 0.0327031757106715 0.00459602393879785 1.11478405339749e-12
m.14564A>G 0.016 cg17300307 chr2 0.0352178736609644 0.00429687006226552 2.48169147007805e-16
m.14564A>G 0.016 cg04041636 chr8 -0.0349024143068837 0.00514743146012506 1.19719569090585e-11
m.14564A>G 0.016 cg21675700 chr8 -0.0310150216768944 0.0043567049107907 1.08778201971055e-12
m.14564A>G 0.016 cg09086989 chr22 -0.0366613207339807 0.00449673591620357 3.55376218107864e-16
m.14564A>G 0.016 cg24150051 chr1 0.0357172337375972 0.00478924849780767 8.79823827775963e-14
m.14564A>G 0.016 cg10724867 chr7 -0.0592218198700876 0.00886289550421929 2.3571171976326e-11
m.14564A>G 0.016 cg01287342 chr8 -0.0450129914126818 0.00573126315062473 4.03170297790563e-15
m.14564A>G 0.016 cg24928183 chr1 -0.0282313540038025 0.00440089332843833 1.40902005968522e-10
m.14564A>G 0.016 cg23214491 chr6 0.0186524073046324 0.00240358710650149 8.47703469585802e-15
m.14564A>G 0.016 cg08766170 chr7 -0.0537644346132351 0.00844320109736475 1.91785576794523e-10
m.14564A>G 0.016 cg14842237 chr11 -0.0555319081385016 0.00875957711725959 2.30414853196562e-10
m.14564A>G 0.016 cg22850007 chr1 -0.03412776099657 0.00490255377478086 3.37335746316694e-12
m.14564A>G 0.016 cg15236783 chr5 -0.0323096332427823 0.00445410854711697 4.04955756037091e-13
m.14564A>G 0.016 cg12391576 chr6 -0.0348819778679627 0.00491492565625988 1.27353328914259e-12
m.14564A>G 0.016 cg03967407 chr12 -0.0310832745766212 0.0042477495513949 2.52470483569842e-13
m.14564A>G 0.016 cg04761267 chr11 -0.0339428687394362 0.00531755209983093 1.73452828259677e-10
m.14564A>G 0.016 cg09839874 chr16 -0.0337095568280131 0.00459536015379742 2.20790303725025e-13
m.14564A>G 0.016 cg06838422 chr1 0.0353428593507461 0.00414100770552934 1.40343318334135e-17
m.14564A>G 0.016 cg17161623 chr3 0.0112687141146422 0.00165984358978254 1.12896478143801e-11
m.14564A>G 0.016 cg03992956 chr10 -0.0345657722414116 0.00540973189889131 1.66370652127388e-10
m.14564A>G 0.016 cg09366122 chr5 -0.0239096946168466 0.00351103184737229 9.76823047763887e-12
m.14564A>G 0.016 cg12515402 chr8 -0.0453725505074084 0.00555727718104037 3.22691899183179e-16
m.14564A>G 0.016 cg26604618 chr1 -0.017602893976926 0.00271001266198009 8.27567220495743e-11
m.14564A>G 0.016 cg27271776 chr21 -0.0264498914132762 0.00399327654557033 3.50539793143294e-11
m.14564A>G 0.016 cg17636135 chr8 -0.0292042447035708 0.00353379654786789 1.40553534456867e-16
m.14564A>G 0.016 cg17542130 chr2 0.0277214464615577 0.0042486987650793 6.81418804250191e-11
m.14564A>G 0.016 cg19910940 chr1 -0.0235481802242967 0.00373470464050035 2.87762021723082e-10
m.14564A>G 0.016 cg26441143 chr2 -0.0724288979932398 0.0104815444420507 4.8418915565577e-12
m.14564A>G 0.016 cg05999993 chr7 0.0247302607332608 0.00336195223989945 1.89612751984637e-13
m.14564A>G 0.016 cg03462622 chr3 -0.0228366610039845 0.00340855036033749 2.08681814805763e-11
m.14564A>G 0.016 cg13986127 chr17 -0.0360169676853341 0.0048680205698888 1.37536081232287e-13
m.14564A>G 0.016 cg15985875 chr1 -0.0262148362903503 0.00357768436746414 2.34801660495611e-13
m.14564A>G 0.016 cg21091378 chr19 -0.0460077948973462 0.00566821722916966 4.78630127794432e-16
m.14564A>G 0.016 cg22232354 chr14 -0.0223576263536466 0.00307863836308759 3.80900473300831e-13
m.14564A>G 0.016 cg13616836 chr10 -0.03337264128372 0.00501994610442185 2.97086395482557e-11
m.14564A>G 0.016 cg20535044 chr4 0.032502895055368 0.00441923794538768 1.91121287348169e-13
m.14564A>G 0.016 cg27512631 chr3 0.0332379374904282 0.00495210989584539 1.92140623483385e-11
m.14564A>G 0.016 cg17145476 chr13 -0.0294198857002841 0.00428626834339207 6.70747318871619e-12
m.14564A>G 0.016 cg02223067 chr13 0.0282247861581948 0.00431503804521354 6.10972496645507e-11
m.14564A>G 0.016 cg02399255 chr7 -0.0375737090517495 0.00541955152576401 4.12030611809293e-12
m.14564A>G 0.016 cg26239495 chr11 -0.0324248944096015 0.00506411767248325 1.5248158446868e-10
m.14564A>G 0.016 cg14298924 chr19 -0.0359470492856529 0.0053974715925058 2.73866082978965e-11
m.14564A>G 0.016 cg12444761 chr15 -0.0247158742286973 0.00349797632132159 1.59734997668442e-12
m.14564A>G 0.016 cg06818764 chr11 -0.0221686694969755 0.00299689658538289 1.39076882087396e-13
m.14564A>G 0.016 cg10081664 chr12 -0.0362618637086022 0.00533437451293441 1.06249147048672e-11
m.14564A>G 0.016 cg05767426 chr17 -0.0303882687352102 0.00442115006634752 6.26958381189668e-12
m.14564A>G 0.016 cg23441667 chr7 -0.0280874245128826 0.00375797766185918 7.77460193739448e-14
m.14564A>G 0.016 cg02090549 chr11 -0.0318640285035116 0.00494202087253899 1.13657229346797e-10
m.14564A>G 0.016 cg09828634 chr21 -0.0291789007671881 0.00467961382192574 4.50848662723561e-10
m.14564A>G 0.016 cg11214552 chr4 0.0264829997685571 0.00427307658211058 5.73152479348183e-10
m.14564A>G 0.016 cg06853609 chr3 0.0322949457565618 0.0049305611880493 5.7555060831617e-11
m.14564A>G 0.016 cg22774012 chr4 0.0335878379032736 0.0043923181014655 2.05801938702245e-14
m.14564A>G 0.016 cg02428265 chr17 -0.0334750888318982 0.0044919915666768 9.1816679448986e-14
m.14564A>G 0.016 cg27507700 chr7 0.0132422863111387 0.00196752758403534 1.69174452185076e-11
m.14564A>G 0.016 cg06037631 chr2 0.027780796774982 0.00420001093906961 3.72915021098941e-11
m.14564A>G 0.016 cg13225936 chr2 -0.0670061097531135 0.0106950722996535 3.72494064526958e-10
m.14564A>G 0.016 cg04342425 chr16 -0.042160223523484 0.00644620813288755 6.13899169110625e-11
m.14564A>G 0.016 cg12270822 chr7 0.0234692365671451 0.00346008786287925 1.17832768217528e-11
m.14564A>G 0.016 cg11476891 chr8 0.0356852887893945 0.00427267845731038 6.71328515368568e-17
m.14564A>G 0.016 cg16890121 chr13 -0.033539675959976 0.0048073470744725 3.02078839754801e-12
m.14564A>G 0.016 cg25625370 chr12 -0.0534042863861169 0.00765736546421361 3.07533886387579e-12
m.14564A>G 0.016 cg05861359 chr1 -0.0335543183638553 0.00402000026265306 7.01107394823923e-17
m.14564A>G 0.016 cg03525049 chr8 0.035095344327806 0.00508592870021911 5.18274731533105e-12
m.14564A>G 0.016 cg00862116 chr7 0.0118331861039744 0.00172491816548714 6.87914204636958e-12
m.14793A>G 0.061 cg03646922 chr17 0.00675973733760125 0.00108606536949729 4.84447934161809e-10
m.14793A>G 0.061 cg11767950 chr9 0.00855973238081557 0.00130320583046328 5.09229532665827e-11
m.14872C>T 0.02 cg01758115 chr16 -0.0421841496299013 0.00661867419871741 1.84756882328982e-10
m.14872C>T 0.02 cg01443102 chr5 -0.0289371405906715 0.00450171711792324 1.2927429513116e-10
m.14872C>T 0.02 cg08055087 chr6 0.024543548850558 0.00398558680371074 7.36337388841948e-10
m.14872C>T 0.02 cg21208107 chr7 -0.0355037299350037 0.00552367656962384 1.29673459810722e-10
m.14872C>T 0.02 cg23138119 chr2 -0.0175547195994363 0.00285214977841809 7.51210723722861e-10
m.14872C>T 0.02 cg08682341 chr10 0.0239544856223094 0.00373587461084827 1.4360830456805e-10
m.14872C>T 0.02 cg26567162 chr10 -0.0291541280669115 0.004325920091554 1.59036391988162e-11
m.14872C>T 0.02 cg09094964 chr12 -0.0259104232869541 0.0039666437301091 6.48636801810178e-11
m.14872C>T 0.02 cg02470108 chr16 -0.0251932085596939 0.00358117022730029 1.99390333742322e-12
m.14872C>T 0.02 cg04094756 chr1 -0.020459268816132 0.00313373110730423 6.63318831339708e-11
m.14872C>T 0.02 cg27062341 chr8 -0.0293553868461643 0.00455783378791833 1.18967276545127e-10
m.14872C>T 0.02 cg18745933 chr5 -0.0234877548856831 0.00379220106679426 5.87681192854757e-10
m.14872C>T 0.02 cg25228562 chr17 -0.027150194786042 0.00382793495379328 1.3156991235471e-12
m.14872C>T 0.02 cg24213531 chr8 0.0239332217765169 0.00293767650033773 3.7309378141128e-16
m.14872C>T 0.02 cg22593633 chr10 0.0257125231038004 0.00410382584777104 3.71629691551978e-10
m.14872C>T 0.02 cg12592814 chr1 -0.0230271036848994 0.00357830282009782 1.23308725837052e-10
m.14872C>T 0.02 cg10889804 chr18 -0.0214939593856398 0.00332197159377195 9.78462295774594e-11
m.14872C>T 0.02 ch.19.33331025R chr19 0.0269961162809368 0.0040196713523385 1.86779684010824e-11
m.14872C>T 0.02 cg16248171 chr15 -0.0311279727852841 0.00464907911896657 2.14915356987311e-11
m.14872C>T 0.02 cg06781910 chr4 -0.0313607009800602 0.00424330220290669 1.46128418558609e-13
m.14872C>T 0.02 cg18145196 chr10 -0.0220924509505118 0.00329084169644201 1.90254153757738e-11
m.14872C>T 0.02 cg06726155 chr2 -0.0296341330584767 0.00464612759141733 1.79130560252937e-10
m.14872C>T 0.02 cg06053994 chr12 -0.0306041773891063 0.00472420898743344 9.28484309601677e-11
m.14872C>T 0.02 cg15275100 chr18 0.0265421965053937 0.0038281440256829 4.1073605862779e-12
m.14872C>T 0.02 cg05328544 chr9 -0.0277920322887443 0.00382770506859288 3.8493296391217e-13
m.14872C>T 0.02 cg01965533 chr14 0.00782431376359433 0.00111820274708377 2.61085919532271e-12
m.14872C>T 0.02 cg13905103 chr5 0.0240894902368613 0.0037699250838704 1.65981044024282e-10
m.14872C>T 0.02 cg02213287 chr14 0.0244871244559938 0.00368496285995161 3.02912056400459e-11
m.14872C>T 0.02 cg14608758 chr19 -0.0128102384201379 0.00176837877084204 4.35454985504209e-13
m.14872C>T 0.02 cg19751276 chr6 0.023823626954284 0.00385310758218588 6.29089110586336e-10
m.14872C>T 0.02 cg05129591 chr1 0.0152461729053224 0.00225134835218763 1.26997811310423e-11
m.14872C>T 0.02 cg21824239 chr9 0.0244981509602299 0.00389912003338252 3.32112139113945e-10
m.14872C>T 0.02 cg16234206 chr2 -0.0269571353845802 0.00402006480824622 2.00515965999868e-11
m.14872C>T 0.02 cg08495858 chr16 0.0244374703753665 0.00361022237337136 1.29706543493076e-11
m.14872C>T 0.02 cg08283289 chr13 -0.0279712263028068 0.00413641289075678 1.35917563161715e-11
m.14872C>T 0.02 cg03174242 chr11 -0.0339168328780071 0.00482338548486595 2.03961440025538e-12
m.14872C>T 0.02 cg13879547 chr9 -0.0341241810959343 0.00502054181657205 1.06885312964361e-11
m.14872C>T 0.02 cg16317441 chr11 0.0245737937403036 0.00381543842296219 1.18985465958361e-10
m.14872C>T 0.02 cg10808374 chr14 -0.0287669720911594 0.00456139353796158 2.85196341934103e-10
m.14872C>T 0.02 cg10888337 chr22 0.02594445800612 0.00421699900646711 7.63426898029248e-10
m.14872C>T 0.02 ch.9.120938663F chr9 0.0258063566513407 0.00396763952569006 7.81032553569346e-11
m.14872C>T 0.02 cg23933345 chr1 0.025956184201164 0.0038127743587598 9.91785855452225e-12
m.14872C>T 0.02 cg15844989 chr14 -0.0333684197749417 0.00499416179554309 2.36532136573274e-11
m.14872C>T 0.02 cg18474859 chr22 0.0187767638309951 0.00274976802924466 8.58129763197489e-12
m.14872C>T 0.02 cg00950086 chr10 -0.0296632933589266 0.00444950142727534 2.61698316751886e-11
m.14872C>T 0.02 cg19400316 chr1 -0.0253000366992307 0.00411294428965981 7.68406746673907e-10
m.14872C>T 0.02 cg13393327 chr8 -0.0194042612620514 0.00302589587016927 1.42934050624129e-10
m.14872C>T 0.02 cg00876462 chr20 0.0258818526581288 0.00418701419952687 6.35122358645122e-10
m.14872C>T 0.02 cg17135459 chr6 -0.023720096474861 0.00336560438067057 1.81772549420229e-12
m.14872C>T 0.02 cg11793034 chr1 -0.0399760471584471 0.00523293067589795 2.18367036101586e-14
m.14872C>T 0.02 cg02979133 chr8 0.0206813294318909 0.00333296655404387 5.46685298966117e-10
m.14872C>T 0.02 cg12559900 chr15 0.0156422023579591 0.00222868114186032 2.24116083801364e-12
m.15043G>A 0.036 cg04775569 chr7 -0.0350310879676345 0.00543614587382032 1.16285526843787e-10
m.15043G>A 0.036 cg03438558 chr8 -0.0186842097362654 0.00288013224144327 8.74027532754931e-11
m.15043G>A 0.036 cg01849212 chr10 0.0246354662425789 0.00366257922303241 1.74077399185411e-11
m.15043G>A 0.036 cg11739675 chr12 0.007325756783403 0.00112778814704019 8.26563305352502e-11
m.15043G>A 0.036 cg19480263 chr7 -0.0240904131243855 0.00357415718764623 1.5820566521588e-11
m.15043G>A 0.036 cg26159256 chr10 -0.0182440420756985 0.00283543659652807 1.24045842669986e-10
m.15043G>A 0.036 cg25101124 chr17 0.0185702001963844 0.00282127238960535 4.635141650183e-11
m.15043G>A 0.036 cg23600438 chr18 -0.027740395473528 0.00428029890330617 9.11479636422317e-11
m.15043G>A 0.036 cg22106375 chr12 -0.0259230284057686 0.00361707173840992 7.67402768644705e-13
m.15043G>A 0.036 cg13790945 chr14 0.0268236467256081 0.00380330992342984 1.75464715695361e-12
m.15043G>A 0.036 cg04568265 chr1 0.0235217440749836 0.00373248557617803 2.94022296944169e-10
m.15043G>A 0.036 cg14518907 chr6 -0.0293286552487041 0.00415704827589179 1.72397897314068e-12
m.15043G>A 0.036 cg11373810 chr20 0.0229603926578559 0.00367756464872848 4.28245338225315e-10
m.15218A>G 0.022 cg12149114 chr20 0.0257406431763419 0.00376323905475748 7.91802484262144e-12
m.15218A>G 0.022 cg16708978 chr14 0.0235713403050643 0.00381428372369864 6.42010076602583e-10
m.15218A>G 0.022 cg03304078 chr16 0.0264757536264884 0.00429877761885175 7.32506541815227e-10
m.15218A>G 0.022 cg09994323 chr2 0.026983593942845 0.00435719380320806 5.90733642389639e-10
m.15218A>G 0.022 cg03040848 chr16 -0.0550044050174741 0.00787989367304375 2.94448456153274e-12
m.15218A>G 0.022 cg09026669 chr21 -0.0409405684465788 0.0049311406037071 1.01982568871432e-16
m.15218A>G 0.022 cg16657928 chr6 0.0261762552846984 0.00388105480388391 1.53423837977215e-11
m.15218A>G 0.022 cg16308673 chr17 0.0292323743182354 0.00405249085802507 5.45582747634093e-13
m.15218A>G 0.022 cg10697784 chr12 -0.035544882599892 0.0046247233740793 1.51996703704515e-14
m.15218A>G 0.022 cg13578400 chr16 0.0194656455574829 0.00313435108794255 5.28422213302362e-10
m.15218A>G 0.022 cg16241178 chr7 -0.0216483077443078 0.00317595126167897 9.34005609323581e-12
m.15218A>G 0.022 cg13775495 chr3 0.016282433385419 0.00200086667899451 4.02889795525067e-16
m.15218A>G 0.022 cg03911515 chr14 0.0453450170850824 0.00597076304837736 3.0896032859455e-14
m.15218A>G 0.022 cg15331580 chr13 0.024718973075816 0.00371076206729272 2.71180270214891e-11
m.15218A>G 0.022 cg07820591 chr3 0.0241915152364047 0.0036169981282598 2.25800683556115e-11
m.15218A>G 0.022 cg18615753 chr7 0.0241005936755764 0.00381812072093233 2.75165287972868e-10
m.15218A>G 0.022 cg27023524 chr5 -0.0449546120862673 0.00730319794515607 7.48554091888866e-10
m.15218A>G 0.022 cg23865342 chr4 -0.0264872002896899 0.0043012034172393 7.36272380583249e-10
m.15218A>G 0.022 cg12101412 chr7 -0.0353697630609151 0.00549625696471531 1.23273895103306e-10
m.15218A>G 0.022 cg07833382 chr17 0.024174631244059 0.00382825736191025 2.70533173455868e-10
m.15218A>G 0.022 cg04539784 chr9 0.0246656675610468 0.00361505384659513 8.91320100382105e-12
m.15218A>G 0.022 cg08637147 chr20 0.0240757218710034 0.00365238189722365 4.34565080330295e-11
m.15218A>G 0.022 cg22988346 chr8 -0.0414172715795251 0.00645846488613493 1.42808792714389e-10
m.15218A>G 0.022 cg16918585 chr1 0.0237195345136282 0.00368795664575063 1.26251322961672e-10
m.15218A>G 0.022 cg24377329 chr11 0.023317415771677 0.00364218206349405 1.53308827774803e-10
m.15218A>G 0.022 cg19021698 chr7 0.0284441708668484 0.00416785559866863 8.81377042779047e-12
m.153A>G 0.02 cg14537229 chr18 0.0256870510056927 0.00400356193136205 1.39856108984532e-10
m.153A>G 0.02 cg16476639 chr14 -0.0276242331235628 0.00447829208610539 6.89517150031283e-10
m.153A>G 0.02 cg26675523 chr3 -0.0275024424095229 0.00421457112530367 6.77473238471765e-11
m.153A>G 0.02 cg19354125 chr1 0.0412759334669867 0.00622199907323388 3.26997682543733e-11
m.153A>G 0.02 cg15748006 chr2 -0.0969800981655819 0.0104721881788241 2.03040890777575e-20
m.153A>G 0.02 cg14104902 chr2 -0.0245651945772681 0.00397360953088369 6.32601732661461e-10
m.153A>G 0.02 cg00979661 chr1 -0.02481772897937 0.00402341186490838 6.9015334039209e-10
m.153A>G 0.02 cg27043268 chr8 -0.0294744175468928 0.00454116074584649 8.55502495043835e-11
m.153A>G 0.02 cg09577104 chr2 0.0223870553696219 0.00344150882895457 7.76873075816535e-11
m.153A>G 0.02 cg17198722 chr10 0.0261347037825315 0.00398732075279018 5.58464523179013e-11
m.153A>G 0.02 cg25100409 chr2 -0.0258267056928825 0.00387902176628383 2.77491772027345e-11
m.153A>G 0.02 cg21572185 chr6 -0.0293532346657576 0.00451894597156392 8.27068730827765e-11
m.153A>G 0.02 cg21164967 chr9 -0.0604319490037344 0.00743371646239815 4.31279579103411e-16
m.153A>G 0.02 cg17802551 chr21 -0.0410930020457405 0.00611307255949758 1.79060191798997e-11
m.153A>G 0.02 ch.10.132646605F chr10 0.0280441490698342 0.00403798786215695 3.78245698648007e-12
m.153A>G 0.02 cg20342144 chr9 -0.024844383616188 0.00392878668399222 2.55408963407657e-10
m.153A>G 0.02 cg03113121 chr19 0.0257668025280265 0.00416904540232216 6.38972051637098e-10
m.153A>G 0.02 cg13993655 chr13 -0.0320253448384668 0.0051922387879475 6.919149059429e-10
m.153A>G 0.02 cg20232471 chr6 0.0288783372828172 0.00459140500735993 3.1817950296087e-10
m.153A>G 0.02 cg23988749 chr6 0.0252878299050029 0.00404595190524259 4.10043351858139e-10
m.153A>G 0.02 cg06659169 chr22 0.0175517356300777 0.00282866837283146 5.4715548786111e-10
m.153A>G 0.02 cg25060468 chr17 0.0515926470550039 0.00830867516300591 5.31563549255371e-10
m.153A>G 0.02 cg16543923 chr3 0.0272653168810214 0.00431566039520399 2.65377638510557e-10
m.153A>G 0.02 cg12637309 chr15 -0.0429132395863626 0.00624243171875483 6.22326362067582e-12
m.153A>G 0.02 cg26091928 chr16 0.0181950696706572 0.00289951847320542 3.49176362232052e-10
m.153A>G 0.02 ch.5.12481757R chr5 0.0193632864643982 0.00296482213089606 6.53271245247302e-11
m.153A>G 0.02 cg05796661 chr3 -0.0381169922931739 0.00512387358070669 1.01375910718338e-13
m.153A>G 0.02 cg23424806 chr3 -0.0271480972761818 0.00427377568245884 2.12186261763271e-10
m.153A>G 0.02 cg25650390 chr19 0.0152519323216715 0.00231644031037688 4.57306572315287e-11
m.153A>G 0.02 cg02487239 chr2 0.0272018302145207 0.00397485121628954 7.72900269256571e-12
m.153A>G 0.02 cg15227302 chr7 0.02640256979988 0.00375339907740099 2.00250562589017e-12
m.153A>G 0.02 cg05358217 chr7 -0.0301838188533748 0.00401035029482595 5.21267020132807e-14
m.153A>G 0.02 cg21840844 chr1 -0.0441439325629863 0.00568150762022795 7.8636951906032e-15
m.15758A>G 0.014 cg01851804 chr6 -0.0320147558179759 0.00510746208327024 3.65171110644968e-10
m.15758A>G 0.014 cg04947391 chr4 -0.0270220059282927 0.00393163912211841 6.28823613515777e-12
m.15758A>G 0.014 cg10114275 chr14 -0.0355467417344288 0.0048817884999581 3.30129267737627e-13
m.15758A>G 0.014 cg08903333 chr21 0.0303358802600333 0.0043034815275395 1.80015985933145e-12
m.15758A>G 0.014 cg23694616 chr4 0.0172242685972417 0.00273776547292738 3.14696255226144e-10
m.15758A>G 0.014 cg08587073 chr1 0.0301951274124362 0.00395514041815098 2.26872990404354e-14
m.15758A>G 0.014 cg05327889 chr2 -0.0549145963615102 0.00842757063230495 7.2175804318526e-11
m.15758A>G 0.014 cg15737985 chr3 -0.038217452026601 0.00553307496870835 4.94692813536329e-12
m.15758A>G 0.014 cg02272334 chr2 -0.0362037718858672 0.00453203183857185 1.36679578949934e-15
m.15758A>G 0.014 cg11183970 chr1 -0.0312700356427741 0.00455597426492805 6.71825482415551e-12
m.15758A>G 0.014 cg24445570 chr3 0.0166285858129941 0.00219311182034516 3.39775814060779e-14
m.15758A>G 0.014 cg05111364 chr11 -0.0199391830921311 0.00264067038597177 4.32581212666397e-14
m.15758A>G 0.014 cg16170935 chr1 0.03623178982345 0.00480306802891874 4.57635283807283e-14
m.15758A>G 0.014 cg12496245 chr20 0.0115714398521527 0.00185454774915361 4.38988140550291e-10
m.15758A>G 0.014 ch.8.33884649F chr8 0.0214165970981359 0.00280699245930644 2.35244239368349e-14
m.15758A>G 0.014 ch.21.19455351R chr21 0.0151010410350596 0.00187183243206133 7.17418835959141e-16
m.15758A>G 0.014 cg08461451 chr19 -0.0386461888857091 0.00605933358054008 1.79462043021831e-10
m.15758A>G 0.014 cg09690219 chr13 -0.0224088180342474 0.00361472286411684 5.67081995930432e-10
m.15758A>G 0.014 cg04416431 chr22 -0.0524155154210452 0.00847707110334364 6.28108513905576e-10
m.15758A>G 0.014 cg05859565 chr2 0.0218913172305435 0.00337748094424723 9.07840709432561e-11
m.15758A>G 0.014 cg11004401 chr12 0.0108604762120002 0.00163078478160845 2.74457149652248e-11
m.15758A>G 0.014 cg03155724 chr10 0.0193021561845391 0.00308538731081505 3.94998757721143e-10
m.15758A>G 0.014 cg23060569 chr18 -0.0614730322680045 0.00868277372444649 1.44274998379716e-12
m.15758A>G 0.014 ch.1.217016503F chr1 0.0162997431948161 0.00228179622854097 9.10617814609298e-13
m.15758A>G 0.014 cg02181266 chr1 0.0171709224340508 0.00269906191815186 1.99388393397949e-10
m.15758A>G 0.014 cg05331573 chr11 0.0383611608977823 0.00490448219014182 5.2133896449083e-15
m.15758A>G 0.014 cg13682717 chr2 -0.0144888292495896 0.00216847810465572 2.36402508265721e-11
m.15758A>G 0.014 cg27191019 chr11 0.0165943387524233 0.00262915561215508 2.7605653500356e-10
m.15758A>G 0.014 cg22460642 chr1 0.00837563874155459 0.0013057385709296 1.41300934466415e-10
m.15758A>G 0.014 cg04040779 chr11 -0.0255446149900896 0.0036988153763019 4.97944371317687e-12
m.15758A>G 0.014 cg04337611 chr4 0.00535076373235976 0.000756203688678555 1.4856399256957e-12
m.15758A>G 0.014 cg20367223 chr8 0.0158228498643679 0.00250890869653161 2.85109661148968e-10
m.15758A>G 0.014 cg24553082 chr16 0.036516926122828 0.00439357022047434 9.45420548430736e-17
m.15758A>G 0.014 cg04754916 chr19 0.00953099351522803 0.00147223108585184 9.55409156469762e-11
m.15758A>G 0.014 ch.15.865366R chr15 0.0198256776857773 0.0030290110487749 5.93902830705025e-11
m.15758A>G 0.014 cg19447025 chr6 -0.0263004605297623 0.00361289929742941 3.34812231758637e-13
m.15758A>G 0.014 cg22554699 chr2 -0.035395074481544 0.00547755374974168 1.03437616903346e-10
m.15758A>G 0.014 cg05228738 chr16 0.0154591338171412 0.00238574068991339 9.18413978459114e-11
m.15758A>G 0.014 cg05272165 chr6 -0.0349564191869563 0.00502752240646763 3.57570497540385e-12
m.15758A>G 0.014 cg04944410 chr7 0.0086553983291145 0.00116447421506291 1.06257447478879e-13
m.15758A>G 0.014 cg09423378 chr5 -0.0349671639828364 0.00560154625127952 4.30872014022501e-10
m.15758A>G 0.014 cg21878918 chr12 0.00982604913674712 0.00150210097310327 6.08897531339311e-11
m.15758A>G 0.014 cg25795290 chr10 -0.050562603533886 0.00812526582564405 4.88091819083154e-10
m.15758A>G 0.014 cg05133339 chr3 0.0106039616460302 0.00172266963829323 7.48221674959933e-10
m.15758A>G 0.014 cg10018845 chr1 0.0112385465997301 0.00178956968230736 3.3851341302721e-10
m.15758A>G 0.014 cg04337518 chr1 0.0124080375460846 0.00191328485873976 8.86133640978877e-11
m.15758A>G 0.014 cg19162047 chr2 -0.0349743359470677 0.00538056263060922 8.02526774338441e-11
m.15758A>G 0.014 cg21881336 chr2 0.0185867242953194 0.00301193870823904 6.78522218837504e-10
m.15758A>G 0.014 cg13849825 chr5 -0.0330274739673285 0.00464238733465292 1.12458053030454e-12
m.15758A>G 0.014 cg25114075 chr3 0.00984551305258015 0.00151716298785115 8.61654798439587e-11
m.15758A>G 0.014 cg03199243 chr10 0.0216887836245759 0.0035026506259216 5.93656402314686e-10
m.15758A>G 0.014 cg01837364 chr6 -0.0348817391328103 0.00490961425835615 1.20512589523011e-12
m.15758A>G 0.014 cg01663057 chr4 0.00678269656119786 0.00110133389545088 7.33817353420183e-10
m.15758A>G 0.014 cg25050353 chr11 0.0196618390900073 0.00282812158456178 3.5947780214684e-12
m.15758A>G 0.014 cg21435161 chr19 0.0362079418728674 0.00588805546872313 7.77821364758015e-10
m.15758A>G 0.014 cg19960420 chr10 -0.0223136737460429 0.0034690453754973 1.25750992145541e-10
m.15758A>G 0.014 cg04949489 chr12 0.0133254375259115 0.00209546856987123 2.02848918348806e-10
m.15758A>G 0.014 cg11676024 chr5 -0.0355321973824254 0.00542347401764226 5.69403709771834e-11
m.15758A>G 0.014 cg13466565 chr9 0.0186597760964139 0.00287429740521316 8.47360905640974e-11
m.15758A>G 0.014 cg02693127 chr4 0.0190442751857811 0.0028285830123688 1.66432208118366e-11
m.15758A>G 0.014 cg01493522 chr13 -0.0315636484264111 0.00487445381240571 9.46111926422446e-11
m.15758A>G 0.014 cg16474930 chr20 0.0215589845536538 0.00338088664326044 1.80914826731024e-10
m.15758A>G 0.014 cg06534061 chr13 0.0202526230435605 0.00325474953363536 4.8934839305886e-10
m.15758A>G 0.014 ch.2.4251330R chr2 0.0320707640697984 0.0045199400891437 1.28981775740962e-12
m.15758A>G 0.014 cg07684808 chr2 -0.0366821792030856 0.0053168367658842 5.22782750912735e-12
m.15758A>G 0.014 cg27397958 chr8 0.0193567764644665 0.00257444238104737 5.52715715907548e-14
m.15758A>G 0.014 cg08205843 chr19 0.0106961108316437 0.00173426658660097 6.93726353485148e-10
m.15758A>G 0.014 cg05588015 chr3 0.0439987982955948 0.006133182861406 7.28945305749929e-13
m.15758A>G 0.014 cg06440275 chr8 -0.0493528668152169 0.00694780002058009 1.21741665289704e-12
m.15758A>G 0.014 cg23899427 chr12 -0.028242125354973 0.00440657661416692 1.46395285193575e-10
m.15758A>G 0.014 cg04715525 chr13 0.0284314151820683 0.00395696897226425 6.71334939377161e-13
m.15758A>G 0.014 cg25038337 chr8 -0.0330208752293188 0.00497003098595653 3.05287010302637e-11
m.15758A>G 0.014 cg21879981 chr10 0.0141114759247946 0.0019605569872018 6.12424391642951e-13
m.15758A>G 0.014 cg18620549 chr13 -0.024637402008466 0.00371641966307468 3.37195725002266e-11
m.15758A>G 0.014 cg14824074 chr18 -0.043222366502425 0.00638972766583584 1.3390725175749e-11
m.15758A>G 0.014 cg09196233 chr12 -0.0296682637793306 0.00450309162088165 4.44528419169544e-11
m.15758A>G 0.014 cg26245607 chr7 0.0392687293473466 0.00462472795721509 2.04803961252241e-17
m.15758A>G 0.014 cg26034150 chr2 0.0123248412848543 0.00178850149736872 5.53411437930074e-12
m.15758A>G 0.014 cg04569424 chr19 -0.027402790254663 0.00442000864704379 5.65657939615539e-10
m.15758A>G 0.014 cg02892650 chr16 -0.0191000579480914 0.0029823656078787 1.51029664513831e-10
m.15758A>G 0.014 cg03836638 chr4 -0.0287194339925608 0.00461278608105659 4.78343309871199e-10
m.15758A>G 0.014 cg12563240 chr12 0.0145009766783993 0.00204822947184465 1.44402502089768e-12
m.15758A>G 0.014 cg07002422 chr16 -0.0398627401415376 0.00643847032001923 5.96559719095265e-10
m.15758A>G 0.014 cg18192610 chr2 -0.0332363884044103 0.00537314026626814 6.1845391730016e-10
m.15758A>G 0.014 cg18192367 chr6 -0.0424398047821687 0.00668573069965706 2.18389565698597e-10
m.15758A>G 0.014 cg01655539 chr6 0.0411514082030175 0.00667161640242838 6.91016077729554e-10
m.15758A>G 0.014 cg20070852 chr17 -0.041411596765878 0.00469085010409433 1.06407398906108e-18
m.15758A>G 0.014 cg03230759 chr16 -0.0351284532008905 0.00552870890427532 2.10024686757835e-10
m.15758A>G 0.014 cg16048055 chr21 -0.0415866342652392 0.00623199886152692 2.50487750622115e-11
m.15758A>G 0.014 cg27108398 chr12 -0.0362967643769911 0.00553880946853372 5.63280336683791e-11
m.15758A>G 0.014 cg05999752 chr2 0.0273888443928162 0.00348568085237556 3.91779927196862e-15
m.15758A>G 0.014 cg02954141 chr14 0.0307024626674636 0.00415777383776536 1.53198456313012e-13
m.15758A>G 0.014 cg12009138 chr2 0.0137952139016474 0.00222267990907681 5.41542093494095e-10
m.15758A>G 0.014 cg09045787 chr2 -0.0295873139808567 0.00444555256525339 2.82364950136712e-11
m.15758A>G 0.014 cg10864883 chr7 0.0176007713206546 0.00285256071268827 6.82186065668373e-10
m.15758A>G 0.014 cg11711543 chr12 0.0132758076582919 0.00198316588675372 2.16780974030252e-11
m.15758A>G 0.014 cg08447327 chr3 0.00956030439515038 0.0014366692498898 2.84279725318934e-11
m.15758A>G 0.014 cg03535239 chr14 -0.0416875105269569 0.00674335286376376 6.32883930873883e-10
m.15758A>G 0.014 cg25042383 chr16 -0.0297376544081947 0.00467726474552372 2.04509800871875e-10
m.15758A>G 0.014 cg22342564 chr19 0.0263338753693659 0.0040327822041055 6.57906472991648e-11
m.15758A>G 0.014 cg18861349 chr8 -0.011203542336002 0.00170689797095448 5.24936788304288e-11
m.15758A>G 0.014 cg13459697 chr5 -0.0354338092224625 0.00560495183235144 2.58407081456404e-10
m.15758A>G 0.014 cg20772904 chr16 0.0592029840256128 0.00729047268014016 4.63899467535394e-16
m.15758A>G 0.014 cg15384767 chr6 -0.0328101613561527 0.00476497316685379 5.75052805835398e-12
m.15758A>G 0.014 cg25364486 chr12 -0.0231992228226534 0.0035668166160957 7.81175095139085e-11
m.15758A>G 0.014 cg03880890 chr16 -0.0311182680742583 0.00350044681606249 6.12196351093557e-19
m.15758A>G 0.014 cg02068171 chr10 -0.0253334181141269 0.00348884415671615 3.83489926588521e-13
m.15758A>G 0.014 cg01461199 chr8 0.0505308006724484 0.00579030142382615 2.61980500678874e-18
m.15758A>G 0.014 cg10614217 chr3 0.0108954625830605 0.00169600965029563 1.32586712925405e-10
m.15758A>G 0.014 cg24067356 chr11 -0.0381908339220384 0.00561483762858361 1.03341522999846e-11
m.15758A>G 0.014 cg22200118 chr11 -0.0345889453000954 0.00434511620788752 1.71457769182267e-15
m.15758A>G 0.014 cg24924776 chr2 -0.0264989363050605 0.00404011583533722 5.41862983219129e-11
m.15758A>G 0.014 cg10108626 chr19 0.0222955279966255 0.00339839130969312 5.3587262204614e-11
m.15758A>G 0.014 cg13541977 chr10 0.0191803390322895 0.00307927486495043 4.69873542287957e-10
m.15758A>G 0.014 ch.4.2917740F chr4 0.0145959211009741 0.00223101084999313 6.05836704824041e-11
m.15758A>G 0.014 cg02827911 chr4 0.0154947767528333 0.00250048256003217 5.76539093562526e-10
m.15758A>G 0.014 cg13563119 chr7 0.0319749275557789 0.00462728525568805 4.84368470301503e-12
m.15758A>G 0.014 cg08251499 chr8 0.0317990102818375 0.00458368090180626 3.99269393726101e-12
m.15758A>G 0.014 cg16793730 chr6 0.0236683471646316 0.0037808586751242 3.84865275926158e-10
m.15758A>G 0.014 cg00656475 chr17 0.0478660874081239 0.00758869418478074 2.83482331439193e-10
m.15758A>G 0.014 cg25518707 chr17 0.0260779494103369 0.00272061558496925 9.2178553527558e-22
m.15758A>G 0.014 cg16424105 chr1 0.0169323998372213 0.00271725941380894 4.62209536759765e-10
m.15758A>G 0.014 cg09895848 chr7 -0.0273819943950854 0.00428681858442473 1.68634860919637e-10
m.15758A>G 0.014 cg04580897 chr3 0.0199671689756691 0.00319405027597834 4.0688490277235e-10
m.15758A>G 0.014 cg27047061 chr6 -0.0140743723858184 0.00206519515571649 9.42423686836837e-12
m.15758A>G 0.014 cg00009001 chr12 -0.0379408285262397 0.00522373731085735 3.7815626597164e-13
m.15758A>G 0.014 cg22798494 chr12 -0.0323841758816779 0.00490919572673013 4.20592484613879e-11
m.15758A>G 0.014 cg09916232 chr2 -0.0338739017646063 0.00474148240338117 9.05488787208771e-13
m.15758A>G 0.014 cg01182585 chr7 0.0151866762075503 0.0023860669232315 1.95631171914504e-10
m.15758A>G 0.014 cg16374972 chr21 -0.025719089194231 0.00370448502036538 3.84704419220464e-12
m.15758A>G 0.014 cg12938273 chr22 -0.0391809089133998 0.00565694605139096 4.32419837906972e-12
m.15758A>G 0.014 cg18415182 chr14 0.0128964271085031 0.00193926697477975 2.9278335107488e-11
m.15758A>G 0.014 cg21332915 chr15 0.0135485752455434 0.00215830540621581 3.44251923112265e-10
m.15758A>G 0.014 cg16415863 chr19 0.0407990722423424 0.00643146944666306 2.24365914318878e-10
m.15758A>G 0.014 cg22268760 chr17 0.0395099450187333 0.00526843910306634 6.41279890631091e-14
m.15758A>G 0.014 cg04960285 chr14 0.0162296476759971 0.00253891092383683 1.63338431854555e-10
m.15758A>G 0.014 cg18687753 chr17 -0.0326484044554048 0.00504420322725436 9.64199454415072e-11
m.15758A>G 0.014 cg19138900 chr10 0.00810355277452731 0.00130417086581546 5.17952029485371e-10
m.15758A>G 0.014 cg25558964 chr1 0.0381290815927653 0.00571858030347997 2.60058833346026e-11
m.15758A>G 0.014 cg15450139 chr12 0.0376619612134543 0.00594575768180749 2.38486668914939e-10
m.15758A>G 0.014 cg03536993 chr9 0.0293017835100002 0.00461001007840558 2.06911585027946e-10
m.15758A>G 0.014 cg00814034 chr2 -0.0264642714869394 0.00406777429413369 7.7262602297012e-11
m.15758A>G 0.014 ch.21.27853252F chr21 0.00794336447152096 0.00119857894728112 3.41839467707138e-11
m.15758A>G 0.014 cg16469441 chr22 0.0124595666712297 0.00181121237148123 6.0218882621542e-12
m.15758A>G 0.014 cg05022818 chr2 -0.0571190851663413 0.00589526956709162 3.35901643068341e-22
m.15758A>G 0.014 ch.7.54842076F chr7 0.0168434022616602 0.00271372001402671 5.40889357833376e-10
m.15758A>G 0.014 cg24635971 chr8 0.0139375039270458 0.00216944805906551 1.32349821731675e-10
m.15758A>G 0.014 cg27480427 chr7 -0.0551137973400732 0.00837623698436538 4.71144582991544e-11
m.15758A>G 0.014 cg10463835 chr18 -0.0234407507242413 0.0031620824853054 1.23405196652618e-13
m.15758A>G 0.014 cg06733526 chr6 0.0165136854572179 0.00222145682005968 1.05586262831668e-13
m.15758A>G 0.014 cg19418629 chr5 -0.0398651354605502 0.00597470488072309 2.51792916087851e-11
m.15758A>G 0.014 cg20143955 chr1 0.015119510949518 0.00235498459948017 1.36080685009541e-10
m.15758A>G 0.014 cg27153670 chr9 -0.0241467378384256 0.00355971405091136 1.17431773990731e-11
m.15758A>G 0.014 cg06493080 chr17 0.0103842416489551 0.0015648084507295 3.22068636584798e-11
m.15758A>G 0.014 cg12137682 chr2 -0.0305808779377712 0.0046303744427112 3.99111337579125e-11
m.15758A>G 0.014 cg24100539 chr16 0.0120350751799265 0.00182659014862536 4.43333454510822e-11
m.15758A>G 0.014 cg13523875 chr7 0.0083935414316066 0.0011713453944681 7.73747752688036e-13
m.15758A>G 0.014 cg27579233 chr1 -0.0254978156620966 0.00389479757736597 5.88482040088866e-11
m.15758A>G 0.014 cg18617679 chr12 0.0086304654494423 0.00132015454802286 6.25698700928841e-11
m.15758A>G 0.014 cg06599586 chr6 -0.0410050957889468 0.00512798774874132 1.28179803288869e-15
m.15758A>G 0.014 cg19619192 chr14 -0.0314225508340995 0.0049731235213756 2.64159013868717e-10
m.15758A>G 0.014 cg11599893 chr9 0.0146160042694937 0.00205346476415233 1.09720384798551e-12
m.15758A>G 0.014 cg03329165 chr3 0.0117619515471635 0.00184359204899848 1.77191961615422e-10
m.15758A>G 0.014 cg06314225 chr17 0.0102804885832533 0.00166179233717815 6.15592275943782e-10
m.15758A>G 0.014 cg11598715 chr12 -0.0445999380783286 0.00598661655357113 9.33822239911691e-14
m.15758A>G 0.014 cg09308244 chr2 -0.0348962556005335 0.00426654683635721 2.86115038006757e-16
m.15758A>G 0.014 cg09316190 chr19 -0.0338507635280144 0.00510619700279793 3.37169860104023e-11
m.15758A>G 0.014 cg11684740 chr22 -0.0347071935846364 0.00522563060091415 3.10036163658485e-11
m.15758A>G 0.014 cg27255237 chr17 0.013005083841426 0.00208613881770928 4.54541616150966e-10
m.15758A>G 0.014 cg04583341 chr12 0.021612433213106 0.0032268772944959 2.11825401402608e-11
m.15758A>G 0.014 cg26293201 chr6 0.0233222149894832 0.00371841971394613 3.56263167952576e-10
m.15758A>G 0.014 cg00293517 chr3 -0.0249753991621875 0.00359334927684145 3.64119476842065e-12
m.15758A>G 0.014 cg04280758 chr11 0.0153683783776451 0.00245242335013963 3.68994990599284e-10
m.15758A>G 0.014 cg22616260 chr12 -0.0270946334252588 0.00439015054977598 6.7565317011753e-10
m.15758A>G 0.014 cg12885302 chr10 0.0134432437215376 0.00217663266693943 6.56771151562970e-10
m.15758A>G 0.014 cg25942133 chr15 -0.0222700408452356 0.00352801198205451 2.74832611783049e-10
m.15758A>G 0.014 cg08121165 chr16 0.0131195466710874 0.0021098275265523 5.02560642007741e-10
m.15758A>G 0.014 cg00426382 chr3 0.00753199611550703 0.00120522361620472 4.11875659390517e-10
m.15758A>G 0.014 cg21280914 chr18 -0.0235579868355643 0.00378339968610355 4.76448769608516e-10
m.15758A>G 0.014 cg25235528 chr17 0.0157364110801793 0.00235855174335946 2.52228404511485e-11
m.15758A>G 0.014 cg00727431 chr17 -0.0312683767149239 0.00432195217624583 4.66281560812848e-13
m.15758A>G 0.014 cg13647721 chr17 0.0254050005098065 0.00407568247293679 4.56675306353696e-10
m.15758A>G 0.014 ch.1.4512450F chr1 0.0187576586933206 0.00287171585126647 6.49559304314229e-11
m.15758A>G 0.014 cg11985680 chr1 0.0164347940399997 0.00253421691458821 8.86395553409141e-11
m.15758A>G 0.014 cg26717129 chr5 0.0174344593704298 0.00278025156788253 3.59149764102737e-10
m.15758A>G 0.014 cg24856258 chr15 0.0361259921233275 0.004348138877056 9.70170350598571e-17
m.15758A>G 0.014 cg00159658 chr12 0.00895581054129949 0.00142216369033875 3.02848481574218e-10
m.15758A>G 0.014 cg15433411 chr17 0.017189858429407 0.00271507239791699 2.431502550216e-10
m.15758A>G 0.014 cg05873078 chr3 0.0215283499911254 0.00334033025853872 1.15618336080208e-10
m.15758A>G 0.014 cg16453259 chr15 0.00798171243563646 0.00129724531669308 7.61188434207014e-10
m.15758A>G 0.014 ch.11.967412F chr11 0.0324246344276645 0.0042271247262518 1.71177377259267e-14
m.15758A>G 0.014 ch.12.104929702R chr12 0.0306286326046807 0.00482702603261466 2.22080772043163e-10
m.15758A>G 0.014 cg19621411 chr1 0.0206463423942517 0.00275401588959556 6.53881102634028e-14
m.15758A>G 0.014 cg04745350 chr11 -0.0403426581072896 0.00620233902356676 7.79903532735074e-11
m.15758A>G 0.014 cg01616215 chr22 0.0427888146653507 0.0059860884277214 8.80240437452401e-13
m.15758A>G 0.014 cg02477579 chr19 0.0404737263868776 0.00626867186972251 1.07146936815313e-10
m.15758A>G 0.014 cg13062940 chr14 0.0103956104985099 0.0016803365914807 6.14663812179679e-10
m.15758A>G 0.014 cg13400284 chr1 -0.031183925669304 0.00454065803888823 6.52403668897766e-12
m.15758A>G 0.014 cg02804895 chr4 -0.0385054681906969 0.00620699930880554 5.52013628679264e-10
m.15758A>G 0.014 cg08878861 chr2 -0.0371004799868678 0.00487471094691977 2.72391551258595e-14
m.15758A>G 0.014 cg00003994 chr7 0.0322525953386863 0.00477271744635873 1.40198904320936e-11
m.15758A>G 0.014 cg07130508 chr10 0.00954934608354105 0.00154187421079354 5.89037252662491e-10
m.15758A>G 0.014 cg05095230 chr13 0.0242403420612672 0.00366683879243336 3.82527492240641e-11
m.15758A>G 0.014 cg18313478 chr6 0.021087104679895 0.00333888155464861 2.69081768923142e-10
m.15758A>G 0.014 cg14793753 chr5 0.0262571134531942 0.00416963072799526 3.03016321846858e-10
m.15758A>G 0.014 cg21838970 chr7 -0.0386938537295192 0.00563804864453195 6.74354346631051e-12
m.15758A>G 0.014 cg10479063 chr12 -0.035390286915657 0.00504394202920005 2.27666726003873e-12
m.15758A>G 0.014 cg08751770 chr5 0.0182652536303133 0.00229148190710915 1.57478162943915e-15
m.15758A>G 0.014 cg19428753 chr2 -0.0307286878800848 0.00487129928946045 2.8246489625621e-10
m.15758A>G 0.014 cg08773462 chr16 0.0114511271474989 0.0018450847415793 5.42507464713909e-10
m.15758A>G 0.014 cg20574900 chr3 0.0138233205155487 0.00220527106581242 3.64989905848561e-10
m.15758A>G 0.014 cg02632185 chr5 0.00839726431988694 0.00122479581411513 7.07894046143161e-12
m.15758A>G 0.014 cg25566141 chr5 -0.0256356697145867 0.00322465665070825 1.86675302743036e-15
m.15758A>G 0.014 cg22633769 chr20 0.021379258809716 0.00345322340738601 5.97449788563252e-10
m.15758A>G 0.014 cg02931529 chr5 0.0198712732249303 0.00294942771685886 1.61321486268938e-11
m.15758A>G 0.014 ch.19.33613505F chr19 0.00583027427332612 0.00093067619525874 3.73886267459639e-10
m.15758A>G 0.014 cg04021557 chr6 -0.0247129083468387 0.00391096061093258 2.63458101593225e-10
m.15758A>G 0.014 cg26336642 chr2 0.017584912273786 0.00285138502451523 6.95328536942124e-10
m.15758A>G 0.014 cg00116286 chr11 -0.0348705247775668 0.00549824860049465 2.26632074376204e-10
m.15758A>G 0.014 cg14215204 chr11 -0.0303589847598887 0.00481461157594695 2.87091124151514e-10
m.15758A>G 0.014 cg19135706 chr5 0.023220404957975 0.00351158194044407 3.77832671066124e-11
m.15758A>G 0.014 cg01709803 chr13 -0.0285785345399937 0.00368332387229881 8.56704575276374e-15
m.15758A>G 0.014 cg09981030 chr16 0.0301542867975988 0.00466029965872622 9.77044235959983e-11
m.15758A>G 0.014 cg23338654 chr3 0.0131115930317762 0.00209892057548964 4.18875439943321e-10
m.15758A>G 0.014 cg01071279 chr10 0.0176548196491793 0.00279882474549345 2.82773079796735e-10
m.15758A>G 0.014 cg12350704 chr1 -0.0363947289906147 0.00564850135637759 1.16938739729854e-10
m.15758A>G 0.014 cg22720215 chr4 -0.032018169251065 0.00461563731886065 4.00825131673304e-12
m.15758A>G 0.014 cg19156941 chr1 -0.0341050009282089 0.00522756766377805 6.8426185406071e-11
m.15758A>G 0.014 cg27405201 chr20 0.0159057412887336 0.00247936941546379 1.40604369026727e-10
m.15758A>G 0.014 cg11484553 chr6 0.0100824618404727 0.00153764545898954 5.48721656340859e-11
m.15758A>G 0.014 cg08538738 chr8 -0.0371814949413363 0.00543563013275482 7.90118644611263e-12
m.15758A>G 0.014 cg02728310 chr12 0.00989708809989921 0.00156192902807728 2.3511659179522e-10
m.15758A>G 0.014 cg13455369 chr4 0.0128610876543732 0.00187843205617017 7.55654061895735e-12
m.15758A>G 0.014 cg27099023 chr1 0.0314418949485188 0.00466067266502273 1.51752803332577e-11
m.15758A>G 0.014 cg26789922 chr6 -0.0352624973941472 0.00534513630645171 4.19225797035455e-11
m.15758A>G 0.014 cg12046414 chr2 0.0126059420723269 0.00203127427523863 5.43750410776475e-10
m.15758A>G 0.014 ch.12.1983124R chr12 0.0286397723042804 0.00451262034642953 2.20133084574294e-10
m.15758A>G 0.014 cg13057681 chr19 0.0279932674330007 0.00386458188116801 4.37110566988767e-13
m.15758A>G 0.014 ch.8.119895995F chr8 0.00793926953389584 0.00109319612064478 3.80173541843025e-13
m.15758A>G 0.014 ch.3.2438620R chr3 0.0171662050900005 0.00274967097368356 4.29247714462194e-10
m.15758A>G 0.014 cg16213335 chr3 -0.041779190272515 0.0059651180645773 2.48904064263223e-12
m.15758A>G 0.014 cg10693780 chr15 0.015151835742025 0.00245020833910891 6.2538222017569e-10
m.15758A>G 0.014 cg27523162 chr10 0.0135535352487898 0.00217987704503255 5.04917171315592e-10
m.15758A>G 0.014 cg16851155 chr3 -0.0350481325248525 0.00503542612802277 3.39522062523622e-12
m.15758A>G 0.014 cg02523415 chr8 0.0279956911049993 0.00335049872592863 6.5057521792909e-17
m.15758A>G 0.014 cg12482755 chr19 0.0396785158164544 0.00627875460216505 2.62430931966338e-10
m.15758A>G 0.014 cg10381282 chr7 -0.0312749593336483 0.00447410411481492 2.74461093058655e-12
m.15758A>G 0.014 cg09249152 chr2 -0.0335817194190551 0.00487857735364448 5.83968905042152e-12
m.15758A>G 0.014 cg09285213 chr2 0.0123560510297772 0.00192489273384163 1.37095402406528e-10
m.15758A>G 0.014 cg08074962 chr4 0.00773153365427351 0.00124345182423213 5.04176439027374e-10
m.15758A>G 0.014 cg05417615 chr4 0.0279422420079396 0.00430755004477916 8.76750399290903e-11
m.15758A>G 0.014 cg01691152 chr10 0.0247396195436587 0.00320525025056831 1.17736771699094e-14
m.15758A>G 0.014 ch.5.2533981R chr5 0.0322303565540422 0.00439160382065636 2.15057970988546e-13
m.15758A>G 0.014 cg12541935 chr7 -0.0322067214384113 0.00464740011515234 4.20687891136295e-12
m.15758A>G 0.014 cg17215154 chr7 -0.0385582007776839 0.00493745412338547 5.74935105790724e-15
m.15758A>G 0.014 cg17746675 chr3 0.0186573636618222 0.00278517192692498 2.10110104301467e-11
m.15758A>G 0.014 cg22601688 chr8 0.0114031648501469 0.00177494968553279 1.323033696736e-10
m.15758A>G 0.014 cg06632222 chr1 -0.0265787952437152 0.00340039437896746 5.43614759821477e-15
m.15758A>G 0.014 cg06053377 chr6 0.039563380360553 0.00472696519322521 5.77547608197411e-17
m.15758A>G 0.014 cg21256656 chr19 -0.0588321698410416 0.00758548923624913 8.77306229583639e-15
m.15758A>G 0.014 cg01728258 chr3 -0.0348008537131638 0.00494773436244753 2.01134755247776e-12
m.15758A>G 0.014 cg07221279 chr17 -0.0286544943081667 0.00444739733410689 1.17149750642637e-10
m.15758A>G 0.014 cg03780234 chr17 -0.0400470853640027 0.00596577367079126 1.90915979539164e-11
m.15758A>G 0.014 cg18719571 chr6 -0.0350522823571286 0.00544484372957544 1.21295697026889e-10
m.15758A>G 0.014 cg18084885 chr5 0.0226606411177261 0.00303176275198231 7.75503609692058e-14
m.15758A>G 0.014 cg27287833 chr7 0.020093936247286 0.00319883366206928 3.3500996602999e-10
m.15758A>G 0.014 cg27292088 chr8 0.0172442195864705 0.00276128146115219 4.23783558838449e-10
m.15758A>G 0.014 ch.1.118680314R chr1 0.0145357538570871 0.00204446764413798 1.16212139337409e-12
m.15758A>G 0.014 cg12603029 chr14 -0.024366034366323 0.00333545475801455 2.76934725646314e-13
m.15758A>G 0.014 cg17016020 chr11 -0.0366705619000405 0.00555023940127493 3.92123936780152e-11
m.15758A>G 0.014 cg10560317 chr2 -0.0348067853613427 0.00500013259159344 3.37452326985305e-12
m.15758A>G 0.014 cg12955656 chr4 -0.0406582050921115 0.00633648867328012 1.39424815712395e-10
m.15758A>G 0.014 cg03830168 chr15 0.0398605575022058 0.00510554642573827 5.84238258538935e-15
m.15758A>G 0.014 cg26709356 chr19 0.103088621106865 0.0144401195798637 9.3983572436136e-13
m.15758A>G 0.014 cg01537928 chr3 0.0199900323432989 0.00244426089829529 2.8774595364067e-16
m.15758A>G 0.014 cg03517712 chr1 -0.0470785516324657 0.00586820310121143 1.03486180930972e-15
m.15758A>G 0.014 cg16429182 chr1 -0.0250168198345805 0.00374118300390338 2.27987810711641e-11
m.15758A>G 0.014 cg11685160 chr4 -0.0279390662430497 0.00450101913595513 5.39110087145175e-10
m.15758A>G 0.014 cg18470649 chr4 -0.0420003173605833 0.00493984784781418 1.85789996569584e-17
m.15758A>G 0.014 cg22534961 chr8 -0.0383420424555978 0.00570607564765753 1.82334460996539e-11
m.15758A>G 0.014 cg11481931 chr19 -0.0711317107461414 0.0100635845489269 1.56924497137557e-12
m.15758A>G 0.014 cg18201077 chr2 0.00560494735394039 0.000857179040282162 6.20022756918634e-11
m.15758A>G 0.014 cg24706966 chr7 -0.033311758871329 0.00478119237590766 3.23197843846845e-12
m.15758A>G 0.014 cg13997124 chr6 0.044450648744195 0.00684843288882429 8.54777746280143e-11
m.15758A>G 0.014 cg26581484 chr12 0.0214182603989607 0.00268151729037612 1.37852213781618e-15
m.15758A>G 0.014 cg10968036 chr8 0.0145087205418065 0.00233639363934217 5.3025595796174e-10
m.15758A>G 0.014 cg00564417 chr14 0.0133596713970485 0.00169719197317564 3.5004330416537e-15
m.15758A>G 0.014 cg15880716 chr11 -0.0167210235943946 0.002697677806287 5.70752983444383e-10
m.15758A>G 0.014 cg26664107 chr7 -0.0414594540208536 0.0056589416147616 2.3648471325152e-13
m.15758A>G 0.014 cg17395277 chr5 -0.0364870746650651 0.0050918797661384 7.73688009952832e-13
m.15758A>G 0.014 cg23154743 chr6 0.0347826583003898 0.00477115864433399 3.09515674619396e-13
m.15758A>G 0.014 cg06589246 chr6 0.015300721794298 0.00236026780035723 9.01426906767927e-11
m.15758A>G 0.014 cg02655365 chr6 -0.0369560206117805 0.00578722740763002 1.7051453956467e-10
m.15758A>G 0.014 cg22228495 chr17 -0.0418509854811301 0.00610318411135387 7.0204660031886e-12
m.15758A>G 0.014 cg11853553 chr6 -0.0309181750314113 0.00487846511118857 2.33243109079807e-10
m.15758A>G 0.014 ch.2.1353441R chr2 0.0375952509722307 0.00601621835909936 4.13131800635293e-10
m.15758A>G 0.014 cg18013306 chr15 0.00970824728559845 0.00155585987401427 4.38143596810127e-10
m.15758A>G 0.014 cg24563703 chr4 -0.0301294178300117 0.00413085994823102 3.01467283829304e-13
m.15758A>G 0.014 cg16910972 chr1 -0.0362857265272712 0.00562811414737969 1.13915503665217e-10
m.15758A>G 0.014 cg09596260 chr16 -0.012166777177348 0.00188650031292505 1.12300871506707e-10
m.15758A>G 0.014 cg05152440 chr3 -0.0277956400002672 0.00420572546973569 3.86924490301451e-11
m.15758A>G 0.014 cg23623659 chr17 -0.0344019514869051 0.00508716404269107 1.35629823470179e-11
m.15758A>G 0.014 cg16916165 chr17 -0.0457465130371836 0.00700473685731291 6.54207077661912e-11
m.15758A>G 0.014 cg13284045 chr12 0.0101585077294953 0.00152233067482606 2.50631850484206e-11
m.15758A>G 0.014 cg02609470 chr3 0.0143376844279635 0.00224527890716601 1.70611760914033e-10
m.15758A>G 0.014 cg05772821 chr10 0.0127665752439847 0.00207067968596493 7.03037498593054e-10
m.15758A>G 0.014 cg03999151 chr3 -0.0340776050821642 0.004859722816144 2.3451091602365e-12
m.15758A>G 0.014 cg00418511 chr4 0.0115494949212373 0.00183406760894452 3.03065482130799e-10
m.15758A>G 0.014 cg19058799 chr17 -0.0321804989427257 0.00522924336949288 7.55768201649273e-10
m.15758A>G 0.014 cg04626574 chr22 0.0247551166273078 0.00337243402953821 2.12908372856234e-13
m.15758A>G 0.014 cg04004297 chr12 -0.047757750989068 0.00685141688323962 3.15833036271296e-12
m.15758A>G 0.014 cg05802532 chr7 0.0142621696581903 0.00211956658260249 1.71051337443697e-11
m.15758A>G 0.014 cg22937753 chr12 -0.0497446229784832 0.00589510728663802 3.22014755628438e-17
m.15758A>G 0.014 cg24932760 chr17 -0.0372966302612846 0.00569001674881037 5.57356304061171e-11
m.15758A>G 0.014 cg02953029 chr4 0.0107548685834442 0.00149303709045942 5.87509485162516e-13
m.15758A>G 0.014 cg24345793 chr12 0.018105818888521 0.00279007900023074 8.62034417246126e-11
m.15758A>G 0.014 cg14035238 chr2 0.0173714953297959 0.00281784655666499 7.05667608414325e-10
m.15758A>G 0.014 ch.2.2149939F chr2 0.0251138345864762 0.00363553465356124 4.91952248937948e-12
m.15758A>G 0.014 cg05040429 chr8 0.0181707646631592 0.0029383216884293 6.24726554942853e-10
m.15758A>G 0.014 cg04684014 chr2 -0.0335058047583704 0.00529267011654465 2.44201513961654e-10
m.15758A>G 0.014 ch.3.2741911R chr3 0.0188198792265973 0.00295185690124892 1.82239819779216e-10
m.15758A>G 0.014 cg13510050 chr14 0.0124389349805912 0.00195653785228212 2.04896229461306e-10
m.15758A>G 0.014 ch.14.1755952R chr14 0.015345455433266 0.00227229130900401 1.44523828100431e-11
m.15758A>G 0.014 cg15770702 chr17 0.0384507473039671 0.00481051567206477 1.31628493311364e-15
m.15758A>G 0.014 cg17877449 chr6 0.0313736577670848 0.00496140487281447 2.55632785769439e-10
m.15758A>G 0.014 cg20064462 chr13 -0.0325775620401733 0.00506277938550312 1.23702070763195e-10
m.15758A>G 0.014 cg03094226 chr11 -0.0287465922099453 0.00456793645935163 3.11138868008464e-10
m.15758A>G 0.014 cg06773759 chr16 0.0117855296561811 0.00172021751524598 7.32403617784002e-12
m.15758A>G 0.014 cg06768716 chr16 -0.0595645598543891 0.00885763371465405 1.76005011330926e-11
m.15758A>G 0.014 cg26886070 chr12 -0.0302744602875222 0.00480617514321264 2.99426051133512e-10
m.15758A>G 0.014 cg23581489 chr6 -0.059165017253046 0.00920713503141022 1.31008438445615e-10
m.15758A>G 0.014 cg14360659 chr9 0.0140987253484607 0.00186497978543779 4.03937335837957e-14
m.15758A>G 0.014 cg25828093 chr8 -0.0281075967278366 0.00454135884664892 6.04518628681243e-10
m.15758A>G 0.014 cg04252849 chr14 0.0149103330232985 0.00220655099088088 1.40584262046204e-11
m.15758A>G 0.014 cg02508697 chr11 -0.0325320723698508 0.00474041740210831 6.75700518693336e-12
m.15758A>G 0.014 cg20011326 chr11 0.0156720797096481 0.00223371911651417 2.28086148646937e-12
m.15758A>G 0.014 cg06477423 chr16 0.0113367142517858 0.0017316405676217 5.87807776818003e-11
m.15758A>G 0.014 cg14148865 chr6 -0.0372560986959275 0.00541145211635493 5.79188912756611e-12
m.15758A>G 0.014 cg18267943 chr1 0.0406191373508679 0.00518228584511778 4.57511208282387e-15
m.15758A>G 0.014 cg04901567 chr12 -0.0327581665959464 0.00411481773198354 1.70619986136945e-15
m.15758A>G 0.014 cg16562301 chr4 0.0120911528446202 0.00179216613114044 1.51277165667334e-11
m.15758A>G 0.014 cg01744527 chr19 -0.0183006690767973 0.00277729960725072 4.41681401192526e-11
m.15758A>G 0.014 cg11507852 chr5 -0.0387485792116092 0.00589812620871892 5.04362871729504e-11
m.15758A>G 0.014 cg06706898 chr16 -0.0475063631773618 0.00692279151890242 6.77543385283575e-12
m.15758A>G 0.014 cg21294655 chr1 -0.0163690466229214 0.0026611372357889 7.69245239257876e-10
m.15758A>G 0.014 cg07866293 chr21 -0.0303745969808466 0.00457775872271509 3.23941762346747e-11
m.15758A>G 0.014 cg05257600 chr5 0.0202535289973107 0.00308726713791043 5.36844251370271e-11
m.15758A>G 0.014 cg20906587 chr3 -0.030214550203737 0.00489351317553463 6.64115549413433e-10
m.15758A>G 0.014 cg07572563 chr14 0.00876166187342931 0.00134070065680043 6.35515291149387e-11
m.15758A>G 0.014 cg16919093 chr17 -0.0321388369068674 0.0050819311134278 2.54649023917e-10
m.15758A>G 0.014 cg15224626 chr6 -0.0351935845087377 0.00570348595770815 6.80574364892899e-10
m.15758A>G 0.014 cg13590816 chr5 0.0329450862601675 0.00457967014346198 6.30270817229414e-13
m.15758A>G 0.014 cg17876308 chr5 0.0458002237373964 0.00630264568498177 3.68034867049818e-13
m.15758A>G 0.014 ch.5.1339988F chr5 0.0264036741688361 0.00418386243902307 2.77530254262782e-10
m.15758A>G 0.014 cg14153494 chr17 0.0169010563233795 0.00270740691971867 4.30561974361123e-10
m.15758A>G 0.014 cg19570940 chr5 0.020229162475185 0.00313908094747464 1.16139282307126e-10
m.15758A>G 0.014 cg05202700 chr8 -0.0360466926007635 0.00541716323713506 2.84914838390598e-11
m.15758A>G 0.014 cg13713450 chr6 0.0208447629759928 0.00332092419223868 3.45621549079521e-10
m.15758A>G 0.014 cg09411946 chr18 -0.0447508225031159 0.00715188950021393 3.91943780947603e-10
m.15758A>G 0.014 cg10117884 chr1 -0.025380924524964 0.00405331198397293 3.80621743581652e-10
m.15758A>G 0.014 cg04841024 chr2 -0.0418815017673021 0.00444355784842768 4.29212710827671e-21
m.15758A>G 0.014 cg19627521 chr6 0.016212037938318 0.00259511888502716 4.18070419001447e-10
m.15758A>G 0.014 cg21449258 chr11 -0.0295398535526235 0.00396293790453888 9.05321737534933e-14
m.15758A>G 0.014 cg09908110 chr11 0.0201607765797619 0.00267495724520146 4.81425009832318e-14
m.15758A>G 0.014 cg00558718 chr3 0.0259804311232102 0.00369554426960043 2.06231381890328e-12
m.15758A>G 0.014 cg07092525 chr8 0.0259042486968233 0.00362723033827677 9.22469282880835e-13
m.15758A>G 0.014 cg24496050 chr20 -0.0275302470617087 0.00402317167777677 7.75942998912737e-12
m.15758A>G 0.014 cg04190475 chr6 -0.060583053553344 0.00813933526184346 9.82428244438047e-14
m.15758A>G 0.014 cg12930176 chr2 0.020736512032132 0.00327768835276621 2.50676939746761e-10
m.15758A>G 0.014 cg17925380 chr3 -0.0361970545322451 0.00529158016671067 7.89172056590492e-12
m.15758A>G 0.014 cg24300714 chr17 0.0165539020071661 0.00250971982819022 4.22637230876742e-11
m.15758A>G 0.014 cg06922731 chr6 -0.0318925848413485 0.00476288962795595 2.1411687808043e-11
m.15758A>G 0.014 cg21167558 chr12 0.0162623173686772 0.00263747400722793 7.00974107214574e-10
m.15758A>G 0.014 cg17193551 chr8 -0.0319710174740522 0.00485855039032254 4.69306115447409e-11
m.15758A>G 0.014 cg11029634 chr6 0.021975745189867 0.00357150228906468 7.59916574599756e-10
m.15758A>G 0.014 cg14428100 chr5 -0.017126273171772 0.00276853863580969 6.16968418435457e-10
m.15758A>G 0.014 cg15555250 chr14 0.0244386484167984 0.00363000669359385 1.66889817116987e-11
m.15758A>G 0.014 cg18350619 chr2 -0.0357369937562876 0.00535389103545183 2.47304252324333e-11
m.15758A>G 0.014 cg00688840 chr14 0.0173809523189181 0.00253185814614018 6.65379696811985e-12
m.15758A>G 0.014 cg01632260 chr4 -0.0291214410792136 0.00437332126710317 2.75913700394726e-11
m.15758A>G 0.014 cg22160911 chr5 -0.0300069892917837 0.00467811264769198 1.41437375165279e-10
m.15758A>G 0.014 cg04342092 chr19 0.0193060377371687 0.00300870550149017 1.39236520666061e-10
m.15758A>G 0.014 cg06072734 chr2 -0.0287421336098384 0.00418461666458516 6.48702545824811e-12
m.15758A>G 0.014 cg25538002 chr17 0.0344715510036461 0.00464921144956277 1.22089915996209e-13
m.15758A>G 0.014 cg02218394 chr12 0.0138442709563692 0.00210374400762042 4.67994896882128e-11
m.15758A>G 0.014 cg17258228 chr6 0.0342701576025071 0.00534952484482111 1.49185467493918e-10
m.15758A>G 0.014 cg24193524 chr12 0.0172114143350174 0.00276259958475948 4.65983905280624e-10
m.15758A>G 0.014 cg01762898 chr3 -0.0159919932168201 0.0025934553912306 6.99116417645909e-10
m.15758A>G 0.014 cg21321885 chr16 0.0192886386798539 0.00312613602121472 6.82375913224677e-10
m.15758A>G 0.014 cg10848505 chr17 -0.0329063715826879 0.00483576566237641 1.01196486894675e-11
m.15758A>G 0.014 cg11323027 chr3 0.0100510169360013 0.00150845103119697 2.6804229814968e-11
m.15758A>G 0.014 cg14048698 chr6 0.00989968221315686 0.00154403158135033 1.44019023546597e-10
m.15758A>G 0.014 cg10123742 chr20 -0.042737049845375 0.00638205510878904 2.13557905438721e-11
m.15758A>G 0.014 cg01635267 chr3 -0.0357584242956477 0.00544933896942474 5.30998368296536e-11
m.15758A>G 0.014 cg13566279 chr12 0.019541012115892 0.00307337093117534 2.04172628785002e-10
m.15758A>G 0.014 cg14300943 chr9 -0.0382164158974312 0.00587906698121325 8.0095050294825e-11
m.15758A>G 0.014 cg21453420 chr1 -0.0352930450992195 0.0052099241581201 1.25100362514557e-11
m.15758A>G 0.014 cg17922249 chr3 -0.0383040062695595 0.00594940634192202 1.2082659188633e-10
m.15758A>G 0.014 cg04456689 chr3 -0.0303355616469238 0.00477659806756493 2.14098174841065e-10
m.15924A>G 0.026 cg08113537 chr18 -0.0692248710117109 0.00926562660741832 7.94979629235313e-14
m.15924A>G 0.026 cg24435407 chr1 -0.0388008430680013 0.00548352224953707 1.48484256349777e-12
m.15924A>G 0.026 cg00432789 chr1 -0.0315618021217891 0.00483553374741489 6.70747370283583e-11
m.15924A>G 0.026 cg10043144 chr9 -0.0305635960852023 0.00401232771247826 2.58790845681596e-14
m.15924A>G 0.026 cg04479217 chr18 -0.0207490279725678 0.00334135256139028 5.30625017794666e-10
m.15924A>G 0.026 cg03294907 chr16 -0.033524517390336 0.00518420427204426 1.00188771982858e-10
m.15924A>G 0.026 cg17146877 chr15 0.0313638422474512 0.00477092934106451 4.89982911181798e-11
m.15924A>G 0.026 cg19776351 chr19 0.032466628768616 0.00438272198977562 1.2834533813008e-13
m.15924A>G 0.026 cg05334239 chr15 0.0156922959127986 0.00239588233171307 5.76551339279793e-11
m.15924A>G 0.026 cg23476099 chr15 0.0297240247723172 0.00446902185065616 2.90860314508185e-11
m.15924A>G 0.026 ch.2.167882003F chr2 0.0272424589486412 0.00400171604916284 9.91754212143202e-12
m.15924A>G 0.026 cg18108262 chr15 0.0271672236527211 0.0042305992559678 1.3484781723435e-10
m.15924A>G 0.026 cg13533528 chr12 -0.0247188267514497 0.00364147726511075 1.13595043614536e-11
m.15924A>G 0.026 cg18615753 chr7 0.0284833775959612 0.00417867467964837 9.33719905130830e-12
m.15924A>G 0.026 cg25160690 chr3 -0.0319393755969373 0.00511717974433169 4.33124699754271e-10
m.15924A>G 0.026 cg21839913 chr12 0.0302489720430985 0.00478952555151523 2.69026482865393e-10
m.15924A>G 0.026 cg02908273 chr9 -0.0438667997797523 0.0061798531118274 1.26249287369124e-12
m.16129G>A 0.059 cg09185939 chr9 0.00832609022807066 0.00131729284782382 2.60538067469677e-10
m.16129G>C 0.013 cg06193988 chr2 0.0364964774497597 0.00584685186919225 4.31808728644902e-10
m.16129G>C 0.013 cg05377596 chr1 0.0237215198716828 0.0035270998172806 1.74987067696631e-11
m.16129G>C 0.013 cg27469283 chr12 -0.0683799795382041 0.0101330702925224 1.49691070782796e-11
m.16129G>C 0.013 cg03373857 chr7 0.0466586215566213 0.00569244157045134 2.47297840987728e-16
m.16129G>C 0.013 cg15382564 chr11 -0.0442089565985537 0.00590370025178451 6.97463810247152e-14
m.16129G>C 0.013 cg19804132 chr17 -0.0302633997506176 0.00431233762212997 2.25285366823572e-12
m.16129G>C 0.013 cg22767626 chr5 -0.0481285122128499 0.00705181808744503 8.79380171903052e-12
m.16129G>C 0.013 cg15040758 chr2 -0.0381668444918632 0.0049484447378704 1.22993365151905e-14
m.16129G>C 0.013 cg01062519 chr17 0.0437671934234512 0.00630019429504953 3.73243291840206e-12
m.16129G>C 0.013 cg06926343 chr8 -0.046641952911419 0.00720083079938746 9.33774264738978e-11
m.16129G>C 0.013 cg17260712 chr5 -0.0338109998765417 0.00495831142203565 9.16411109076162e-12
m.16129G>C 0.013 cg17898737 chr7 -0.0370379489788088 0.00518484627513044 9.09839716728048e-13
m.16129G>C 0.013 cg16086310 chr21 0.0253445636450305 0.00354142302373415 8.26998955633587e-13
m.16129G>C 0.013 cg08177625 chr12 -0.0722429849840431 0.0117250300438967 7.20896513755943e-10
m.16129G>C 0.013 cg09548162 chr12 0.0444181073159008 0.00525955036511467 3.03449984679549e-17
m.16129G>C 0.013 cg05618227 chr8 -0.0319527337941021 0.00441091527154258 4.35595104572945e-13
m.16129G>C 0.013 cg25122608 chr17 0.0340797699726292 0.00472995418556752 5.80033309205416e-13
m.16129G>C 0.013 cg01757160 chr12 0.0179272250633999 0.00245147091080038 2.61546029653078e-13
m.16129G>C 0.013 cg25044374 chr1 -0.0767290764432821 0.0109358516118432 2.27841369111167e-12
m.16129G>C 0.013 cg06509283 chr7 -0.0447083003148147 0.00515822341208449 4.42163817530376e-18
m.16129G>C 0.013 cg19517490 chr1 -0.0552622684862366 0.00653770367092497 2.84261894065049e-17
m.16129G>C 0.013 cg11617241 chr9 -0.0419335911774241 0.00631951473707305 3.23247873665444e-11
m.16129G>C 0.013 cg04710680 chr5 0.021764562852249 0.00324453017633421 1.97203955485368e-11
m.16129G>C 0.013 cg23849564 chr17 -0.0314913156078683 0.00497380137184457 2.42886579595864e-10
m.16129G>C 0.013 cg04636407 chr7 -0.0375342726799072 0.00555908175085143 1.45937982472133e-11
m.16129G>C 0.013 cg06598555 chr14 -0.0415192847530176 0.00629472610831026 4.22728668957395e-11
m.16129G>C 0.013 cg02329844 chr16 -0.035990775144294 0.0056298908260648 1.62873526521817e-10
m.16129G>C 0.013 cg01829171 chr9 -0.042911146500842 0.00639499189846352 1.94467872371145e-11
m.16129G>C 0.013 cg24299143 chr10 -0.0413626242366821 0.00548812062918346 4.818078616592e-14
m.16129G>C 0.013 cg24996620 chr9 -0.0432040286376385 0.00619934383805962 3.18908556200651e-12
m.16129G>C 0.013 cg14357669 chr16 0.0477274675485502 0.0054084700140071 1.09872960562074e-18
m.16129G>C 0.013 cg16759932 chr10 -0.0427958889952818 0.00659134327462196 8.42881648706535e-11
m.16129G>C 0.013 cg09402314 chr16 -0.0711054571732982 0.0109088107360288 7.1171424719358e-11
m.16129G>C 0.013 cg12302018 chr1 -0.0435944721620735 0.00683626622153764 1.8065901573065e-10
m.16129G>C 0.013 cg02068676 chr9 0.025373148381679 0.00409352922372041 5.70562421492097e-10
m.16129G>C 0.013 cg23588952 chr8 -0.0490469030117315 0.00723757108322473 1.22945348801989e-11
m.16129G>C 0.013 cg04278225 chr2 0.024586837778957 0.00361078317812956 9.80876325398023e-12
m.16129G>C 0.013 cg25726756 chr21 -0.0317892521261533 0.00446172788459981 1.04175413605644e-12
m.16129G>C 0.013 cg07876051 chr10 -0.0474670575577815 0.00647624466031299 2.3116677967303e-13
m.16129G>C 0.013 cg16711060 chr15 -0.0518450647252585 0.00813149778526807 1.819721823305e-10
m.16129G>C 0.013 cg08112188 chr17 0.0390553830097662 0.00506767646962973 1.29048836848564e-14
m.16129G>C 0.013 cg18689240 chr12 -0.0488238909725467 0.00667868867660967 2.66346742158195e-13
m.16129G>C 0.013 cg14985548 chr7 -0.0380361514762109 0.00608450048540973 4.07001460502e-10
m.16129G>C 0.013 cg00455178 chr11 0.0250687617944927 0.0035416493512174 1.45961728247962e-12
m.16129G>C 0.013 cg06571753 chr5 -0.0380290791433817 0.00564206291200229 1.5808259313698e-11
m.16129G>C 0.013 cg19685404 chr12 0.04229682824585 0.00534983626297653 2.65383525753737e-15
m.16129G>C 0.013 cg12947436 chr5 -0.049036603925178 0.00694792225135636 1.69236676001238e-12
m.16129G>C 0.013 cg22176672 chr11 -0.0404492744729657 0.00560213136525705 5.18590260133329e-13
m.16129G>C 0.013 cg27250981 chr4 -0.0384898485824686 0.00588152588571067 5.9816958917729e-11
m.16129G>C 0.013 cg18534872 chr10 0.0464108629135036 0.00576175762547169 7.94894961472931e-16
m.16129G>C 0.013 cg07872108 chr4 -0.0563509698867116 0.00678797083889886 1.02724760810891e-16
m.16129G>C 0.013 cg01946824 chr3 -0.016092157812765 0.00235353308644955 8.06168811966697e-12
m.16129G>C 0.013 cg27304120 chr1 -0.103260123071703 0.0165421511913748 4.31340871139609e-10
m.16129G>C 0.013 cg07626446 chr6 -0.0430706677799102 0.0059926656163533 6.61188428756591e-13
m.16129G>C 0.013 cg15873959 chr20 0.0448462466231932 0.00527193883584824 1.79116410271157e-17
m.16129G>C 0.013 cg14880342 chr14 -0.0305947265243908 0.00486320001379482 3.15287276653276e-10
m.16129G>C 0.013 cg11531579 chr12 0.0427833720796999 0.00635082044089622 1.62059325089938e-11
m.16129G>C 0.013 cg11614930 chr9 0.0241596664959638 0.00371658263800086 8.00504741644476e-11
m.16129G>C 0.013 cg24843929 chr4 -0.0441392088625766 0.00539417541183162 2.77429820904265e-16
m.16129G>C 0.013 cg25437385 chr1 0.0385060712709005 0.00550955547619327 2.7692833547623e-12
m.16129G>C 0.013 cg15910414 chr5 0.0404045908195772 0.00554623067390842 3.21541112977737e-13
m.16129G>C 0.013 cg26836413 chr4 -0.0415540548328137 0.00528195067450325 3.62725600774822e-15
m.16129G>C 0.013 cg05477921 chr15 -0.0310773290707804 0.00443774426793378 2.50617066197165e-12
m.16129G>C 0.013 cg01872295 chr6 0.0405900340743677 0.00568218048792655 9.10564690039537e-13
m.16129G>C 0.013 cg13823188 chr17 -0.073569805786543 0.0113096473408573 7.76682575334112e-11
m.16129G>C 0.013 ch.16.192535R chr16 0.0449981690645976 0.00637598251445531 1.69587425510519e-12
m.16129G>C 0.013 cg18888234 chr1 -0.0354908086874654 0.00547938603428174 9.34708735710293e-11
m.16129G>C 0.013 cg19669107 chr5 0.0359946759085766 0.00484405070431929 1.0802643045171e-13
m.16129G>C 0.013 cg11643530 chr1 -0.0422895904086333 0.00602223221038085 2.18331143900351e-12
m.16129G>C 0.013 cg20902566 chr7 -0.0402888578916798 0.00576988698816846 2.89750475307645e-12
m.16129G>C 0.013 cg03584094 chr10 -0.0372944559157388 0.00490373558837803 2.84209854744671e-14
m.16145G>A 0.012 cg01117788 chr21 -0.0635938406558669 0.00724806340707089 1.72570418450048e-18
m.16145G>A 0.012 cg13727010 chr21 -0.0740004798386225 0.0076418333464232 3.54015312776034e-22
m.16145G>A 0.012 cg19174706 chr6 0.0377442918489863 0.00613200133141772 7.49367381220716e-10
m.16145G>A 0.012 cg06679760 chr3 0.0717832561021586 0.0104490986893065 6.42903409143259e-12
m.16145G>A 0.012 cg24695071 chr7 -0.0252930912490757 0.00351931491578395 6.62614249158206e-13
m.16145G>A 0.012 cg10637425 chr17 0.0383034116528122 0.0048751122903654 3.9366550943169e-15
m.16145G>A 0.012 cg20050194 chr10 -0.0409373961652934 0.00445639517064827 4.06914159456705e-20
m.16145G>A 0.012 cg24141991 chr11 -0.0491387510701238 0.00643490998600114 2.2359409792317e-14
m.16145G>A 0.012 cg24444012 chr1 -0.0385870664831046 0.00621810783045209 5.44899176063565e-10
m.16145G>A 0.012 cg00210842 chr12 0.0417317389648177 0.00663652720100567 3.21190232159256e-10
m.16145G>A 0.012 cg24148882 chr17 -0.0446002101334371 0.00631745965705205 1.66702832131834e-12
m.16145G>A 0.012 cg12139708 chr20 0.0351094637986964 0.00520693847290266 1.55338547782644e-11
m.16145G>A 0.012 cg20329861 chr10 -0.0411350411965528 0.00552412261153058 9.58934569241403e-14
m.16145G>A 0.012 cg17130292 chr9 0.0248525569572011 0.00378618255081734 5.23781241122347e-11
m.16145G>A 0.012 cg23352808 chr19 -0.0399212757078206 0.00515376243167965 9.4798927678237e-15
m.16145G>A 0.012 cg04442497 chr18 0.0573423377252901 0.00619999840482595 2.27098153810669e-20
m.16145G>A 0.012 cg13467784 chr17 -0.0334407614995123 0.0049177277816335 1.04587763527383e-11
m.16145G>A 0.012 cg07049288 chr3 -0.0393071931242482 0.00494524959579192 1.88821327503546e-15
m.16145G>A 0.012 cg20584474 chr6 -0.0843507016580084 0.0130331602064434 9.67097598033723e-11
m.16145G>A 0.012 cg04829364 chr12 -0.0696952217847598 0.00791946785028371 1.36216351869855e-18
m.16145G>A 0.012 cg16137976 chr6 0.0460764406965533 0.00660033533951072 2.93244509569771e-12
m.16145G>A 0.012 cg05391946 chr14 0.0376746237916789 0.00433041626094846 3.31882606195969e-18
m.16145G>A 0.012 cg22641266 chr5 0.0427197919906743 0.00460430316679634 1.72314328260844e-20
m.16145G>A 0.012 cg09471280 chr17 0.043386256400243 0.00510769971102277 1.99155293184208e-17
m.16145G>A 0.012 cg01109135 chr14 0.0383217453595283 0.00450178776074987 1.70132413567823e-17
m.16145G>A 0.012 cg09444036 chr10 -0.036371603803176 0.00517220446743957 2.03407079358647e-12
m.16145G>A 0.012 cg07150166 chr2 0.0538471490854768 0.00818392894671238 4.71649597519458e-11
m.16145G>A 0.012 cg12665366 chr18 -0.0333975700123576 0.00429244630257803 7.22129872947051e-15
m.16145G>A 0.012 cg05103387 chr2 0.0352205529138999 0.00525516255977829 2.05464646281862e-11
m.16145G>A 0.012 cg26188621 chr10 -0.0512185593052309 0.00557039351930091 3.75752444728441e-20
m.16145G>A 0.012 cg10256763 chr12 -0.0430664853024278 0.00629551629710622 7.87418866248773e-12
m.16145G>A 0.012 cg00514052 chr5 -0.0238290868673 0.00362329603788481 4.81221836944073e-11
m.16145G>A 0.012 cg26880297 chr1 -0.0349982955011648 0.00483318447780616 4.44569127573697e-13
m.16145G>A 0.012 cg19941765 chr10 -0.0446318787792848 0.00617867161115435 5.06515570286499e-13
m.16145G>A 0.012 cg18286149 chr16 -0.0443860514446938 0.005289497164224 4.80568499820198e-17
m.16145G>A 0.012 cg01332286 chr4 -0.0398335493667071 0.00484517992561264 2.01353475200729e-16
m.16145G>A 0.012 cg24220027 chr6 -0.0431565017420556 0.00534884442038164 7.12378652716484e-16
m.16145G>A 0.012 cg02268410 chr3 0.0169418790910626 0.00265073753641014 1.64391936733286e-10
m.16145G>A 0.012 cg03373010 chr12 -0.0365797116023321 0.00412583826989222 7.58156085345434e-19
m.16145G>A 0.012 cg07942394 chr19 -0.0453734778178563 0.00543667812106632 7.07279669987793e-17
m.16145G>A 0.012 cg04837309 chr7 -0.0354205119782491 0.00522510777193404 1.21089668289358e-11
m.16145G>A 0.012 cg23380466 chr18 -0.049849421402286 0.00590036920467573 2.95004093713097e-17
m.16145G>A 0.012 cg10669285 chr10 0.0912705433459657 0.0139597038886372 6.22872639826756e-11
m.16145G>A 0.012 cg23166357 chr14 0.0443850484070467 0.00713941081955247 5.07052197289776e-10
m.16145G>A 0.012 cg12371169 chr4 0.0564406626724553 0.006748539800754 6.09419287042363e-17
m.16145G>A 0.012 cg15088777 chr3 0.039145675227866 0.00566730514878431 4.94027048072515e-12
m.16145G>A 0.012 cg03247301 chr2 -0.0439304347231349 0.00648907197316733 1.28862328310996e-11
m.16145G>A 0.012 cg13959804 chr4 -0.0269096966551636 0.00381331498537424 1.70414171595409e-12
m.16145G>A 0.012 cg14014604 chr2 0.0751604118093139 0.00827709533733778 1.08047509936702e-19
m.16145G>A 0.012 cg20927395 chr3 -0.0402930712776685 0.00498499250672722 6.32574570985746e-16
m.16145G>A 0.012 cg03854665 chr16 0.0415289471032694 0.00489568488874069 2.19903485658324e-17
m.16145G>A 0.012 cg01309855 chr5 0.0382110850850717 0.00479513177180515 1.60320127847801e-15
m.16145G>A 0.012 cg02988118 chr2 -0.0393969715415814 0.00582800958765178 1.38052754417289e-11
m.16145G>A 0.012 cg19894264 chr6 0.0420554621701839 0.00469367268418573 3.24581236764508e-19
m.16145G>A 0.012 cg06747518 chr22 0.0458455982134502 0.00639872064262998 7.78962385077778e-13
m.16145G>A 0.012 cg19019913 chr11 0.0513489003912396 0.00808434837020842 2.13026283935637e-10
m.16145G>A 0.012 cg19543355 chr9 -0.0329495932738223 0.00439752477609659 6.74406766053043e-14
m.16145G>A 0.012 cg05694406 chr10 0.0276479782944059 0.0040771114886786 1.19127149392836e-11
m.16145G>A 0.012 cg01596995 chr8 -0.0499616996773737 0.00784745373251807 1.93248147134889e-10
m.16145G>A 0.012 cg20588438 chr12 -0.0426526050803206 0.00488906252460788 2.6833758967243e-18
m.16145G>A 0.012 cg09061306 chr8 -0.0218356727365379 0.00337370375131026 9.65127776325823e-11
m.16145G>A 0.012 cg11415512 chr11 -0.0584160688872023 0.00737979141073735 2.45904912785904e-15
m.16145G>A 0.012 cg21145290 chr2 0.0744787764787732 0.00906035049221323 2.02998983054238e-16
m.16145G>A 0.012 cg02537664 chr9 -0.0453277373296776 0.00612850120187576 1.40116800300832e-13
m.16145G>A 0.012 cg16568998 chr16 -0.0504660739243792 0.00532506409826427 2.61490822740668e-21
m.16145G>A 0.012 cg01097314 chr10 -0.0431967079302348 0.00697669577704399 5.95674579209604e-10
m.16145G>A 0.012 cg17554630 chr11 -0.0404165717989273 0.00520887357568313 8.54823110465968e-15
m.16145G>A 0.012 cg08358800 chr3 -0.042677377648688 0.0061365658136861 3.5355680714887e-12
m.16145G>A 0.012 cg12940337 chr11 -0.0471812446231029 0.00691080311517896 8.66045694423975e-12
m.16145G>A 0.012 cg04213338 chr7 0.0253864966576771 0.00376197871733913 1.49714683101389e-11
m.16145G>A 0.012 cg20238467 chr17 -0.078454483747186 0.0125229980566174 3.73226653328565e-10
m.16145G>A 0.012 cg00818822 chr19 -0.0286974918844487 0.00460352247752917 4.5522047896265e-10
m.16145G>A 0.012 cg02942965 chr6 0.0416330223130392 0.00469010122267699 6.88203654655853e-19
m.16145G>A 0.012 cg05900430 chr19 0.0546844923174824 0.00603053919028088 1.21302199800875e-19
m.16145G>A 0.012 cg01356007 chr13 -0.0413757475739182 0.00501175785067383 1.50969535591876e-16
m.16145G>A 0.012 cg10453040 chr8 0.0394874229397243 0.00500335318137566 2.96924926052058e-15
m.16145G>A 0.012 cg26816544 chr17 0.0424092653677188 0.00491640375521427 6.34936344860391e-18
m.16145G>A 0.012 cg10064312 chr16 -0.0382406453065861 0.00515379999490252 1.17214853183351e-13
m.16145G>A 0.012 cg10223531 chr1 -0.0417862852664389 0.00559598138592574 8.19222080122066e-14
m.16145G>A 0.012 cg17537403 chr3 0.0236376190407808 0.00355624793138265 2.99562027751453e-11
m.16145G>A 0.012 cg16672728 chr3 -0.0466390653210054 0.00492488214868596 2.79609133196649e-21
m.16145G>A 0.012 cg01468505 chr2 0.00459472630924169 0.000679953927120103 1.40481898097737e-11
m.16145G>A 0.012 cg03854581 chr9 0.0186227173182633 0.00227426279513507 2.64582695904991e-16
m.16145G>A 0.012 cg11472951 chr8 -0.0492244467938422 0.00800347750982494 7.72963793841331e-10
m.16145G>A 0.012 cg12019980 chr19 0.0632303431945414 0.00950968845594546 2.95001496166534e-11
m.16145G>A 0.012 cg25695178 chr19 0.0605708358104919 0.00737512555917349 2.15990563019229e-16
m.16145G>A 0.012 cg27081108 chr21 0.0173994195134098 0.00231529847875538 5.69200576109802e-14
m.16145G>A 0.012 cg25439043 chr2 -0.0363569567698008 0.0049391136985886 1.82498574605388e-13
m.16145G>A 0.012 cg20333292 chr14 0.030814728219202 0.00445100359249475 4.41875954609289e-12
m.16145G>A 0.012 cg27662123 chr14 0.0707464180390605 0.00744685614043038 2.09542864425288e-21
m.16145G>A 0.012 cg14904347 chr4 -0.0426300676564589 0.00579789325349513 1.94268168724778e-13
m.16145G>A 0.012 cg13799005 chr12 -0.0467769181302175 0.00523887989876274 4.30649226688764e-19
m.16145G>A 0.012 cg10625758 chr17 0.0586945838941402 0.0087394863843147 1.86752453627516e-11
m.16145G>A 0.012 cg24806294 chr8 -0.0537894868474681 0.00621674874073121 5.04495803593323e-18
m.16145G>A 0.012 cg00424800 chr3 0.0359328426404843 0.00558869923652852 1.27979023839996e-10
m.16145G>A 0.012 cg14585210 chr16 0.013895267782907 0.00213376492805878 7.41126286693327e-11
m.16145G>A 0.012 cg14169021 chr14 -0.0372162151379656 0.00575931953973829 1.03388328727381e-10
m.16145G>A 0.012 cg03656086 chr3 -0.0425018078666011 0.00520423082006617 3.16729896005891e-16
m.16145G>A 0.012 cg18202456 chr1 -0.0366048284094433 0.00586732620007616 4.41058638800797e-10
m.16145G>A 0.012 cg16160550 chr9 0.0405552281338282 0.00499417083568441 4.64218056605291e-16
m.16145G>A 0.012 cg20255286 chr18 -0.0448897361707656 0.00581634793173887 1.18302681983187e-14
m.16145G>A 0.012 cg02180109 chr3 -0.0381976939617798 0.0054625368357423 2.69711666311781e-12
m.16145G>A 0.012 cg01624128 chr12 -0.0490257500441403 0.00697517611108935 2.0861024957577e-12
m.16145G>A 0.012 cg18518175 chr19 0.00970729098929336 0.00142081175012082 8.36135558030869e-12
m.16145G>A 0.012 cg17019630 chr6 0.0332164874485457 0.00485777870095369 8.04222270476147e-12
m.16145G>A 0.012 cg01202312 chr6 0.016034627149241 0.00252533496954844 2.16008771831912e-10
m.16145G>A 0.012 cg11052802 chr16 -0.0408114161722061 0.00502862009561176 4.82483344317457e-16
m.16145G>A 0.012 cg10226546 chr20 0.0360256329581417 0.00464885967273969 9.23653257122134e-15
m.16145G>A 0.012 cg01537928 chr3 0.0224157347062873 0.00268910358281353 7.69989144128832e-17
m.16145G>A 0.012 cg25182863 chr3 -0.0168990463958231 0.00272900224295855 5.92586771807039e-10
m.16145G>A 0.012 cg15111351 chr18 -0.0490747325942775 0.00607346923737216 6.46705516549039e-16
m.16145G>A 0.012 cg11466230 chr17 -0.0365970641578422 0.00503270752704163 3.54612918576303e-13
m.16145G>A 0.012 cg03753454 chr16 -0.053015660191104 0.00631331333561939 4.5632357240037e-17
m.16145G>A 0.012 cg13588640 chr5 0.0667066303032321 0.00935519109957788 1.00048466576311e-12
m.16145G>A 0.012 cg10264187 chr11 0.0344389109948399 0.0045345706453726 3.08397423865854e-14
m.16145G>A 0.012 cg18175690 chr15 -0.0379751626486093 0.00584885959599778 8.4285451421787e-11
m.16145G>A 0.012 cg27655512 chr11 0.0664567651310045 0.00964276400923197 5.50601050809504e-12
m.16145G>A 0.012 cg12362060 chr15 0.043338675724534 0.00486687928038333 5.34735578274605e-19
m.16145G>A 0.012 cg06915749 chr9 -0.0565400172703045 0.00686012900358576 1.69596373150738e-16
m.16145G>A 0.012 cg07217625 chr2 0.0441907106177118 0.00678647312982258 7.43609089866659e-11
m.16145G>A 0.012 cg09358618 chr1 -0.023233906096299 0.00343974157379875 1.43279352781359e-11
m.16145G>A 0.012 cg09062114 chr8 -0.0246180692081331 0.00367652380795502 2.1417550812824e-11
m.16145G>A 0.012 cg06393874 chr7 -0.0403216060979655 0.00577159953947029 2.82411376502293e-12
m.16145G>A 0.012 cg17255947 chr6 0.0142277915213742 0.00224657519168573 2.40279432660281e-10
m.16145G>A 0.012 cg13910461 chr3 -0.0371627329722108 0.00477599677865897 7.18699286164973e-15
m.16145G>A 0.012 cg24837911 chr12 0.0398016182960456 0.00484619653864538 2.15801463283701e-16
m.16145G>A 0.012 cg11014070 chr17 0.0628743026208871 0.00878407045444204 8.20036107020002e-13
m.16145G>A 0.012 cg08065240 chr1 -0.0497521529411397 0.00638120595253926 6.35624957969548e-15
m.16145G>A 0.012 cg17506056 chr1 0.0420439898238498 0.00519224900300242 5.61219922920358e-16
m.16145G>A 0.012 cg13056926 chr13 -0.036099799894195 0.00403497398494573 3.66187320417707e-19
m.16145G>A 0.012 cg21813439 chr1 -0.0423573361773124 0.00609144881612796 3.56147627020902e-12
m.16145G>A 0.012 cg11598715 chr12 -0.05575710627255 0.00653994306856205 1.51986075833034e-17
m.16145G>A 0.012 cg27225639 chr6 -0.0446662484191779 0.00567427448665607 3.49823758668138e-15
m.16145G>A 0.012 cg17833065 chr7 -0.0339501017573794 0.0051239674015524 3.45500995919352e-11
m.16145G>A 0.012 cg15741089 chr9 0.0457698507493876 0.00481144103887463 1.85756263628919e-21
m.16145G>A 0.012 cg24990131 chr6 0.0656019122905063 0.00967573060160849 1.20136445151622e-11
m.16145G>A 0.012 cg14122506 chr9 -0.0409056394377041 0.00580952882297044 1.90688931960344e-12
m.16145G>A 0.012 cg02073408 chr3 -0.0253856994946345 0.00376792925810494 1.61348061390773e-11
m.16145G>A 0.012 cg24995915 chr4 0.0412156042739604 0.00450187339583692 5.42513003714105e-20
m.16145G>A 0.012 cg14240473 chr10 0.0422880958119064 0.00590040006590864 7.66658114943259e-13
m.16145G>A 0.012 cg14986314 chr10 0.0609461089698825 0.00869668442346666 2.41799556076517e-12
m.16145G>A 0.012 cg15764655 chr22 -0.0456316760240646 0.00588182889336317 8.62274248336405e-15
m.16145G>A 0.012 cg17950900 chr10 -0.0641276906661978 0.0102478969403544 3.90836758729631e-10
m.16145G>A 0.012 cg23879435 chr14 -0.0415335548235948 0.00630421905098254 4.45143684299067e-11
m.16145G>A 0.012 cg02521797 chr15 -0.0455265621884565 0.00608772298322994 7.52202583710507e-14
m.16145G>A 0.012 cg00582337 chr17 -0.0697005167850206 0.00914555880516313 2.51246422081242e-14
m.16145G>A 0.012 cg12871534 chr12 -0.0374412398848918 0.00530794507053591 1.74083135542641e-12
m.16145G>A 0.012 cg02631959 chr15 -0.0468542850689994 0.00699456233620241 2.10320796824512e-11
m.16145G>A 0.012 cg12304599 chr12 0.0411961535360213 0.00462264865870506 5.0207392607346e-19
m.16145G>A 0.012 cg12271781 chr1 0.0495555799062865 0.00690472962785667 7.12323871780941e-13
m.16145G>A 0.012 cg01762626 chr16 0.0186308066787659 0.00297763275821525 3.92657470399914e-10
m.16145G>A 0.012 cg03096548 chr9 -0.0407808757753206 0.00605032207591097 1.58079735292788e-11
m.16145G>A 0.012 cg10892416 chr14 0.0338168793298758 0.00470185478308554 6.3735742631586e-13
m.16145G>A 0.012 cg02355558 chr3 -0.0426049690768911 0.0064666330640975 4.44497196057162e-11
m.16145G>A 0.012 cg20739156 chr12 -0.038994331305534 0.0062614395312807 4.73349510497993e-10
m.16145G>A 0.012 cg13920440 chr15 0.0176557701065617 0.00251124186280212 2.05510517804852e-12
m.16145G>A 0.012 cg25961336 chr12 0.0722026060162742 0.00889590140651554 4.80255269517811e-16
m.16145G>A 0.012 cg22040239 chr12 0.0461171474320397 0.0055016531868608 5.18520583586709e-17
m.16145G>A 0.012 cg06011334 chr6 0.0383673493608446 0.0047957987148409 1.24217180758224e-15
m.16145G>A 0.012 cg14381881 chr15 -0.0165464907916217 0.00250278060961065 3.81106289419111e-11
m.16145G>A 0.012 cg22081084 chr1 0.0387585728038848 0.00525519846459319 1.6399703888148e-13
m.16145G>A 0.012 cg16912810 chr8 -0.0384241322768223 0.004413779258585 3.16192331785124e-18
m.16145G>A 0.012 cg05429392 chr7 0.0567787914762755 0.00591766076552803 8.40772570830169e-22
m.16145G>A 0.012 cg05858426 chr4 -0.0449052497232099 0.00658628849943549 9.2323009144328e-12
m.16145G>A 0.012 cg10151741 chr19 0.0773841821599454 0.0120535902737743 1.36264497532302e-10
m.16145G>A 0.012 cg13766329 chr22 -0.0465665125980787 0.00534345425815699 2.91572109147734e-18
m.16145G>A 0.012 cg14017270 chr12 0.0438277883130335 0.00522747692008722 5.11070924276125e-17
m.16145G>A 0.012 cg23226852 chr1 0.045621778192846 0.00577187940560248 2.69776430437112e-15
m.16145G>A 0.012 cg10217953 chr8 0.0428948852817796 0.0051385163950172 6.95945567167031e-17
m.16145G>A 0.012 cg02975204 chr22 -0.0378407892973628 0.00465262211154587 4.1804231791083e-16
m.16145G>A 0.012 cg22534961 chr8 -0.0475939492779933 0.00624479259819279 2.50974199607974e-14
m.16145G>A 0.012 cg15978608 chr5 -0.0386228797756151 0.00620953745420166 4.97381078910354e-10
m.16145G>A 0.012 cg20574900 chr3 0.0158275455847643 0.00242266621029523 6.44176631969554e-11
m.16145G>A 0.012 cg25763031 chr2 0.0434229574162896 0.00463998245567591 8.09292153290576e-21
m.16145G>A 0.012 cg01477385 chr14 0.020357081409417 0.0024977485876556 3.63406050212512e-16
m.16145G>A 0.012 cg07271818 chr12 -0.0467794616551729 0.00704273219211205 3.08967965306239e-11
m.16145G>A 0.012 cg14204039 chr10 -0.043331630043443 0.00577487348735439 6.21469205139735e-14
m.16145G>A 0.012 cg26915158 chr11 -0.0392652334867205 0.0060430308791671 8.16082098618623e-11
m.16145G>A 0.012 cg01399430 chr5 -0.0418918044926714 0.0066369565064598 2.75630660866358e-10
m.16145G>A 0.012 cg01038325 chr15 -0.0416891920821075 0.00589849260688417 1.57442635671327e-12
m.16145G>A 0.012 cg14520626 chr7 0.0680950287785571 0.00904986416192914 5.29526310459009e-14
m.16145G>A 0.012 cg18731024 chr5 -0.0790452588292849 0.010576551352278 7.80107615979732e-14
m.16145G>A 0.012 cg01593834 chr5 0.107739663529904 0.0167004609773134 1.1089562132721e-10
m.16145G>A 0.012 cg01712159 chr16 -0.0668602690857159 0.00742780466716092 2.22959060906952e-19
m.16145G>A 0.012 cg07303143 chr3 0.0215540678538417 0.00329921091954015 6.44230112618601e-11
m.16145G>A 0.012 cg22834126 chr5 0.064085884122173 0.00888179745385367 5.37684244168793e-13
m.16145G>A 0.012 cg08406714 chr21 -0.0499310061645345 0.00650505336967705 1.64484599563865e-14
m.16145G>A 0.012 cg27216998 chr6 0.0482672641322276 0.00680960383142737 1.35949673223976e-12
m.16145G>A 0.012 cg00829688 chr2 0.0360600292290386 0.00525245662034053 6.63216895630037e-12
m.16145G>A 0.012 cg24025008 chr6 -0.0692657277221939 0.00885040660777256 5.02532151214974e-15
m.16145G>A 0.012 cg12541935 chr7 -0.039026100763631 0.00508510033333617 1.65938240622111e-14
m.16145G>A 0.012 cg13575161 chr12 0.0422660159645029 0.00454082652010383 1.30261264672188e-20
m.16145G>A 0.012 cg04655354 chr8 -0.0410484655447008 0.00569188525662228 5.52364611168553e-13
m.16145G>A 0.012 cg02287020 chr4 -0.0341215525820272 0.00533604221692051 1.61027998353252e-10
m.16145G>A 0.012 cg22848779 chr4 0.0507628480140942 0.00596340277793925 1.70375047223133e-17
m.16145G>A 0.012 cg02906939 chr2 -0.0414041301404138 0.00524568172521821 2.95023716856582e-15
m.16145G>A 0.012 cg22787088 chr5 -0.0413417316716974 0.00511844739425586 6.63761374575842e-16
m.16145G>A 0.012 cg14558799 chr6 0.0130238850029174 0.00210925874884539 6.63200560662058e-10
m.16145G>A 0.012 cg09433733 chr6 0.0196862755890732 0.0029332276108457 1.92670495012026e-11
m.16145G>A 0.012 cg02619784 chr18 0.043197701002882 0.00679649961279297 2.07243698574469e-10
m.16145G>A 0.012 cg20537413 chr11 -0.0438638886530386 0.00670899905220561 6.23188001076361e-11
m.16145G>A 0.012 cg17140924 chr6 -0.0305661013125507 0.00412664656140528 1.29181328541841e-13
m.16145G>A 0.012 cg18113259 chr20 0.055471541117341 0.00623816326647349 5.98635737998588e-19
m.16145G>A 0.012 cg19777397 chr13 0.0213978903687549 0.00334418749627916 1.56877973246062e-10
m.16145G>A 0.012 cg06862526 chr10 0.0601599934681009 0.00854277754045602 1.89220713075134e-12
m.16145G>A 0.012 cg12297652 chr6 0.0140126113581208 0.00208524036532441 1.81846549074676e-11
m.16145G>A 0.012 cg17486655 chr7 -0.0382441673836293 0.00509565165847892 6.13089251370278e-14
m.16145G>A 0.012 cg08812011 chr12 -0.0175719026776839 0.00268710764516649 6.17921110360456e-11
m.16145G>A 0.012 cg12435359 chr15 0.0207287960054384 0.00283400523690663 2.58705125409728e-13
m.16145G>A 0.012 cg06802097 chr1 -0.0486387216332697 0.00682443228712977 1.02471781595894e-12
m.16145G>A 0.012 cg19304227 chr9 0.0505432985790413 0.00574418431091961 1.37993410326856e-18
m.16145G>A 0.012 cg17635724 chr6 0.0601273729140761 0.00660014531651246 8.2376324754947e-20
m.16145G>A 0.012 cg17019204 chr6 0.0421756461354658 0.00484696666467524 3.27665354864903e-18
m.16145G>A 0.012 cg16270091 chr3 0.0445129326109174 0.00668563147766778 2.77579275486601e-11
m.16145G>A 0.012 cg09859437 chr10 -0.0478236418873649 0.00604685507872182 2.59787017065683e-15
m.16145G>A 0.012 cg16611654 chr15 0.0417749391487707 0.0061024730853472 7.61691295844868e-12
m.16145G>A 0.012 cg13299340 chr4 -0.0433635271590094 0.00623422869386338 3.5077472505891e-12
m.16145G>A 0.012 cg22080281 chr1 -0.0383999596818504 0.00517689704999838 1.19295006272524e-13
m.16145G>A 0.012 cg04890516 chr11 -0.04023173215438 0.00506227550883363 1.90526229432073e-15
m.16145G>A 0.012 cg14147074 chr11 0.0425681807992719 0.00464220460438592 4.73809369052151e-20
m.16145G>A 0.012 cg20391990 chr8 -0.0510040302110149 0.00726482357582175 2.20784784243715e-12
m.16145G>A 0.012 cg02509370 chr12 0.0293008560414598 0.00461740633780018 2.21360072229904e-10
m.16145G>A 0.012 cg02781660 chr15 0.0475154685946583 0.00641092893757872 1.24751231769292e-13
m.16145G>A 0.012 cg03130627 chr6 0.0553089798345506 0.00660471661785624 5.56172839644525e-17
m.16145G>A 0.012 cg10746029 chr1 0.0883136501220341 0.00959966596677153 3.59088621022056e-20
m.16145G>A 0.012 cg06802538 chr13 0.0237728549843981 0.00367304695890725 9.65582289140304e-11
m.16145G>A 0.012 cg13397649 chr18 0.0612210965886035 0.00832218557185177 1.88975292322038e-13
m.16145G>A 0.012 cg24456663 chr19 0.0613590553471306 0.00895590296961706 7.32117271592462e-12
m.16145G>A 0.012 cg25743043 chr1 0.0231140725143023 0.00282263071949892 2.63754987320071e-16
m.16145G>A 0.012 cg06555478 chr3 0.0362545428797698 0.00500555893808187 4.3933311997722e-13
m.16145G>A 0.012 cg11671925 chr11 0.0409557761064638 0.00463220561341704 9.44182509312798e-19
m.16145G>A 0.012 cg26002713 chr11 0.0691737554513568 0.010130608561766 8.59905572010106e-12
m.16145G>A 0.012 cg22448308 chr15 0.0428475933916275 0.00508424435309073 3.53054649269742e-17
m.16145G>A 0.012 cg19847963 chr12 0.0165553897860948 0.00254702912020063 8.03828162228357e-11
m.16145G>A 0.012 cg20088156 chr11 -0.0451807971206022 0.00617320909939225 2.50103245295132e-13
m.16145G>A 0.012 cg08632088 chr20 -0.0440396800568223 0.00656131882517533 1.9195301448777e-11
m.16145G>A 0.012 cg06873895 chr1 -0.0634105155387161 0.00857311797662245 1.39888533491753e-13
m.16145G>A 0.012 cg02598797 chr2 -0.0415876322705856 0.00492333221589371 2.98756382885735e-17
m.16145G>A 0.012 cg10738549 chr16 0.0222870752863696 0.00277922588631959 1.06465061739266e-15
m.16145G>A 0.012 cg14363787 chr9 0.0268066688973197 0.00313293271373525 1.16432763811419e-17
m.16145G>A 0.012 cg07448679 chr16 -0.0413521258852039 0.00545532729460213 3.45191424586921e-14
m.16145G>A 0.012 cg25388939 chr7 -0.085024074011895 0.0106251324353408 1.22249376682626e-15
m.16145G>A 0.012 cg10565760 chr13 -0.0401020709252512 0.00613435881015105 6.26443016912802e-11
m.16145G>A 0.012 cg23074747 chr9 0.0412510221847398 0.00463028416590568 5.15129137438524e-19
m.16145G>A 0.012 cg24445570 chr3 0.0191676531377382 0.00240825179139801 1.73215899340619e-15
m.16145G>A 0.012 cg24858591 chr3 0.0272991587077521 0.00323847219508868 3.46726614801527e-17
m.16145G>A 0.012 cg06100227 chr6 0.0457122648970325 0.00523767951973666 2.60180741466625e-18
m.16145G>A 0.012 cg13357776 chr19 -0.0825998014403356 0.0117067788662648 1.71704249631954e-12
m.16145G>A 0.012 cg12756081 chr2 -0.0479449855555393 0.00689118102912653 3.46508941496601e-12
m.16145G>A 0.012 cg24953636 chr6 0.0130327529591698 0.0018336862497366 1.182440730874e-12
m.16145G>A 0.012 cg16277082 chr12 -0.0159823093754976 0.00257111202326398 5.09638141057352e-10
m.16145G>A 0.012 cg07533895 chr3 -0.033372034718922 0.00457136642764772 2.87272308433691e-13
m.16145G>A 0.012 cg01676733 chr4 -0.0219901454570947 0.0032076890236262 7.10893538803482e-12
m.16145G>A 0.012 cg09305770 chr6 0.0226136234946686 0.00289844615525095 6.09425475104438e-15
m.16145G>A 0.012 cg22232116 chr16 -0.0478795359054685 0.00542323624260938 1.06002366244056e-18
m.16145G>A 0.012 cg17720866 chr2 -0.0310067026439349 0.00458208850508907 1.31537634403091e-11
m.16162A>G 0.067 cg17707292 chr16 -0.0302845492682427 0.00478775102800828 2.52540224565646e-10
m.16172T>C 0.031 cg03110104 chr2 -0.0319727734258434 0.004617302618436 4.37343088608873e-12
m.16172T>C 0.031 cg16635592 chr3 -0.0174409146039075 0.00266610909487042 6.08190372099537e-11
m.16172T>C 0.031 cg08687948 chr7 -0.0251421427012034 0.00407393373651591 6.76597704366073e-10
m.16172T>C 0.031 cg16160550 chr9 0.0260116582506943 0.00375034546653717 4.03919454892469e-12
m.16172T>C 0.031 cg04976254 chr14 -0.0221936520381457 0.00311109617260888 9.7700396993436e-13
m.16172T>C 0.031 cg07911865 chr4 0.00655988914740837 0.00106378629790237 6.9796950132166e-10
m.16172T>C 0.031 cg21150271 chr8 -0.0273335474591606 0.00441099747702308 5.76659420226665e-10
m.16172T>C 0.031 cg22040239 chr12 0.0259542257108985 0.00416656201158237 4.68910866857602e-10
m.16172T>C 0.031 cg12094018 chr15 -0.0276980448351854 0.00409300267959511 1.31325763795652e-11
m.16172T>C 0.031 cg13357776 chr19 -0.0537264211895783 0.00798872043484037 1.75249161249739e-11
m.16172T>C 0.031 cg11754900 chr4 -0.0261281854266974 0.00393895496660897 3.28311430437748e-11
m.16172T>C 0.031 cg14212190 chr19 0.0307724664145452 0.00446182409590682 5.31737281608062e-12
m.16172T>C 0.031 cg03854665 chr16 0.0238030288858869 0.00371281738060471 1.44528185605401e-10
m.16172T>C 0.031 cg26915158 chr11 -0.030218794599191 0.00448139810297645 1.54975958101577e-11
m.16172T>C 0.031 cg27300230 chr17 0.0141688979793079 0.00222927845503165 2.07314418278061e-10
m.16172T>C 0.031 cg16599266 chr1 0.0230847733652864 0.0037082721232199 4.80910872453538e-10
m.16172T>C 0.031 cg11748517 chr9 0.0253664413182732 0.00397311687178413 1.71936706991914e-10
m.16172T>C 0.031 cg24837911 chr12 0.0227178148274327 0.00366313522706031 5.58420308604329e-10
m.16183A>C 0.07 cg17215036 chr3 0.0265754976601666 0.0039032486423936 9.85813371122197e-12
m.16183A>G 0.017 cg06388615 chr16 -0.0362924572699206 0.00534009685169656 1.0740193252753e-11
m.16183A>G 0.017 cg01911323 chr8 -0.043976367030009 0.00691479119747285 2.02077867453116e-10
m.16183A>G 0.017 cg26085162 chr3 0.0309134024114696 0.00495014364124752 4.23934128726677e-10
m.16183A>G 0.017 ch.14.849914F chr14 0.0379409899472224 0.00486996540112772 6.65793696410169e-15
m.16183A>G 0.017 cg13485481 chr7 -0.048191173154116 0.00715235819369339 1.60800510628175e-11
m.16183A>G 0.017 cg23905524 chr6 -0.0337127193188974 0.00481119334852812 2.43233808325615e-12
m.16183A>G 0.017 cg19430783 chr14 -0.0321561377358357 0.00461154375531853 3.10327683093341e-12
m.16183A>G 0.017 cg08492863 chr10 -0.0329907743265214 0.00462321151217206 9.6156006178698e-13
m.16183A>G 0.017 cg16150883 chr14 -0.0313092208803367 0.00483899849029126 9.78822751510318e-11
m.16183A>G 0.017 cg12137530 chr19 0.0218318932056605 0.00343697837084367 2.12450269448717e-10
m.16183A>G 0.017 cg09054212 chr5 -0.0226150987940384 0.00355060090802909 1.89803470455088e-10
m.16183A>G 0.017 cg12346874 chr2 0.0362723929439648 0.00490486086561806 1.41202986637159e-13
m.16183A>G 0.017 cg18586914 chr17 -0.03524843610168 0.00478427538382512 1.73779189401599e-13
m.16183A>G 0.017 cg18060110 chr13 -0.0359428763909394 0.00512593298478503 2.34989505312769e-12
m.16183A>G 0.017 cg20299151 chr14 -0.0454566602326683 0.00606015286084497 6.33763724656501e-14
m.16183A>G 0.017 cg03742214 chr12 0.0152478454017669 0.00246024331152538 5.72948879097758e-10
m.16183A>G 0.017 cg06821641 chr1 -0.0319601544229988 0.0051959034105629 7.69816659401614e-10
m.16183A>G 0.017 cg05051328 chr16 0.0287580544341281 0.00465019716673088 6.23922389462617e-10
m.16183A>G 0.017 cg02792822 chr10 -0.0318376030135936 0.00411969800363719 1.09129275823139e-14
m.16183A>G 0.017 cg07325358 chr7 -0.0266676412998202 0.00426040411780217 3.8642204040145e-10
m.16183A>G 0.017 cg11635325 chr19 -0.0475093135629642 0.00614389205051158 1.05230049758075e-14
m.16183A>G 0.017 cg16249821 chr11 0.0326552855475189 0.00457982630322873 1.00190119337553e-12
m.16183A>G 0.017 cg07945906 chr14 -0.0400997909955948 0.00522560265917918 1.67083733810184e-14
m.16183A>G 0.017 cg24667405 chr11 -0.0361929531093048 0.00514221869662765 1.94470356443353e-12
m.16183A>G 0.017 cg19484645 chr6 -0.0465966866416092 0.00724261638537009 1.24549754467474e-10
m.16183A>G 0.017 cg05911610 chr3 0.0327497955311517 0.00484908587865922 1.44014196346805e-11
m.16183A>G 0.017 cg26738024 chr6 -0.026808361021781 0.00416614604345153 1.23627330109816e-10
m.16183A>G 0.017 cg13935741 chr9 0.0347835659654969 0.00550198470620579 2.58193714143727e-10
m.16183A>G 0.017 cg04584468 chr11 -0.0411752710373746 0.00640952096367709 1.32670019779869e-10
m.16183A>G 0.017 cg12664633 chr6 0.0327909367986217 0.00521515568774724 3.22362011620063e-10
m.16183A>G 0.017 cg13324746 chr1 0.0319828255680372 0.00480342120092167 2.76932034391577e-11
m.16183A>G 0.017 cg02403502 chr3 0.0346298105344222 0.00474253631197176 2.83605554609149e-13
m.16183A>G 0.017 cg11317343 chr5 0.0367759708676345 0.00577620454923515 1.93005672466687e-10
m.16183A>G 0.017 cg22891408 chr3 0.00589990911626171 0.00090369998716903 6.63807212225085e-11
m.16183A>G 0.017 cg17416431 chr8 -0.0293635049999937 0.00407772354122594 5.97921428149337e-13
m.16183A>G 0.017 cg18809110 chr10 -0.0420181908925697 0.00623448287900014 1.58775911577556e-11
m.16183A>G 0.017 cg26364766 chr20 -0.0338662597094715 0.00483953817848686 2.59959438307777e-12
m.16183A>G 0.017 cg21208996 chr14 -0.0228504043586387 0.0033815714618351 1.40554920430851e-11
m.16183A>G 0.017 cg07806421 chr2 0.0138609684184491 0.00175094067865724 2.44686502633263e-15
m.16183A>G 0.017 cg26856083 chr16 -0.0299581612824331 0.0047468703557026 2.76988269538858e-10
m.16183A>G 0.017 cg24038158 chr1 0.0336830268210582 0.00519089854603785 8.64868617057111e-11
m.16183A>G 0.017 cg20799255 chr5 -0.0270130452266346 0.00436141023361339 5.87869688922562e-10
m.16183A>G 0.017 cg03702056 chr1 -0.0269861774156718 0.00410813335761855 5.0666755910564e-11
m.16183A>G 0.017 cg01765238 chr7 -0.0426658883003174 0.00558303931991109 2.13783375449094e-14
m.16183A>G 0.017 cg01985858 chr12 0.035173550146961 0.00465185802675452 3.99419616315984e-14
m.16183A>G 0.017 cg19989254 chr10 -0.0498704772250644 0.00794945061245335 3.53135427205988e-10
m.16183A>G 0.017 cg05302531 chr7 -0.0669384420524505 0.00868281883950852 1.26511219698514e-14
m.16183A>G 0.017 cg10215330 chr20 -0.0566286517491189 0.00747501251132072 3.57122945452817e-14
m.16183A>G 0.017 cg01873334 chr11 -0.0526422790355369 0.00855896696358651 7.72189901684249e-10
m.16183A>G 0.017 cg21915863 chr6 -0.030244047010483 0.00447956255773104 1.46261258219087e-11
m.16183A>G 0.017 cg14406138 chr2 0.016783296419404 0.00255694029494505 5.24464281658012e-11
m.16183A>G 0.017 cg03276982 chr8 -0.0325668783995871 0.00518306714355886 3.31414206013163e-10
m.16183A>G 0.017 cg22604940 chr3 0.0301540525037995 0.00488533554280984 6.72778491646295e-10
m.16183A>G 0.017 cg26767761 chr13 0.0313244363879001 0.00465214915159314 1.65828053532158e-11
m.16183A>G 0.017 cg11830580 chr5 -0.0333342696109578 0.00513291658260145 8.34668560899487e-11
m.16183A>G 0.017 cg15081698 chr6 0.0377974440230418 0.00566517434080021 2.52522539621871e-11
m.16183A>G 0.017 cg09226756 chr14 0.0219106986877566 0.00344347083096448 1.97890441473762e-10
m.16183A>G 0.017 cg23298228 chr6 -0.0500959107119268 0.00696157419518755 6.19770314290643e-13
m.16183A>G 0.017 cg07081203 chr19 -0.029520287698306 0.00470215041840259 3.4286805276856e-10
m.16183A>G 0.017 cg08072574 chr19 0.0200364248774531 0.00324702911405695 6.79906557284109e-10
m.16183A>G 0.017 cg02275292 chr7 0.0319794545432009 0.00466735633072995 7.29633567042263e-12
m.16183A>G 0.017 cg13845149 chr1 -0.0370174043607853 0.00544665215803952 1.07296085490019e-11
m.16183A>G 0.017 cg07574385 chr1 0.0074487831502146 0.00115429645427288 1.09589568699947e-10
m.16183A>G 0.017 cg09664373 chr16 -0.0414223849748337 0.00547381532899553 3.80856488673998e-14
m.16183A>G 0.017 cg24231716 chr5 0.0184373879547655 0.00273052013865995 1.45484013442198e-11
m.16192C>T 0.069 cg10697784 chr12 -0.0208151417660048 0.00327007357534417 1.94853089445262e-10
m.16223C>T 0.099 cg12710247 chr1 -0.038234547799165 0.00589272360080106 8.67331712969022e-11
m.16223C>T 0.099 cg15159247 chr19 0.0366442307262339 0.00576630142338215 2.08571239573372e-10
m.16223C>T 0.099 cg07489083 chr5 0.0279763796444254 0.00433532556935266 1.09569941992778e-10
m.16223C>T 0.099 cg14925067 chr8 -0.0329601954704148 0.0052958053687352 4.8516093257598e-10
m.16223C>T 0.099 cg17435844 chr6 -0.0267530687561736 0.00395485959329618 1.33672038118719e-11
m.16223C>T 0.099 cg09348973 chr8 -0.026934892389991 0.00437826785684426 7.65351882328392e-10
m.16248C>T 0.011 cg08462118 chr7 0.0208471787802217 0.00312229200117745 2.44077438676e-11
m.16248C>T 0.011 cg07352174 chr13 0.0266020367288831 0.00388621015488815 7.63483782484212e-12
m.16248C>T 0.011 cg02436602 chr6 -0.0369033446682735 0.00551810205823294 2.26723926112746e-11
m.16248C>T 0.011 cg00020778 chr12 -0.0220006688096658 0.00338735848532837 8.30699812910369e-11
m.16248C>T 0.011 cg15896468 chr8 -0.0804739635314696 0.0105950113942322 3.06705817596489e-14
m.16248C>T 0.011 cg03115530 chr19 -0.0464748495093857 0.00714814478681656 7.94353452606005e-11
m.16248C>T 0.011 cg17877449 chr6 0.0394697854642709 0.0056207009948304 2.18374072285706e-12
m.16248C>T 0.011 cg02536175 chr8 0.0330321809182812 0.00465415078007213 1.27163038735094e-12
m.16248C>T 0.011 cg06541294 chr3 0.0151877909387025 0.00230757835553631 4.65095965405765e-11
m.16248C>T 0.011 cg18851570 chr12 -0.0497398100139561 0.00788722158808156 2.85638758967078e-10
m.16248C>T 0.011 cg11743827 chr3 0.0270889197421943 0.00414282734709838 6.20343772093726e-11
m.16248C>T 0.011 cg11111057 chr2 0.0175508276478131 0.00273067730796479 1.29907406131782e-10
m.16248C>T 0.011 cg01561596 chr13 0.0120772257185711 0.00192802578692025 3.7513533847643e-10
m.16248C>T 0.011 cg05802478 chr3 0.015875445332996 0.0025303545582921 3.51887760871312e-10
m.16248C>T 0.011 cg09821214 chr6 0.044214141604439 0.00647199382016367 8.39665156926118e-12
m.16248C>T 0.011 cg01179851 chr18 0.0515132306389732 0.00795569827385256 9.48052866393343e-11
m.16248C>T 0.011 cg17168538 chr13 -0.0309440712921636 0.00439524769445993 1.9176092807711e-12
m.16248C>T 0.011 cg23379653 chr1 0.0688763664222879 0.0111474732041454 6.46509019808607e-10
m.16248C>T 0.011 cg06838296 chr2 -0.0325647821513635 0.00513182962682873 2.21491779147982e-10
m.16248C>T 0.011 cg02710813 chr4 0.0769196974798653 0.0116301546642383 3.74538437372559e-11
m.16248C>T 0.011 cg09255732 chr1 0.0160711276788343 0.00256540994291253 3.73914032155076e-10
m.16248C>T 0.011 cg02827911 chr4 0.0214457250763663 0.00282982792625089 3.49692739658453e-14
m.16248C>T 0.011 cg17476499 chr12 0.0926446288504977 0.0121941900026724 3.02045808960467e-14
m.16248C>T 0.011 cg17904997 chr19 0.015963053335175 0.00227167617599514 2.11031451596317e-12
m.16248C>T 0.011 cg08205843 chr19 0.0149045553703826 0.00195509338590616 2.46985268960828e-14
m.16248C>T 0.011 cg02727605 chr2 0.0116787908578086 0.00166739467869859 2.48374414540294e-12
m.16248C>T 0.011 cg13483603 chr12 0.0215572321508575 0.00348405831206261 6.11679903002451e-10
m.16248C>T 0.011 cg04940515 chr1 0.0175595776844632 0.00276706226731545 2.21088745969495e-10
m.16248C>T 0.011 cg15292275 chr13 0.0255296430318611 0.00386845652394077 4.12716392606919e-11
m.16248C>T 0.011 cg17218309 chr1 -0.0470841150810941 0.00635217245584304 1.24141249009552e-13
m.16248C>T 0.011 cg13413755 chr9 0.0751671911916964 0.00870188802984893 5.71893750225137e-18
m.16248C>T 0.011 cg14863830 chr12 -0.0331371472969165 0.00537760073839912 7.18005086181127e-10
m.16248C>T 0.011 cg01077267 chr5 0.0153914854409649 0.00218443714387511 1.84169782051133e-12
m.16248C>T 0.011 cg11464169 chr8 0.0120099344927031 0.00180547546471678 2.89232820263167e-11
m.16248C>T 0.011 cg15472754 chr3 -0.0420511464730609 0.00630343563830777 2.53811629813267e-11
m.16248C>T 0.011 cg10200297 chr14 0.0230695310371542 0.00368466844247778 3.82635110444146e-10
m.16248C>T 0.011 cg05376962 chr1 0.0103755443407991 0.00167791149134179 6.26534453028921e-10
m.16248C>T 0.011 cg05716384 chr6 -0.0351562217464483 0.00497241980525956 1.54661405778402e-12
m.16248C>T 0.011 cg18201077 chr2 0.00736231584602536 0.000971975740625592 3.60268934714961e-14
m.16248C>T 0.011 cg16767949 chr7 0.021209974735208 0.00301606618019101 2.03111716264942e-12
m.16248C>T 0.011 ch.21.39866785R chr21 0.0227101150576892 0.00346734866498241 5.76503877754163e-11
m.16248C>T 0.011 cg03329576 chr11 0.0330219170406981 0.00522715305357252 2.66033259237273e-10
m.16248C>T 0.011 cg01262133 chr6 0.0589699369825165 0.00870656155252222 1.26099327835343e-11
m.16248C>T 0.011 cg20657849 chr6 0.0251493141503693 0.00392235489482434 1.43821279020993e-10
m.16248C>T 0.011 cg19297881 chr1 -0.0211532941644482 0.0031777010161886 2.79869134953615e-11
m.16248C>T 0.011 cg00961586 chr22 -0.0464109040431699 0.00690825497425552 1.84007642082257e-11
m.16248C>T 0.011 cg19380663 chr19 -0.0525862223922999 0.00852743822459842 6.97262986581828e-10
m.16248C>T 0.011 cg09690219 chr13 -0.0313299748557785 0.00408141556286667 1.63810577791251e-14
m.16248C>T 0.011 cg05859565 chr2 0.0310694574246601 0.0038119078567921 3.62027809130738e-16
m.16248C>T 0.011 cg20934062 chr3 -0.0354084803400928 0.00568241277691655 4.62756194344736e-10
m.16248C>T 0.011 cg23114964 chr1 0.012274880504558 0.00182815850987109 1.88917432997372e-11
m.16248C>T 0.011 cg08650507 chr10 0.0254492722608085 0.00379147768559989 1.9167155996435e-11
m.16248C>T 0.011 cg09908110 chr11 0.023389587065472 0.00304732552289861 1.64842159296514e-14
m.16248C>T 0.011 cg02344820 chr7 0.0304412896006969 0.00366819848712544 1.05254177291922e-16
m.16248C>T 0.011 cg02023912 chr6 -0.0369774551862378 0.00580612939568874 1.9064586612853e-10
m.16248C>T 0.011 cg19447025 chr6 -0.0311057998615523 0.00411830135418454 4.25131062503015e-14
m.16248C>T 0.011 cg22431329 chr16 -0.0453329636243612 0.00711675827777306 1.89164471943987e-10
m.16248C>T 0.011 cg04931037 chr2 -0.0462895883388796 0.00649881437997692 1.05775923984395e-12
m.16248C>T 0.011 cg02363721 chr6 -0.0390804960708201 0.0061665220015653 2.33483191246349e-10
m.16248C>T 0.011 cg06710522 chr17 0.0429713409329763 0.0066153793625795 8.26630483091062e-11
m.16248C>T 0.011 cg11008243 chr6 0.0665074979865967 0.0108048888569713 7.4928261426061e-10
m.16248C>T 0.011 cg01851804 chr6 -0.0384564253775335 0.00579920748385165 3.32688438223031e-11
m.16248C>T 0.011 cg05332427 chr20 -0.0246208684307429 0.00393557689720004 3.9504147667996e-10
m.16248C>T 0.011 cg16476639 chr14 -0.0526371087730303 0.0056146507988631 6.92040934396084e-21
m.16248C>T 0.011 cg06089463 chr4 -0.0281188104613221 0.00457319641970408 7.81639162170519e-10
m.16248C>T 0.011 cg02181266 chr1 0.0243353980423959 0.00304664348927305 1.37580597781736e-15
m.16248C>T 0.011 cg16625054 chr15 -0.035092870526254 0.004788162766649 2.31722662506732e-13
m.16248C>T 0.011 cg24058852 chr10 -0.0352990702653188 0.00522851806916792 1.46569503934757e-11
m.16248C>T 0.011 cg03155724 chr10 0.0238119283426689 0.0034969286301586 9.80178256370958e-12
m.16248C>T 0.011 cg01223475 chr10 -0.013255860047128 0.00208794052385231 2.17039263795212e-10
m.16248C>T 0.011 cg09895848 chr7 -0.0353599599577548 0.00486776538812765 3.75515631676597e-13
m.16248C>T 0.011 cg01807050 chr2 -0.037944563474655 0.00531216525870238 9.13447768867411e-13
m.16248C>T 0.011 cg02813710 chr7 -0.043813613902438 0.00709908711873881 6.75488885875139e-10
m.16248C>T 0.011 cg04987857 chr12 -0.0586880932667735 0.00848070109597379 4.51026898522806e-12
m.16248C>T 0.011 cg13011204 chr19 -0.0197709411127769 0.0021823736532436 1.31200256076048e-19
m.16248C>T 0.011 cg24689088 chr4 -0.0415969980381787 0.00670212826128392 5.41653352208082e-10
m.16248C>T 0.011 cg13710942 chr16 -0.0426695316243494 0.00516138658733285 1.37294166148091e-16
m.16248C>T 0.011 cg10301338 chr18 0.00937249713099278 0.00131404678735846 9.85302360754794e-13
m.16248C>T 0.011 cg15497991 chr20 0.0366463649306982 0.00581788698157404 2.99739830105802e-10
m.16248C>T 0.011 cg00519482 chr2 0.0146931286144577 0.00200663748013768 2.43822568067e-13
m.16248C>T 0.011 cg20367223 chr8 0.0181224744449097 0.00284759811650145 1.96404310017701e-10
m.16248C>T 0.011 cg21159940 chr7 -0.0472641111855454 0.00572964681229289 1.5966605571376e-16
m.16248C>T 0.011 cg09391405 chr2 0.0535074934449554 0.00846738440129799 2.62840885131204e-10
m.16248C>T 0.011 cg15737985 chr3 -0.0606012493408628 0.00617169701532498 9.30610072429289e-23
m.16248C>T 0.011 cg02576610 chr16 0.0180717283205916 0.00290261457134424 4.78441486276365e-10
m.16248C>T 0.011 cg08399951 chr3 -0.0501996552863219 0.00804650841286009 4.41256154328456e-10
m.16248C>T 0.011 cg12820191 chr3 0.0323566908902309 0.00466010618248901 3.82942545148708e-12
m.16248C>T 0.011 cg26506940 chr7 -0.0426411837936368 0.00624147964204642 8.37954774171294e-12
m.16248C>T 0.011 cg10854984 chr14 -0.0445131204460948 0.00422618202801214 6.10555863108942e-26
m.16248C>T 0.011 cg27043268 chr8 -0.0564684261471224 0.00565904644708623 1.8943125113166e-23
m.16248C>T 0.011 cg00670465 chr12 0.00922309682215492 0.00148707025254105 5.56817056742856e-10
m.16248C>T 0.011 cg12007420 chr12 -0.0445011294786887 0.00515041681342994 5.60672172311484e-18
m.16248C>T 0.011 cg04703974 chr17 -0.0380983929992451 0.0049155518148605 9.14715094760759e-15
m.16248C>T 0.011 cg10614217 chr3 0.0171161640844112 0.00189870140878099 1.97466479218247e-19
m.16248C>T 0.011 cg07327864 chr17 0.0218690651842328 0.00331816821367636 4.37745264942412e-11
m.16248C>T 0.011 cg04805131 chr1 0.0193554913869005 0.00265024949836046 2.80853842319781e-13
m.16248C>T 0.011 cg16561561 chr2 0.0289433143469524 0.00454620597998679 1.93419693626824e-10
m.16248C>T 0.011 cg09356526 chr12 0.0137315544302185 0.00207968677085836 4.03727412587205e-11
m.16248C>T 0.011 cg15582506 chr19 -0.017536038187767 0.00274430362377775 1.65910252786358e-10
m.16248C>T 0.011 cg22798494 chr12 -0.0424960094839086 0.00554239928605756 1.75464164999714e-14
m.16248C>T 0.011 cg08035213 chr15 -0.0383222531780202 0.00613004535570169 4.06412477508493e-10
m.16248C>T 0.011 cg23899427 chr12 -0.0312254328591403 0.00503824131878895 5.72996555359787e-10
m.16248C>T 0.011 cg13523875 chr7 0.0116372327724913 0.00131884379397402 1.10625583283875e-18
m.16248C>T 0.011 cg10400440 chr11 0.0228590976878855 0.00309935693973394 1.63812465643408e-13
m.16248C>T 0.011 cg05712171 chr17 -0.0479331381270864 0.0075893785582151 2.68735157013855e-10
m.16248C>T 0.011 cg19727026 chr2 -0.0466077217869017 0.00728481250268202 1.57497266908343e-10
m.16248C>T 0.011 cg18004175 chr5 0.0270543173073124 0.00413853780550755 6.26945724231245e-11
m.16248C>T 0.011 cg09196233 chr12 -0.0330282556574277 0.00508244938406323 8.11292152002208e-11
m.16248C>T 0.011 cg13466565 chr9 0.023801064900388 0.00326287005181619 2.99729762735131e-13
m.16248C>T 0.011 cg04252849 chr14 0.019043001599908 0.00249726401832723 2.43003672693816e-14
m.16248C>T 0.011 cg11244410 chr2 -0.0391587447545998 0.00547338541794761 8.40445939398687e-13
m.16248C>T 0.011 cg11182257 chr10 0.0345382052999837 0.00494160920397164 2.76334410864529e-12
m.16248C>T 0.011 cg14115232 chr6 0.0263402475583172 0.00387203475449221 1.02684290886439e-11
m.16248C>T 0.011 cg00046575 chr8 0.0108227240882244 0.00171916307970856 3.0671761181983e-10
m.16248C>T 0.011 cg20522707 chr17 0.0224460413996846 0.00360916600620874 4.99770004450501e-10
m.16248C>T 0.011 cg11684740 chr22 -0.0442467830477097 0.0059342425009895 8.90667278683265e-14
m.16248C>T 0.011 cg25304680 chr5 -0.0391288429334468 0.00594883672711989 4.78224185266756e-11
m.16248C>T 0.011 cg01632311 chr7 0.012802771856624 0.00185885864952027 5.68065128172677e-12
m.16248C>T 0.011 cg05873078 chr3 0.0304050455420039 0.00371999756502549 2.99806221212877e-16
m.16248C>T 0.011 cg06493080 chr17 0.0133694475918843 0.00177613991713898 5.18204533133214e-14
m.16248C>T 0.011 cg19162047 chr2 -0.0428995360618744 0.006111472639693 2.22649571040529e-12
m.16248C>T 0.011 cg01728258 chr3 -0.0408774780664634 0.00564383397049385 4.39332545030798e-13
m.16248C>T 0.011 cg18379063 chr3 -0.0355379032918453 0.00559597506032849 2.14450803442121e-10
m.16248C>T 0.011 cg01239704 chr7 -0.0581751339721511 0.00717137555841345 4.97398629694608e-16
m.16248C>T 0.011 cg08447327 chr3 0.0119853842771808 0.00162930093038521 1.89288354547266e-13
m.16248C>T 0.011 cg01493522 chr13 -0.0382165706876283 0.00555245538903729 5.86776943145825e-12
m.16248C>T 0.011 cg03199243 chr10 0.0248028618091316 0.00399037004434719 5.11029738582668e-10
m.16248C>T 0.011 cg14182338 chr5 0.0493234014635374 0.00738371211089657 2.38897082866356e-11
m.16248C>T 0.011 cg08811130 chr1 -0.0362564031834848 0.00562002215991904 1.10900689925371e-10
m.16248C>T 0.011 cg00727431 chr17 -0.0387311622360839 0.0049103293645558 3.07828052613568e-15
m.16248C>T 0.011 cg08693774 chr1 0.022533272497768 0.00340503032750058 3.64973002794357e-11
m.16248C>T 0.011 cg04141250 chr12 0.0197342229095691 0.00296562529368868 2.84610743153366e-11
m.16248C>T 0.011 cg03721768 chr2 0.0186076372851677 0.00278885450426174 2.52093985000977e-11
m.16248C>T 0.011 cg19006841 chr15 0.0251748389763013 0.00396467391631835 2.15611812084428e-10
m.16248C>T 0.011 cg03836638 chr4 -0.0338700597353491 0.00526153296771921 1.21618392894151e-10
m.16248C>T 0.011 cg19865826 chr1 -0.0425945965980953 0.00622794544992819 7.95980872141352e-12
m.16248C>T 0.011 ch.5.696714R chr5 0.0403738592201941 0.00528577711502132 2.20267709253052e-14
m.16248C>T 0.011 cg02788233 chr3 -0.0420044329871779 0.00674232226775522 4.6653884459268e-10
m.16248C>T 0.011 cg01055868 chr3 -0.0409782098092978 0.00644812738205913 2.08350872477975e-10
m.16248C>T 0.011 cg04960285 chr14 0.0216140641790622 0.00287458322065206 5.51860749160277e-14
m.16248C>T 0.011 cg04076212 chr1 0.0222317745686585 0.0032635377268738 9.61372440495851e-12
m.16248C>T 0.011 cg00787166 chr17 0.00888667257671128 0.00140164506195191 2.29506877648023e-10
m.16248C>T 0.011 cg12015124 chr10 0.0151483180048352 0.00213867729970029 1.41034923379184e-12
m.16248C>T 0.011 cg21250948 chr14 0.0264806891639846 0.00414868867144999 1.73758752311527e-10
m.16248C>T 0.011 cg08028810 chr13 -0.0252173421880147 0.00383881822267904 5.06414132755514e-11
m.16248C>T 0.011 cg07920092 chr11 0.0197117368253881 0.00319926211142483 7.21326115974248e-10
m.16248C>T 0.011 cg11484553 chr6 0.0134563801507039 0.00174054180876463 1.06583994262982e-14
m.16248C>T 0.011 cg03535239 chr14 -0.0485487376047515 0.00769754272282462 2.84415721863506e-10
m.16248C>T 0.011 cg02728310 chr12 0.0115261127532811 0.00178008365876862 9.47868771590634e-11
m.16248C>T 0.011 cg03539850 chr10 0.0208336243559758 0.00316867424845835 4.86953741960721e-11
m.16248C>T 0.011 cg18866106 chr6 0.0131958917655732 0.00193300368395469 8.69353944072558e-12
m.16248C>T 0.011 cg19960420 chr10 -0.0248699786842337 0.00391545502876077 2.1288361823052e-10
m.16248C>T 0.011 cg03312268 chr10 -0.0529617022767135 0.00705913611885501 6.25759099661087e-14
m.16248C>T 0.011 cg02755506 chr8 -0.0308562770047906 0.00447652605360365 5.46636799320861e-12
m.16248C>T 0.011 cg19977095 chr5 0.04993261525869 0.00679634766652341 2.02738562068613e-13
m.16248C>T 0.011 cg03396285 chr2 -0.0297133206995148 0.00480046401292924 6.02877014056109e-10
m.16248C>T 0.011 cg11247562 chr5 0.0204887416088819 0.00309291771304962 3.4864809215566e-11
m.16248C>T 0.011 cg13745182 chr1 -0.0496237092730367 0.00614728687092173 6.88974085138074e-16
m.16248C>T 0.011 cg06961586 chr2 -0.0258528967068017 0.00400622534353049 1.09526514587381e-10
m.16248C>T 0.011 cg01976018 chr9 -0.0468596246287874 0.00761629624930138 7.62481127273934e-10
m.16248C>T 0.011 cg07092525 chr8 0.0293693020940143 0.00413574907813271 1.23565593497038e-12
m.16248C>T 0.011 cg12009138 chr2 0.018070693465875 0.00250232185044648 5.13905957267016e-13
m.16248C>T 0.011 cg20688917 chr7 -0.0413771941032022 0.00594134998156369 3.30099655449611e-12
m.16248C>T 0.011 cg14246227 chr4 -0.0371607853281582 0.00537931599198093 4.91231128813179e-12
m.16248C>T 0.011 cg14064694 chr6 0.0196251634988905 0.00308670026026431 2.0443055354711e-10
m.16248C>T 0.011 cg00293517 chr3 -0.0310136700983945 0.00408275491377092 3.04810509499452e-14
m.16248C>T 0.011 cg25114075 chr3 0.0126994921353116 0.00172114874943136 1.60085524000576e-13
m.16248C>T 0.011 cg02528862 chr4 -0.034515255202506 0.00523371957828434 4.2587266094327e-11
m.16248C>T 0.011 cg06291266 chr16 -0.0442089857723598 0.00710179230393734 4.81413878242339e-10
m.16248C>T 0.011 cg12496800 chr10 -0.0177661015924483 0.00282337934734264 3.12402562478985e-10
m.16248C>T 0.011 cg05111364 chr11 -0.0214941187017271 0.00300922353875291 9.14847394094769e-13
m.16248C>T 0.011 cg10444783 chr10 -0.0340340304689434 0.0050591962586959 1.73004649111928e-11
m.16248C>T 0.011 cg16677596 chr4 0.0127994327566986 0.00177205627321147 5.08804037639323e-13
m.16248C>T 0.011 cg15185106 chr6 0.0234418884283276 0.00357426025689779 5.43412545932331e-11
m.16248C>T 0.011 cg10123742 chr20 -0.0482293119933613 0.00729390536295672 3.78456720844873e-11
m.16248C>T 0.011 cg05152440 chr3 -0.0347811056769796 0.00476288146223122 2.82397095033082e-13
m.16248C>T 0.011 cg01779747 chr12 0.0234703895085608 0.00365709035258657 1.38278815919679e-10
m.16248C>T 0.011 cg14318734 chr19 -0.0366120440808623 0.00555894413547469 4.51375540825199e-11
m.16248C>T 0.011 cg00399845 chr9 0.0137993657717484 0.00215457328273547 1.50678962373981e-10
m.16248C>T 0.011 ch.5.3000938F chr5 0.0154240511620268 0.00246575126275289 3.96714048046317e-10
m.16248C>T 0.011 cg11607637 chr1 -0.0269248289199604 0.00395552525773073 9.97304956737905e-12
m.16248C>T 0.011 cg07207937 chr4 0.0962133141033249 0.0142646217209612 1.5314228453599e-11
m.16248C>T 0.011 cg01226865 chr12 -0.0833002952973261 0.0110151751094052 3.95938335229752e-14
m.16248C>T 0.011 cg18833329 chr4 0.00948704008593975 0.00134191961948833 1.55209854041221e-12
m.16248C>T 0.011 cg14697323 chr12 0.030746152838259 0.00361206527399171 1.70855220192692e-17
m.16248C>T 0.011 cg00418511 chr4 0.013606225802187 0.00209023108842421 7.54334112192972e-11
m.16248C>T 0.011 cg11093418 chr2 -0.0412354756316641 0.00644885657801159 1.61357831882664e-10
m.16248C>T 0.011 cg05799633 chr9 0.00800090269473903 0.00124741331855414 1.41754928588115e-10
m.16248C>T 0.011 cg12588678 chr13 -0.0378278373570367 0.00607428130510479 4.73812031879465e-10
m.16248C>T 0.011 cg04296351 chr4 0.0284648827979028 0.00402173309830458 1.46497600268499e-12
m.16248C>T 0.011 cg07238698 chr7 -0.0310186294116623 0.00491279862705353 2.7219359376243e-10
m.16248C>T 0.011 cg19081636 chr6 0.02834442942677 0.00446002205771719 2.08126090278068e-10
m.16248C>T 0.011 cg25949976 chr8 0.0201959880552706 0.00275678881721571 2.37282173834116e-13
m.16248C>T 0.011 cg03230759 chr16 -0.0414707017030269 0.00628324251226025 4.10583871959201e-11
m.16248C>T 0.011 cg09662922 chr1 -0.0422035360532879 0.00524913189572511 8.97664842007077e-16
m.16248C>T 0.011 cg07616866 chr2 -0.0188674964867224 0.00290617234100772 8.45832700678067e-11
m.16248C>T 0.011 cg18409845 chr10 0.0157309017122666 0.00232624007154218 1.35750200737368e-11
m.16248C>T 0.011 cg19965941 chr2 0.0138586511515941 0.00213510924242636 8.53594461994548e-11
m.16248C>T 0.011 cg18417710 chr16 0.032688860779804 0.00521934268296229 3.77586056062298e-10
m.16248C>T 0.011 cg25619106 chr3 0.0317927929871722 0.00444063145365432 8.0959596981751e-13
m.16248C>T 0.011 cg14099090 chr3 -0.0772846638329113 0.00672698827664016 1.50276406931377e-30
m.16248C>T 0.011 cg13848631 chr2 -0.0517796283200829 0.00671154460215601 1.2097351118176e-14
m.16248C>T 0.011 cg16429182 chr1 -0.0285581577032687 0.00426908291817698 2.23888683121243e-11
m.16248C>T 0.011 cg12646952 chr1 -0.0316173341523646 0.00468062169107497 1.42891121121477e-11
m.16248C>T 0.011 cg03525309 chr12 0.0172846316141712 0.00275380242368564 3.45963694485526e-10
m.16248C>T 0.011 cg02909969 chr15 -0.0184597769256939 0.00297815032862657 5.70388199217618e-10
m.16248C>T 0.011 cg13515351 chr6 -0.0431883295035122 0.00613903587068652 1.99211622891524e-12
m.16248C>T 0.011 cg06492076 chr2 -0.0381314432523765 0.00545078130075335 2.64140771990524e-12
m.16248C>T 0.011 cg10864883 chr7 0.024048130196474 0.00323157773272581 9.94680660423371e-14
m.16248C>T 0.011 cg11711543 chr12 0.0164010156231767 0.00225542260264394 3.54689476023994e-13
m.16248C>T 0.011 cg14506140 chr10 0.0180748623962208 0.00281340597719562 1.32261721482424e-10
m.16248C>T 0.011 cg20342144 chr9 -0.0398779076339329 0.00498244440836672 1.20751608902117e-15
m.16248C>T 0.011 cg10886297 chr3 -0.0424337124340955 0.00679990254460751 4.36617275184591e-10
m.16248C>T 0.011 cg11718677 chr2 0.0548363185366957 0.00823790120558111 2.80256383360189e-11
m.16248C>T 0.011 cg11507852 chr5 -0.0544267442024174 0.00664173606615818 2.5131024689394e-16
m.16248C>T 0.011 cg02141531 chr16 0.0182165261754324 0.00280939098366956 8.92305408383542e-11
m.16248C>T 0.011 cg17344234 chr1 -0.0418106799081004 0.00631097414242202 3.47070837866309e-11
m.16248C>T 0.011 cg16469441 chr22 0.0172915542112196 0.00204051224759154 2.36854637588652e-17
m.16248C>T 0.011 cg03872188 chr14 0.00824913035479259 0.00124746317878094 3.77310211549096e-11
m.16248C>T 0.011 cg06524456 chr6 0.0169829344852051 0.00272805891594871 4.80692385482527e-10
m.16248C>T 0.011 cg20363751 chr3 -0.0527669304063819 0.00745556911582235 1.46758313589364e-12
m.16248C>T 0.011 cg16164843 chr1 -0.0596417505309162 0.00632270451910095 3.98717364489254e-21
m.16248C>T 0.011 cg17016020 chr11 -0.0401561124758634 0.00634228287999179 2.42801970364767e-10
m.16248C>T 0.011 cg04754916 chr19 0.0121986479796501 0.00167158574827593 2.9283686847463e-13
m.16248C>T 0.011 cg10939981 chr1 0.0173569125121006 0.00282165616982396 7.68402757600863e-10
m.16248C>T 0.011 cg16482183 chr6 0.0436139158859032 0.00664900164409214 5.39999505471232e-11
m.16248C>T 0.011 cg23460910 chr2 0.0271236727582655 0.00430550969357205 2.9810909020598e-10
m.16248C>T 0.011 cg07732471 chr6 -0.0304553859381976 0.00483342304280467 2.95736390236022e-10
m.16248C>T 0.011 cg16213335 chr3 -0.0528565674284089 0.00671189210718321 3.40573545111736e-15
m.16248C>T 0.011 cg08959095 chr18 0.0154740985476042 0.00215368121556029 6.72302561764779e-13
m.16248C>T 0.011 cg23338654 chr3 0.0177768998836272 0.00237697588059075 7.50108786756426e-14
m.16248C>T 0.011 cg23123262 chr2 0.0129379173870952 0.00200263882833334 1.04402634621643e-10
m.16248C>T 0.011 cg19156941 chr1 -0.0390332111048904 0.00596290976220022 5.90983279908722e-11
m.16248C>T 0.011 cg03094226 chr11 -0.0434028589894679 0.00512966050018341 2.64739413686263e-17
m.16248C>T 0.011 cg19368199 chr3 0.00723156446879267 0.00117027901107727 6.43657563884503e-10
m.16248C>T 0.011 cg14608454 chr9 -0.0769621156122323 0.0113650770542433 1.27183172678861e-11
m.16248C>T 0.011 cg27196102 chr16 0.0269684705922976 0.00420064687171674 1.36206662857862e-10
m.16248C>T 0.011 cg23577062 chr17 0.0425902680644416 0.00648989366104521 5.28943973171661e-11
m.16248C>T 0.011 cg08251499 chr8 0.0341960776875753 0.00523882482526718 6.69064502068857e-11
m.16248C>T 0.011 cg16901402 chr2 0.0323374687357035 0.00511783963011364 2.63981100782924e-10
m.16248C>T 0.011 cg06314225 chr17 0.0132598432937714 0.00188760859870203 2.14559916959165e-12
m.16248C>T 0.011 cg11341317 chr11 -0.0445987097422803 0.00687608899949123 8.81114557133125e-11
m.16248C>T 0.011 cg01461199 chr8 0.06414397144577 0.00653812034881481 1.01197015787395e-22
m.16248C>T 0.011 cg18333626 chr22 0.0475928024739917 0.00757387042786564 3.30363286912981e-10
m.16248C>T 0.011 cg09316190 chr19 -0.043546219676082 0.00578292367780683 5.06862992457106e-14
m.16248C>T 0.011 cg09232430 chr1 0.0442451711927613 0.00711753065153725 5.08802473773472e-10
m.16248C>T 0.011 cg20574949 chr11 0.0162127284681293 0.00216904892236563 7.74511509134341e-14
m.16248C>T 0.011 cg20585500 chr11 -0.0370499270871052 0.00467857737473069 2.3931608686522e-15
m.16248C>T 0.011 cg23661026 chr3 -0.0216951291801606 0.00343170807934494 2.5826235979741e-10
m.16248C>T 0.011 cg11102098 chr10 -0.0566724990904851 0.00912453719426738 5.26485259338772e-10
m.16248C>T 0.011 cg02931529 chr5 0.0236873477655938 0.00335630146152714 1.69433875581856e-12
m.16248C>T 0.011 cg05220984 chr3 0.0107206158298657 0.00164865228365532 7.89150176681578e-11
m.16248C>T 0.011 cg02031769 chr6 0.0221235780431553 0.0027165313418419 3.82258489762153e-16
m.16248C>T 0.011 cg04944410 chr7 0.0106670164741044 0.00132385714263476 7.78525334389739e-16
m.16248C>T 0.011 cg19465484 chr2 0.0322177450841743 0.00389602131223952 1.34638776077082e-16
m.16248C>T 0.011 cg06440712 chr6 -0.0332969497063574 0.00534585653425985 4.70763425251365e-10
m.16248C>T 0.011 cg07881171 chr3 0.00734794806732946 0.00115725748238951 2.16086634056208e-10
m.16248C>T 0.011 cg08854313 chr1 0.0502855672104667 0.00777891413691578 1.01740032219166e-10
m.16248C>T 0.011 cg06123376 chr5 -0.0375289390340431 0.00573817823921002 6.14290505484414e-11
m.16248C>T 0.011 cg05835233 chr19 -0.0373374561133807 0.00543758517591646 6.57726532569464e-12
m.16248C>T 0.011 cg14777131 chr11 -0.035500309369691 0.00572366270212879 5.5616929447476e-10
m.16248C>T 0.011 cg09404642 chr17 0.0295519083954562 0.00464931994754938 2.06834405714552e-10
m.16248C>T 0.011 cg06733796 chr20 -0.0396696364326048 0.00618441745493554 1.41332182201251e-10
m.16248C>T 0.011 cg00777178 chr2 0.00728430262621517 0.0011031582638503 4.02553422967635e-11
m.16248C>T 0.011 cg14795894 chr7 0.0264263390634985 0.00386515692443198 8.0830622099857e-12
m.16248C>T 0.011 cg11203397 chr13 0.0217941861679196 0.00307610907441818 1.39059520946114e-12
m.16248C>T 0.011 cg08538738 chr8 -0.0456993887324569 0.00614974360429501 1.07694404672515e-13
m.16248C>T 0.011 cg04981574 chr5 0.0242636489685782 0.00379819342310683 1.67841130018809e-10
m.16248C>T 0.011 cg04097046 chr5 -0.0595713509337432 0.0083389665320554 9.08297100824724e-13
m.16248C>T 0.011 cg11214739 chr1 0.0154080452827831 0.00248884022590917 5.98392972256886e-10
m.16248C>T 0.011 cg19570940 chr5 0.0259000074536557 0.00356000555572903 3.45724066838824e-13
m.16248C>T 0.011 cg14832990 chr18 -0.0460719468200132 0.00609957217030879 4.24340129970001e-14
m.16248C>T 0.011 cg09184842 chr13 0.0128014241408757 0.00186378480242171 6.48760271032232e-12
m.16248C>T 0.011 cg11225435 chr1 0.0111526797436044 0.00141798047424494 3.68550327821352e-15
m.16248C>T 0.011 cg01594290 chr1 0.0132272744184139 0.00190633172466407 3.96002995295673e-12
m.16248C>T 0.011 ch.12.113548585R chr12 0.0112922290787322 0.00168052808458768 1.82408305602463e-11
m.16248C>T 0.011 cg14529080 chr2 0.0289461447006702 0.00417258208619492 3.998740243213e-12
m.16248C>T 0.011 cg09489787 chr5 -0.0484713250344047 0.00733330794190521 3.84972115018442e-11
m.16248C>T 0.011 cg04140862 chr14 0.0132071754701135 0.0017499265796895 4.44462695787664e-14
m.16248C>T 0.011 cg14019672 chr1 0.0215157059844259 0.00335365127321941 1.40263571127865e-10
m.16248C>T 0.011 cg15844154 chr10 0.0157370525755426 0.00244088713951451 1.13884605866075e-10
m.16248C>T 0.011 cg13744070 chr11 0.0128165980139813 0.0019607761982222 6.29784878291066e-11
m.16248C>T 0.011 cg00555103 chr10 -0.0279402436204138 0.0035973638485126 8.04517601897473e-15
m.16248C>T 0.011 cg01632260 chr4 -0.0409666817520815 0.00493562098679496 1.03929107119569e-16
m.16248C>T 0.011 cg20786058 chr5 0.0183135274603599 0.00270226933423112 1.22618946330046e-11
m.16248C>T 0.011 cg03626187 chr16 -0.035497153037322 0.00574977243319491 6.67260046293367e-10
m.16248C>T 0.011 cg20020054 chr20 0.0217465639475021 0.0030664997251351 1.3251571835982e-12
m.16248C>T 0.011 cg09788492 chr10 0.0159746477716373 0.00248228933771665 1.23108425486993e-10
m.16248C>T 0.011 cg23497217 chr11 0.0163915782465643 0.00246323596852878 2.84284767458508e-11
m.16248C>T 0.011 cg06835425 chr12 0.0191570432567859 0.00261780055753311 2.51709066662401e-13
m.16248C>T 0.011 cg26202110 chr16 -0.0358940773901996 0.00547699000332389 5.61610894295534e-11
m.16248C>T 0.011 cg20832705 chr6 0.0462903769064479 0.00729597187676541 2.2293387915058e-10
m.16248C>T 0.011 cg12145866 chr5 0.0138161852365881 0.00202354489831381 8.62785470802034e-12
m.16248C>T 0.011 cg20851245 chr2 -0.0354585297245044 0.00548150471051298 9.88114227174292e-11
m.16248C>T 0.011 cg18620549 chr13 -0.0303620068014576 0.00421070652433833 5.56780548568595e-13
m.16248C>T 0.011 cg15931295 chr11 0.0174985362792783 0.00271464860633394 1.14865391215896e-10
m.16248C>T 0.011 cg11861043 chr3 0.0167815510713752 0.00242427526018714 4.44381301260351e-12
m.16248C>T 0.011 cg01703205 chr7 0.0209953348468306 0.00339218217740523 6.04204825512307e-10
m.16248C>T 0.011 cg02609470 chr3 0.0172594374583178 0.00255550421753628 1.43993853488268e-11
m.16248C>T 0.011 cg01236140 chr22 0.018989428515856 0.00277403553985797 7.62537137768672e-12
m.16248C>T 0.011 cg03756705 chr17 -0.0460448227366761 0.00584917635082908 3.48965356974028e-15
m.16248C>T 0.011 cg26968203 chr17 0.0171371475777113 0.0025264437043865 1.17615361207096e-11
m.16248C>T 0.011 cg04280758 chr11 0.0205414464882838 0.00277295509027729 1.28429296744167e-13
m.16248C>T 0.011 cg02632185 chr5 0.0107353735531575 0.00139025304928561 1.14622185572266e-14
m.16248C>T 0.011 cg11924832 chr6 -0.0320691719346374 0.0047464918616422 1.41467815990767e-11
m.16248C>T 0.011 cg18724598 chr10 0.0277509707271054 0.00370766102734532 7.16753834277692e-14
m.16248C>T 0.011 cg12301169 chr1 0.0150614252701092 0.00240030538816326 3.50094297129736e-10
m.16248C>T 0.011 cg24605798 chr22 0.0175681473489325 0.00256096672352599 6.88764310342229e-12
m.16248C>T 0.011 cg19824180 chr11 0.0335329606389864 0.00463942387202868 4.90777504013622e-13
m.16248C>T 0.011 cg08817634 chr4 -0.0375866120859903 0.00533975574513786 1.93605793812095e-12
m.16248C>T 0.011 cg11136708 chr22 0.0160597540448563 0.00240276370518139 2.32717363890341e-11
m.16248C>T 0.011 cg14468720 chr3 0.0128483266452108 0.00200762084890445 1.55603581934164e-10
m.16248C>T 0.011 cg04337518 chr1 0.019027874357364 0.00214600860059486 7.5389718950163e-19
m.16248C>T 0.011 cg12346467 chr5 0.010366341443949 0.001526184582604 1.10340750462742e-11
m.16248C>T 0.011 cg06157277 chr12 0.0291636835010369 0.00459606058211339 2.21898224644811e-10
m.16248C>T 0.011 cg02701985 chr7 0.020522257428654 0.00311360173605163 4.36393620111853e-11
m.16248C>T 0.011 cg01071279 chr10 0.0219494340639505 0.00318349447473615 5.39553761604551e-12
m.16248C>T 0.011 cg04344282 chr9 0.0514502308577245 0.007683022922403 2.13305582485933e-11
m.16248C>T 0.011 cg06996869 chr11 0.00669900503648144 0.00108930375101262 7.75785443339917e-10
m.16248C>T 0.011 cg24067356 chr11 -0.0490813539518986 0.00637132051941947 1.32407599748286e-14
m.16248C>T 0.011 cg17059694 chr2 0.0269397844512616 0.0041380640896146 7.5031543295252e-11
m.16248C>T 0.011 cg00194886 chr1 -0.0250083128037783 0.00378603566253408 3.96422229538889e-11
m.16248C>T 0.011 cg01816997 chr6 0.0510443974959712 0.00775549292438537 4.65071197564517e-11
m.16248C>T 0.011 cg21130113 chr3 0.0158666947760588 0.00231871869260461 7.7621107623035e-12
m.16248C>T 0.011 cg01821225 chr5 -0.0440844086402063 0.00665132224494131 3.40457886112603e-11
m.16248C>T 0.011 cg12368897 chr3 0.0167882316366801 0.00229329970942718 2.46943473995543e-13
m.16248C>T 0.011 cg03536993 chr9 0.0378647625757017 0.00522750618593913 4.37670078770171e-13
m.16248C>T 0.011 cg06186632 chr17 -0.0287241559106728 0.00444420443667825 1.02454670770447e-10
m.16248C>T 0.011 cg07015183 chr19 -0.0331186983033701 0.00521904305207928 2.21356593169164e-10
m.16248C>T 0.011 cg15168383 chr4 0.00700445923844331 0.00102594956917455 8.65313072000198e-12
m.16248C>T 0.011 cg08905325 chr6 0.0328937117334694 0.00505187468046941 7.45581745446737e-11
m.16248C>T 0.011 cg12415234 chr2 0.0194132258683727 0.00314740125788949 6.91515162753807e-10
m.16248C>T 0.011 cg17903549 chr1 0.0543488741067682 0.00530120979799881 1.15722780013152e-24
m.16248C>T 0.011 cg16177875 chr15 0.0177227401246455 0.00276521919919201 1.46320850996916e-10
m.16248C>T 0.011 cg00838874 chr12 0.0371461262018116 0.00568631597029797 6.46605055912849e-11
m.16248C>T 0.011 cg12442404 chr3 0.0177638704502457 0.00277161811845413 1.46279789808798e-10
m.16248C>T 0.011 cg01385367 chr13 0.0145918241182923 0.00229522569303856 2.05106251446085e-10
m.16248C>T 0.011 cg02799934 chr17 -0.0520504570291514 0.00612208323533371 1.86219311832948e-17
m.16248C>T 0.011 cg17959356 chr1 0.0116249512755622 0.00166482851016142 2.89618233447169e-12
m.16248C>T 0.011 cg21201659 chr10 0.0493521484958983 0.00706439759025451 2.82757951998666e-12
m.16248C>T 0.011 cg15247500 chr4 -0.0312688056676868 0.00419300897782517 8.82687666669309e-14
m.16248C>T 0.011 cg01183713 chr3 -0.0431015069718281 0.00663626339988733 8.31185427851663e-11
m.16248C>T 0.011 cg08982699 chr15 0.030585182428346 0.00400899014794751 2.36308735165743e-14
m.16248C>T 0.011 cg06861343 chr3 0.0155103971543125 0.00247833414293683 3.8895647234401e-10
m.16248C>T 0.011 cg11323027 chr3 0.0118511818628114 0.00172083041337548 5.7022464620361e-12
m.16248C>T 0.011 cg14373727 chr10 0.0256047990710098 0.00313103728058954 2.8922444652988e-16
m.16248C>T 0.011 cg10447638 chr1 0.0205852975991578 0.00295388021859057 3.19427300590431e-12
m.16248C>T 0.011 cg12169852 chr17 0.00847089417253647 0.00118932590567696 1.06038243916112e-12
m.16248C>T 0.011 cg04554838 chr5 -0.0411285806227585 0.00622294112561038 3.86436738205386e-11
m.16248C>T 0.011 cg12532563 chr4 0.0281275391048088 0.00455821992932403 6.79759201690012e-10
m.16248C>T 0.011 cg07180188 chr1 -0.0382509898342557 0.00564975029037927 1.2843932340919e-11
m.16248C>T 0.011 cg21238276 chr9 -0.0384934219503628 0.0061943941718669 5.15752463781036e-10
m.16248C>T 0.011 cg04569424 chr19 -0.036225588367551 0.00490939392385708 1.59685299339284e-13
m.16248C>T 0.011 cg04572161 chr19 0.0307827345537178 0.00448187827071471 6.49867171283961e-12
m.16248C>T 0.011 cg04580897 chr3 0.0251158519882568 0.00363417250408357 4.81168947633965e-12
m.16248C>T 0.011 cg06359630 chr7 0.0456733614120653 0.00544323212319835 4.82626873978898e-17
m.16248C>T 0.011 cg11620804 chr4 -0.0232263786935322 0.00366180492829088 2.2551330492643e-10
m.16248C>T 0.011 cg11624560 chr22 0.0183203011104406 0.00296303183783152 6.2911496559396e-10
m.16248C>T 0.011 cg04603184 chr6 0.0282041696403688 0.00435284168052868 9.203659926389e-11
m.16248C>T 0.011 cg24300714 chr17 0.0193804661043509 0.00285718942778963 1.17662792793663e-11
m.16248C>T 0.011 cg23261107 chr7 0.0242680466414175 0.0031765201325149 2.17523180710606e-14
m.16248C>T 0.011 cg09916232 chr2 -0.039498540475481 0.00540770812992178 2.79090533975154e-13
m.16248C>T 0.011 cg03787042 chr2 0.0249017928394232 0.00370579097334962 1.82102713415733e-11
m.16248C>T 0.011 cg02649674 chr15 0.00675132486209216 0.00106759957848377 2.55148189879264e-10
m.16248C>T 0.011 cg22342564 chr19 0.0347349829926756 0.00457253186795828 3.04378557506141e-14
m.16248C>T 0.011 cg21280914 chr18 -0.0293194870209352 0.00424056335586656 4.70993408591521e-12
m.16248C>T 0.011 cg11643848 chr6 0.0263456662607512 0.00395071929679859 2.5829979039231e-11
m.16248C>T 0.011 ch.2.2149939F chr2 0.0349805783487194 0.00408456025361632 1.08924229247204e-17
m.16248C>T 0.011 cg03830168 chr15 0.0535144589341006 0.00575841594835474 1.49632967468076e-20
m.16248C>T 0.011 cg01274715 chr10 0.027417841193194 0.00394724282951646 3.75591536473773e-12
m.16248C>T 0.011 cg07294870 chr20 0.0218958439946306 0.00319607737458229 7.34128941112014e-12
m.16248C>T 0.011 cg18146873 chr5 0.0445919484812464 0.00479753058296783 1.47523321606748e-20
m.16248C>T 0.011 cg06476034 chr17 0.0168822257934796 0.00234683985803384 6.31051725700171e-13
m.16248C>T 0.011 cg06481814 chr20 0.0259386310630622 0.00405247836794308 1.5468301219057e-10
m.16248C>T 0.011 cg14486319 chr4 -0.0226808458075539 0.00347847534442015 7.01476776205078e-11
m.16248C>T 0.011 ch.9.1059422R chr9 0.0174346624751979 0.0028222227977774 6.50689097662899e-10
m.16248C>T 0.011 cg21367040 chr1 0.0205190252111756 0.0025225501496418 4.14534834144988e-16
m.16248C>T 0.011 cg04715525 chr13 0.0378576406428192 0.00446949459880836 2.44912069724184e-17
m.16248C>T 0.011 cg24398822 chr6 0.0153941444459185 0.0019127521900963 8.40448744876584e-16
m.16248C>T 0.011 cg04720811 chr15 -0.0367454999440699 0.00513584921892919 8.38514001548735e-13
m.16248C>T 0.011 cg23384185 chr18 0.0175914563703339 0.00284019734513227 5.87514778997646e-10
m.16248C>T 0.011 cg06510261 chr3 0.0144124166242389 0.0020138003886272 8.25670910870015e-13
m.16248C>T 0.011 cg21435161 chr19 0.0451877863800645 0.00669370039579793 1.47039165836122e-11
m.16248C>T 0.011 cg19219778 chr12 0.0250495378436268 0.00368582883699261 1.07433258985576e-11
m.16248C>T 0.011 cg06531176 chr5 -0.0344128771522008 0.00504280136883188 8.84420308357702e-12
m.16248C>T 0.011 cg10044111 chr14 0.0485700323958949 0.0075180890030815 1.04410959690155e-10
m.16248C>T 0.011 cg14537229 chr18 0.0492660981842663 0.00498425437682232 4.86746369984466e-23
m.16248C>T 0.011 cg07399312 chr1 0.0154726008435892 0.00250116880536099 6.16520599907227e-10
m.16248C>T 0.011 cg00834796 chr5 0.0254441105551872 0.00398341217578346 1.68601544618798e-10
m.16248C>T 0.011 cg14035238 chr2 0.0215225759496649 0.00320277375277791 1.81749355742284e-11
m.16248C>T 0.011 cg03055990 chr3 0.0583956432766079 0.00759664132025301 1.50584638459846e-14
m.16248C>T 0.011 cg17387916 chr19 0.0091648752078975 0.0013678963959915 2.08451495060077e-11
m.16248C>T 0.011 cg00567979 chr5 0.00947216449616966 0.0014666043010668 1.05697943906973e-10
m.16248C>T 0.011 cg08311015 chr19 0.00706319621699536 0.0010097463784864 2.65220896009686e-12
m.16248C>T 0.011 cg11823664 chr5 -0.0403439779321694 0.00652312013031902 6.21942741822366e-10
m.16248C>T 0.011 cg27523162 chr10 0.0188519270703552 0.00245705688868856 1.68591340958733e-14
m.16248C>T 0.011 cg17395266 chr12 0.0202626039510095 0.00282231009221039 6.99978994925492e-13
m.16248C>T 0.011 cg06573245 chr2 0.0332537771358166 0.00508515724264926 6.17742571283461e-11
m.16248C>T 0.011 cg09241638 chr7 0.020154328027546 0.00313012327667116 1.20398875623467e-10
m.16248C>T 0.011 cg07128330 chr12 0.0133274745646911 0.00196487323412987 1.17813780200739e-11
m.16248C>T 0.011 cg06589246 chr6 0.0211014710262673 0.0026684763953307 2.62219084400691e-15
m.16248C>T 0.011 cg14602849 chr5 -0.0325866569993866 0.00467968558373753 3.32089222921184e-12
m.16248C>T 0.011 cg24535650 chr1 -0.0368685076774407 0.00565965834941305 7.3047010399258e-11
m.16248C>T 0.011 cg10108626 chr19 0.0303854885255759 0.00382214966784464 1.86748527856519e-15
m.16248C>T 0.011 cg12792894 chr1 0.0198800221624742 0.00287231759757283 4.47682243204274e-12
m.16248C>T 0.011 cg06599586 chr6 -0.0532116016680571 0.00580019563809609 4.55342683803907e-20
m.16248C>T 0.011 cg11853553 chr6 -0.0401721253200969 0.00550036594696297 2.80300085398299e-13
m.16248C>T 0.011 cg11038442 chr10 0.0244017678561534 0.0035386761274533 5.35875372849485e-12
m.16248C>T 0.011 cg05749441 chr20 0.0249397770671295 0.00341238259948602 2.69917885530219e-13
m.16248C>T 0.011 cg19412667 chr4 0.0416339772247063 0.00669898298925119 5.13345095521682e-10
m.16248C>T 0.011 cg19418629 chr5 -0.0490931301874859 0.00679606798087862 5.05713268074123e-13
m.16248C>T 0.011 cg24575376 chr7 -0.0539962332951128 0.00876101306853964 7.12709935888027e-10
m.16248C>T 0.011 cg04871778 chr1 0.0224034561101895 0.003534398302835 2.31726554969217e-10
m.16248C>T 0.011 cg17467619 chr17 -0.0352956513056176 0.00502221248656287 2.09651856695273e-12
m.16248C>T 0.011 cg11902822 chr5 0.0200364939060987 0.0032208686395239 4.94514490284581e-10
m.16248C>T 0.011 cg13306208 chr5 -0.0357487376269728 0.00531549159362457 1.75126454679938e-11
m.16248C>T 0.011 cg12885302 chr10 0.0173994558197806 0.00247353137741106 2.00325350633978e-12
m.16248C>T 0.011 cg21610368 chr15 0.0133153731968918 0.00204710251471539 7.7953510943663e-11
m.16248C>T 0.011 cg04901567 chr12 -0.0391908899333462 0.00467488467396981 5.14707071804135e-17
m.16248C>T 0.011 cg10205960 chr18 0.0101308134567931 0.00135078131085882 6.38345504933728e-14
m.16248C>T 0.011 cg14738806 chr12 0.0465095523072309 0.00730132204804852 1.89006111951404e-10
m.16248C>T 0.011 cg12930176 chr2 0.026553547889116 0.00372082205478585 9.57557758709755e-13
m.16248C>T 0.011 cg11136235 chr10 0.0580032956446087 0.00778067084542368 9.00085881356711e-14
m.16248C>T 0.011 cg12944017 chr18 -0.0447162589763966 0.00521611526947156 1.01075208567163e-17
m.16248C>T 0.011 cg04673873 chr8 0.0163365433354194 0.00215683801704939 3.61062538902727e-14
m.16248C>T 0.011 cg11442134 chr13 0.00969973665840887 0.00150746622649708 1.23910075353399e-10
m.16248C>T 0.011 cg21686188 chr18 0.0250458795012071 0.00348017230606814 6.16712395069268e-13
m.16248C>T 0.011 cg12955656 chr4 -0.0467567107640979 0.00724240398679026 1.07531058112696e-10
m.16248C>T 0.011 cg01540911 chr7 -0.0421657126185532 0.00664060549828546 2.15764814229315e-10
m.16248C>T 0.011 cg14793753 chr5 0.0352372264613047 0.00469780529352419 6.3436872844533e-14
m.16248C>T 0.011 cg09423378 chr5 -0.0482127426420824 0.00633399089698212 2.70413385987063e-14
m.16248C>T 0.011 ch.10.2196322F chr10 0.0128292152077005 0.00178973981476544 7.59895327859537e-13
m.16248C>T 0.011 cg23761544 chr2 -0.0632126371517028 0.00561095208236204 1.9328311881239e-29
m.16248C>T 0.011 cg06749277 chr14 0.0385137597477077 0.00607985056024749 2.37871916997635e-10
m.16248C>T 0.011 cg04100243 chr3 0.0073140165541682 0.00112860788851152 9.13798979492271e-11
m.16248C>T 0.011 cg03298411 chr22 0.0139393977985026 0.00191442434988493 3.30746872386198e-13
m.16248C>T 0.011 cg20710546 chr4 -0.0492162438868858 0.00644646127454428 2.26497890434084e-14
m.16248C>T 0.011 cg18489986 chr11 -0.0361412392908184 0.00544644882269988 3.22870109306068e-11
m.16248C>T 0.011 cg15806457 chr16 0.0220641484850753 0.00304439037564081 4.24607287648617e-13
m.16248C>T 0.011 cg22752345 chr15 -0.0382110960453268 0.00452040401738842 2.83846630694161e-17
m.16248C>T 0.011 cg21807279 chr22 0.020082905509397 0.00277061296719438 4.21280622596288e-13
m.16248C>T 0.011 cg04134539 chr9 0.0220650795376477 0.00283371222389351 6.88180081506396e-15
m.16248C>T 0.011 cg12049088 chr22 0.0235415561687029 0.00375241189568086 3.52537552270966e-10
m.16248C>T 0.011 cg26802333 chr16 0.0310160387699948 0.00470649888912877 4.39693728161912e-11
m.16248C>T 0.011 cg07716322 chr18 -0.05344265523004 0.00736330149086968 3.92929296978352e-13
m.16248C>T 0.011 cg07719139 chr17 -0.0293300207101917 0.00466254789560281 3.16330001958456e-10
m.16248C>T 0.011 cg04762223 chr5 0.00960114070767254 0.00149402530795324 1.30697845768968e-10
m.16248C>T 0.011 cg21452013 chr3 -0.0185404465717822 0.00296363878826015 3.95043102487954e-10
m.16248C>T 0.011 cg05040347 chr5 -0.0483789272867947 0.00718395118341865 1.64713935085183e-11
m.16248C>T 0.011 cg02508697 chr11 -0.0391229122638947 0.0053876942922751 3.82731610563449e-13
m.16248C>T 0.011 cg21838970 chr7 -0.0508440678395413 0.00637521842076116 1.5205199198882e-15
m.16248C>T 0.011 cg10360643 chr8 -0.0461464411979826 0.00743427263396732 5.39173701663053e-10
m.16248C>T 0.011 cg15558146 chr4 0.022588854283576 0.00367150122944332 7.62784447172911e-10
m.16248C>T 0.011 cg06820541 chr14 -0.0289606574537295 0.0044155957890904 5.42715099808429e-11
m.16248C>T 0.011 cg08640310 chr2 -0.0632284206983427 0.00958594102570545 4.22531519317251e-11
m.16248C>T 0.011 cg04199396 chr11 0.0122232743136656 0.00175314213721089 3.12001394097012e-12
m.16248C>T 0.011 cg11292490 chr14 -0.0245593349611468 0.0034922853150523 2.02932584483938e-12
m.16248C>T 0.011 cg00003994 chr7 0.0357440365034025 0.0054579178083402 5.79141978395141e-11
m.16248C>T 0.011 cg21869595 chr7 0.0398179109279906 0.00591041277700399 1.61791831543148e-11
m.16248C>T 0.011 cg21879981 chr10 0.0174848725033834 0.00222936853819967 4.40010091932078e-15
m.16248C>T 0.011 cg10407136 chr16 0.019365793317528 0.00277002072843511 2.72527785675575e-12
m.16248C>T 0.011 ch.15.86030110R chr15 0.0124849514893697 0.00201719965437134 6.04514236982456e-10
m.16248C>T 0.011 cg21881336 chr2 0.0235052952784533 0.00342809098617386 7.04832354808684e-12
m.16248C>T 0.011 cg03385270 chr1 0.010042132191859 0.00156554203368735 1.4130781793173e-10
m.16248C>T 0.011 cg02552572 chr16 -0.0505323228295249 0.00764319522898437 3.80667964492983e-11
m.16248C>T 0.011 cg06609997 chr12 0.0191519870368163 0.00303203893554592 2.67488906960529e-10
m.16248C>T 0.011 cg18656216 chr12 0.0428834556781047 0.00655275481826743 5.97586908243697e-11
m.16248C>T 0.011 cg20906587 chr3 -0.040430205829081 0.00553742474989881 2.85074521567135e-13
m.16248C>T 0.011 cg24854085 chr5 0.0340506552283537 0.00522232910264832 7.02114641974837e-11
m.16248C>T 0.011 cg11363097 chr8 -0.0367261480632794 0.00545883695941339 1.72207396819187e-11
m.16248C>T 0.011 cg24858441 chr16 -0.0269884867565707 0.00417180025002589 9.84799108260983e-11
m.16248C>T 0.011 cg00976434 chr2 -0.0234842351009279 0.00343318577081729 7.89930512935546e-12
m.16248C>T 0.011 cg00061233 chr1 -0.0424058961642948 0.00539591957026265 3.87576569204069e-15
m.16248C>T 0.011 cg13284045 chr12 0.0140395283932305 0.00171817693136493 3.05394349740095e-16
m.16248C>T 0.011 cg08754725 chr6 -0.0352108262324878 0.00517498584137541 1.01723148781715e-11
m.16248C>T 0.011 cg07213444 chr8 0.0130809819618284 0.00197248512848613 3.31782852437159e-11
m.16248C>T 0.011 cg11405542 chr2 0.0202953910042311 0.00322188645194368 2.99135517583508e-10
m.16248C>T 0.011 cg06059961 chr14 0.0270568981117849 0.00383647336701362 1.75675542848529e-12
m.16248C>T 0.011 cg15983678 chr22 -0.0166367534561535 0.00268630770965108 5.8967026459626e-10
m.16248C>T 0.011 cg15998421 chr14 0.0130002483683497 0.00191447264137804 1.11736718273588e-11
m.16248C>T 0.011 cg25942133 chr15 -0.0315417621242801 0.00398435203547165 2.44467621019069e-15
m.16248C>T 0.011 cg06072734 chr2 -0.0383625376582587 0.00467870662719499 2.41611037273515e-16
m.16248C>T 0.011 cg06922731 chr6 -0.045607468069724 0.00536396399678939 1.85442133956068e-17
m.16248C>T 0.011 cg17786893 chr4 -0.044439921892338 0.00674293453788615 4.38079967461529e-11
m.16248C>T 0.011 cg12303341 chr4 0.0260232385280767 0.00373016591271948 3.02776733476243e-12
m.16248C>T 0.011 cg27011534 chr2 0.0102187819980696 0.00151903880223442 1.73033915692648e-11
m.16248C>T 0.011 cg13347296 chr20 0.0139404850653339 0.00215730210870587 1.03328466767618e-10
m.16248C>T 0.011 cg02656441 chr13 0.0315865215152994 0.00480205650075805 4.77757914827247e-11
m.16248C>T 0.011 cg22036008 chr5 0.0253512963065057 0.00379049345445286 2.2604709743225e-11
m.16248C>T 0.011 cg10219037 chr11 0.0211485180456339 0.00336409927219816 3.24635927054594e-10
m.16248C>T 0.011 cg12945194 chr11 -0.0303507331373895 0.00418203017165507 3.94554529983922e-13
m.16248C>T 0.011 cg09106587 chr4 -0.0402006617980622 0.00633763890768083 2.25098466852243e-10
m.16248C>T 0.011 cg04324598 chr6 -0.0428001341271633 0.00590049736262145 4.05691982521334e-13
m.16248C>T 0.011 cg09679227 chr4 0.0142524335152902 0.00224313001421302 2.10039187989356e-10
m.16248C>T 0.011 cg10580832 chr6 0.0260948843714412 0.00380326767900314 6.82965284166673e-12
m.16248C>T 0.011 cg18802244 chr5 -0.0321012252309841 0.0044426078359257 4.98301134752218e-13
m.16248C>T 0.011 cg02700346 chr12 -0.0591566457430578 0.0093904134308609 2.9825131783856e-10
m.16248C>T 0.011 cg13400284 chr1 -0.0352119256504699 0.00518621328741526 1.1250320330672e-11
m.16248C>T 0.011 ch.2.4251330R chr2 0.0396257235443956 0.00513929872768988 1.25486236892192e-14
m.16248C>T 0.011 cg05300946 chr14 0.00421407033214159 0.000669180219840377 3.02752969829106e-10
m.16248C>T 0.011 ch.2.635363R chr2 0.0188366223194753 0.00305634447007656 7.13247366550673e-10
m.16248C>T 0.011 cg13420277 chr7 -0.126945512383123 0.0129978736878259 1.56563045118291e-22
m.16248C>T 0.011 ch.20.20712870F chr20 0.00746332181575244 0.00113406778669274 4.67234410641894e-11
m.16248C>T 0.011 cg25038337 chr8 -0.045266836472955 0.00561416903902995 7.4467151142061e-16
m.16248C>T 0.011 cg18851831 chr19 0.0125560881287532 0.00174582180347455 6.38121413552848e-13
m.16248C>T 0.011 cg13455369 chr4 0.0135840956903944 0.002151085516153 2.70169064826398e-10
m.16248C>T 0.011 cg22129822 chr12 0.0219930611343965 0.00336290115896777 6.15570627026596e-11
m.16248C>T 0.011 cg02747184 chr3 -0.0434686765950215 0.00697219271137344 4.52998694438383e-10
m.16248C>T 0.011 cg02751803 chr16 0.00779292728686355 0.00124438786741348 3.78954925606533e-10
m.16248C>T 0.011 cg16170935 chr1 0.045141517224229 0.00545496134964778 1.28117702878796e-16
m.16248C>T 0.011 cg13472558 chr4 0.010591427119186 0.00165270506676163 1.46919391920838e-10
m.16248C>T 0.011 cg01624305 chr1 0.0168153269036949 0.00240112915597432 2.5037540195551e-12
m.16248C>T 0.011 cg05340489 chr16 0.0089667396149676 0.00142630531267252 3.24305653622251e-10
m.16248C>T 0.011 cg25088021 chr19 0.022357008990238 0.00308398486111221 4.18652826703384e-13
m.16248C>T 0.011 cg03637179 chr7 0.0371097963070242 0.00532015102437174 3.05158871014172e-12
m.16248C>T 0.011 cg13510361 chr9 0.0163964750835448 0.00240699508955709 9.62442860506561e-12
m.16248C>T 0.011 cg10693780 chr15 0.021938472283493 0.00276254856852932 1.99929888550043e-15
m.16248C>T 0.011 cg05358217 chr7 -0.045940144038236 0.00509798011696093 2.03367581433914e-19
m.16248C>T 0.011 cg05364588 chr3 0.0451025071639839 0.00592639698603537 2.73157764990508e-14
m.16248C>T 0.011 cg12482755 chr19 0.0466357344010015 0.00716048305528465 7.36982099521546e-11
m.16248C>T 0.011 cg18946417 chr17 0.0961191923857475 0.0154284624467618 4.66460003241309e-10
m.16248C>T 0.011 cg16238207 chr2 -0.0146803399723713 0.00229045824272812 1.46144935280549e-10
m.16248C>T 0.011 cg08034051 chr17 0.0615892104944167 0.00951670392293031 9.6909229737101e-11
m.16248C>T 0.011 cg18958531 chr19 0.0250072339788892 0.00368007253377666 1.08079812561691e-11
m.16248C>T 0.011 cg10706100 chr6 0.0204741440313098 0.0031545393307241 8.56228333111515e-11
m.16248C>T 0.011 cg04532153 chr17 0.00996434099155774 0.00152304842616403 6.05528855765419e-11
m.16248C>T 0.011 ch.4.63596126R chr4 0.0110821987793315 0.00177647014126597 4.422799435952e-10
m.16248C>T 0.011 cg14087804 chr5 -0.0428634745010962 0.0064467275432445 2.95345133801777e-11
m.16248C>T 0.011 cg25828093 chr8 -0.0401450633359943 0.0051191616279481 4.43014042755728e-15
m.16248C>T 0.011 cg08074962 chr4 0.0098697764263937 0.00141377004335847 2.92720900963486e-12
m.16248C>T 0.011 cg08082142 chr11 0.0160306268606759 0.0026060144846726 7.68039228987629e-10
m.16248C>T 0.011 cg04559647 chr10 0.025886970362587 0.00405219743722967 1.67654121224336e-10
m.16248C>T 0.011 cg22261694 chr6 0.029487277270979 0.0045984165077599 1.43166436157531e-10
m.16248C>T 0.011 ch.5.2607995R chr5 0.0203036405061965 0.00300585128304405 1.43125571533855e-11
m.16248C>T 0.011 cg18030038 chr3 0.0131267349906079 0.00186685345874658 2.04360257201912e-12
m.16248C>T 0.011 cg05439318 chr16 0.00922043109378397 0.00145039725491414 2.05496064175089e-10
m.16248C>T 0.011 cg15281283 chr21 0.0226637818748343 0.00360574370915807 3.26870307007437e-10
m.16248C>T 0.011 cg13586859 chr3 -0.0431891328149947 0.006044620257198 8.99610951714894e-13
m.16248C>T 0.011 cg09045787 chr2 -0.0329187781274046 0.00506462517167804 8.04556393516967e-11
m.16248C>T 0.011 cg22296231 chr5 -0.0423483560980503 0.00657449455050376 1.18446827729225e-10
m.16248C>T 0.011 cg15316939 chr11 -0.0375378184461396 0.00556192876739477 1.48800982597485e-11
m.16248C>T 0.011 cg22316905 chr12 -0.0370704294589108 0.00568414143702262 6.95015545283451e-11
m.16248C>T 0.011 cg13595902 chr11 -0.0207220431242415 0.00335875457765242 6.8479612462103e-10
m.16248C>T 0.011 cg12584100 chr6 0.0131515734441584 0.00212205588920222 5.73443663588726e-10
m.16248C>T 0.011 cg00426382 chr3 0.00981427217017609 0.00136820613903494 7.3321109386765e-13
m.16248C>T 0.011 cg22335024 chr8 -0.0376331319361771 0.00542869662545344 4.14172277823434e-12
m.16248C>T 0.011 ch.7.141697R chr7 0.0213294624385384 0.00320657825885943 2.8956361371682e-11
m.16248C>T 0.011 cg03813905 chr8 0.0136083636814766 0.0019224727340975 1.45646346929084e-12
m.16248C>T 0.011 cg00439630 chr15 0.0427178149358305 0.00600221797108618 1.10297536779317e-12
m.16248C>T 0.011 ch.7.54842076F chr7 0.022721007075887 0.00307596292614275 1.50594311577143e-13
m.16248C>T 0.011 cg05515957 chr12 0.0191465769907353 0.00283762577447919 1.50524907353502e-11
m.16248C>T 0.011 cg04947391 chr4 -0.0348713925355292 0.0044515063024752 4.74033781270273e-15
m.16248C>T 0.011 cg11155521 chr9 0.0276796227822595 0.00441025804089016 3.46967431703985e-10
m.16248C>T 0.011 cg15394142 chr12 0.034002783684883 0.00488284475522751 3.31393329717382e-12
m.16248C>T 0.011 cg11676024 chr5 -0.0460583107426531 0.00615050110849641 6.96407568061313e-14
m.16248C>T 0.011 cg09968673 chr5 0.0216333879874621 0.00339562894846241 1.8785881442221e-10
m.16248C>T 0.011 cg02954141 chr14 0.0294905529338466 0.00478150667721454 6.93221328983006e-10
m.16248C>T 0.011 cg22383845 chr19 0.0158324725339474 0.00236027246251056 1.97444650191583e-11
m.16248C>T 0.011 cg09981030 chr16 0.0403913568854494 0.00525468991677054 1.50948987829274e-14
m.16248C>T 0.011 cg12644659 chr11 -0.0441591922182064 0.00705194929792054 3.80110451398456e-10
m.16248C>T 0.011 cg08186005 chr12 -0.0342709588568418 0.00535862420901201 1.60046741994784e-10
m.16248C>T 0.011 cg17318668 chr1 -0.043512381539873 0.00655608398897556 3.20246870037755e-11
m.16248C>T 0.011 cg22416836 chr2 0.0282610177383514 0.00430584441412735 5.25913553109545e-11
m.16248C>T 0.011 cg16437222 chr2 0.0189630344717576 0.00276116525097661 6.52154667848799e-12
m.16248C>T 0.011 cg22427598 chr20 0.00623962320160813 0.00101000978125921 6.500718751463e-10
m.16248C>T 0.011 ch.9.1233470F chr9 0.0249639275350029 0.00292610765691592 1.44530498894901e-17
m.16248C>T 0.011 cg03000844 chr2 0.0135832348198841 0.00187554067123275 4.41127218411772e-13
m.16248C>T 0.011 cg05589276 chr1 -0.0447990780130388 0.00679161854925866 4.21744491365947e-11
m.16248C>T 0.011 cg04731091 chr10 0.0185916838173801 0.00276149800349601 1.66814532071405e-11
m.16248C>T 0.011 cg13713450 chr6 0.0275172295748567 0.00375412253192543 2.30376344226912e-13
m.16248C>T 0.011 cg24426936 chr3 -0.0392124451245512 0.00536867845311404 2.79484330239905e-13
m.16248C>T 0.011 cg20362147 chr1 0.0487325389113485 0.00777217412797095 3.6074776182014e-10
m.16248C>T 0.011 cg22451117 chr14 -0.0496949179005204 0.00671840487118019 1.39470918996507e-13
m.16248C>T 0.011 cg22456679 chr5 -0.0256838519303988 0.00378140687102356 1.10480821339148e-11
m.16248C>T 0.011 cg13717343 chr7 0.00956947927226857 0.00154137170691677 5.35207643926016e-10
m.16248C>T 0.011 cg16474930 chr20 0.0267139512393802 0.0038435914181407 3.64619280117522e-12
m.16248C>T 0.011 cg18227293 chr9 0.0253326574413753 0.00408188680107872 5.43105662274157e-10
m.16248C>T 0.011 cg17387737 chr4 -0.0470881786271581 0.00653055069778156 5.57691940112447e-13
m.16248C>T 0.011 cg03895159 chr3 -0.0377623528575313 0.00611606871713528 6.64634518636732e-10
m.16248C>T 0.011 cg10968036 chr8 0.018010688847996 0.00264930885224714 1.05890659608644e-11
m.16248C>T 0.011 cg19311679 chr8 0.0349816690085455 0.00447307953008179 5.26185539911117e-15
m.16248C>T 0.011 cg10690407 chr12 -0.0320104434476905 0.00496023232541939 1.09356513084167e-10
m.16248C>T 0.011 cg06564331 chr12 0.0498588750867883 0.00655779170440734 2.89348688581635e-14
m.16248C>T 0.011 cg21473475 chr2 0.0308993133770665 0.00436483260562774 1.45039254743493e-12
m.16248C>T 0.011 cg05683469 chr2 0.0108993559873501 0.00173946746741221 3.70641537316583e-10
m.16248C>T 0.011 cg09232289 chr1 -0.0138666525306745 0.00223787280293933 5.77860095526762e-10
m.16248C>T 0.011 cg18267943 chr1 0.0380960928741899 0.00596626428623583 1.71116963505088e-10
m.16248C>T 0.011 cg04801716 chr22 0.0160200874614815 0.00260220859240545 7.44441170976585e-10
m.16248C>T 0.011 cg22539434 chr7 -0.0301194913887287 0.00469368215749137 1.38960069442478e-10
m.16248C>T 0.011 cg07469030 chr6 -0.0353169842487966 0.0052976837010292 2.61983820215883e-11
m.16248C>T 0.011 cg24532904 chr2 -0.0320917510913218 0.00514925978169115 4.59625135202383e-10
m.16248C>T 0.011 cg00602891 chr17 0.0215532306839034 0.00275583666381863 5.24307122443704e-15
m.16248C>T 0.011 cg00611895 chr3 -0.0280680003853563 0.00428030299649197 5.47247251075905e-11
m.16248C>T 0.011 cg22553518 chr1 -0.0231981310657757 0.00367707972009499 2.81122983558179e-10
m.16248C>T 0.011 cg11004401 chr12 0.0134405924366489 0.00185211537119862 3.96099582794428e-13
m.16248C>T 0.011 cg03121164 chr4 -0.0426202669696619 0.00665922969220972 1.55194146869608e-10
m.16248C>T 0.011 cg00628130 chr8 0.0149353140396021 0.00240809740467229 5.57068436387433e-10
m.16248C>T 0.011 cg19390148 chr19 0.0155455964988544 0.00223994152065697 3.91601701628641e-12
m.16248C>T 0.011 cg19397176 chr19 -0.0323177255521233 0.00515474175862097 3.62176763946446e-10
m.16248C>T 0.011 cg11029634 chr6 0.031796011247693 0.00402138294100855 2.64226205663996e-15
m.16248C>T 0.011 cg17422500 chr1 0.0164384985539873 0.00226545410849001 3.98232599313538e-13
m.16248C>T 0.011 cg05736906 chr2 -0.0262646343491756 0.00383202933975813 7.18255010911541e-12
m.16248C>T 0.011 cg23599714 chr20 0.0367033307294899 0.00562865804853139 6.99352610575791e-11
m.16248C>T 0.011 cg03979582 chr1 0.0138189710950819 0.00197677557531712 2.73590992098784e-12
m.16248C>T 0.011 cg00656475 chr17 0.0546881725074316 0.00861223198906388 2.15233784303686e-10
m.16248C>T 0.011 cg13852234 chr17 -0.046884481964276 0.00749932186415291 4.05672033123243e-10
m.16248C>T 0.011 cg21574649 chr12 0.0203524421689068 0.00315731062215153 1.14740467420353e-10
m.16248C>T 0.011 cg22601688 chr8 0.0146851845419388 0.0020117385453524 2.88307066377319e-13
m.16248C>T 0.011 cg19428753 chr2 -0.0396329063300347 0.00552804481877455 7.53130555851359e-13
m.16248C>T 0.011 cg22616260 chr12 -0.0370156016066497 0.00492056727884593 5.36856454661078e-14
m.16248C>T 0.011 cg14700821 chr5 0.0163603641187805 0.00234125874399549 2.79131255746931e-12
m.16248C>T 0.011 cg19436567 chr6 0.0277295328132086 0.00413186177636724 1.93100116355645e-11
m.16248C>T 0.011 cg11098410 chr14 -0.0332031434302037 0.00507498875807601 6.04964850244275e-11
m.16248C>T 0.011 cg04004297 chr12 -0.0647726080562722 0.00773844330614639 5.75022387388288e-17
m.16248C>T 0.011 cg05802532 chr7 0.0170952704476911 0.00240025228891896 1.06155612546849e-12
m.16248C>T 0.011 cg04909225 chr14 0.0352541055412517 0.00503465033026436 2.51803636834098e-12
m.16248C>T 0.011 cg13905981 chr16 -0.0902612455044359 0.012400561996487 3.36795544222525e-13
m.16248C>T 0.011 cg16662489 chr10 0.0280953519283537 0.00433765011662372 9.35081757690547e-11
m.16248C>T 0.011 cg16664944 chr5 0.0262175630381641 0.00421879601302962 5.14995877755815e-10
m.16248C>T 0.011 cg14746032 chr6 -0.0422051052646001 0.00612925686193189 5.74460032901077e-12
m.16248C>T 0.011 cg21656039 chr7 0.0165596316539738 0.00260135173306445 1.943003410033e-10
m.16248C>T 0.011 cg17508025 chr8 0.0204539429304077 0.00332278928669335 7.4768049702308e-10
m.16248C>T 0.011 cg14458731 chr9 -0.04107329857008 0.0058851226498929 2.96919268671886e-12
m.16248C>T 0.011 cg23694616 chr4 0.0236598685002359 0.00309116797861529 1.94788545841756e-14
m.16248C>T 0.011 cg00756560 chr3 -0.0397997610259009 0.00429170025230489 1.79868728054471e-20
m.16248C>T 0.011 cg08505560 chr6 0.0282295100146253 0.00432382647446918 6.62872736492275e-11
m.16248C>T 0.011 cg11172000 chr11 -0.0676722197486822 0.00946910445629634 8.89318559861294e-13
m.16248C>T 0.011 cg06733526 chr6 0.0189389723202663 0.00253900004117638 8.70329431850373e-14
m.16248C>T 0.011 cg11183970 chr1 -0.0417387918897387 0.00515439868582617 5.60064022530836e-16
m.16248C>T 0.011 cg08532608 chr7 -0.0477272614370091 0.00672224352701865 1.2484657141276e-12
m.16248C>T 0.011 cg01576459 chr1 -0.0458716634909387 0.00606251632556604 3.83592468130925e-14
m.16248C>T 0.011 cg15770702 chr17 0.0424532890682636 0.00550573846548895 1.25095393184854e-14
m.16248C>T 0.011 cg03287046 chr7 -0.0525395844017048 0.0085128100163671 6.75056585028975e-10
m.16248C>T 0.011 cg02434357 chr15 0.0084668870935644 0.00137524808812426 7.43114121624719e-10
m.16248C>T 0.011 cg11219400 chr3 0.0202309808725906 0.00259023661090122 5.69724094090969e-15
m.16248C>T 0.011 cg05879603 chr20 -0.0422746826497569 0.00667464484584902 2.39470574298399e-10
m.16248C>T 0.011 cg00812327 chr20 0.017336091879181 0.00265760155963229 6.88186081272515e-11
m.16248C>T 0.011 cg13997124 chr6 0.0579859742737454 0.00776593300985024 8.22243345432383e-14
m.16248C>T 0.011 cg19602081 chr4 0.0989320365572274 0.015845290298449 4.27546760697867e-10
m.16248C>T 0.011 cg08581536 chr16 0.0155399727349362 0.00236849821280063 5.34093944499125e-11
m.16248C>T 0.011 cg00827008 chr16 -0.0507423294752755 0.00752131480462655 1.51484706689856e-11
m.16248C>T 0.011 cg08587073 chr1 0.0387156056955428 0.00448232202827871 5.75070473525286e-18
m.16248C>T 0.011 cg11255443 chr17 -0.0324312581230658 0.00526231156024308 7.14110517991201e-10
m.16248C>T 0.011 cg11266570 chr1 0.0153021332708768 0.00207285110473978 1.5573353575025e-13
m.16248C>T 0.011 cg22786756 chr14 -0.0420446665646525 0.0060714223125816 4.35941511927481e-12
m.16248C>T 0.011 cg17639290 chr11 0.0149298394963084 0.0022473587270509 3.0677249623243e-11
m.16248C>T 0.011 cg05924253 chr6 0.046225158683476 0.00727973622336699 2.15539289548606e-10
m.16248C>T 0.011 cg17644870 chr7 0.0241704329552247 0.00390282759386734 5.90084535622546e-10
m.16248C>T 0.011 cg10362874 chr11 -0.0273539320871461 0.00419942673952703 7.33071992080434e-11
m.16248C>T 0.011 ch.14.1755952R chr14 0.0198817537033626 0.00256625328483502 9.38037891893958e-15
m.16248C>T 0.011 cg04194852 chr15 0.0395073535460221 0.00546512070236282 4.86566062361813e-13
m.16248C>T 0.011 cg25782610 chr9 0.022868298042557 0.00352048625653196 8.26052586723338e-11
m.16248C>T 0.011 cg00914495 chr17 -0.0399266221580634 0.0060315210369536 3.60024515365059e-11
m.16248C>T 0.011 cg05946692 chr1 0.0112505618733291 0.00172331926641069 6.64645462329374e-11
m.16248C>T 0.011 cg11303204 chr3 0.0181367136931927 0.00279997984129354 9.32891421531138e-11
m.16248C>T 0.011 cg11307042 chr9 0.013419646388055 0.00180658516921652 1.10099040582068e-13
m.16248C>T 0.011 cg22806557 chr3 0.0190098161934443 0.00270065482669964 1.9367228999333e-12
m.16248C>T 0.011 cg19731302 chr11 0.0162257730304989 0.00217182793103803 7.95746886589587e-14
m.16248C>T 0.011 cg05971751 chr4 0.0179470098452275 0.00264768517049045 1.21532876891972e-11
m.16248C>T 0.011 cg22808750 chr8 -0.0490716790947253 0.00548868407834097 3.87350165270797e-19
m.16248C>T 0.011 ch.16.1512048R chr16 0.0283416818609986 0.00380730555793531 9.76622080347365e-14
m.16248C>T 0.011 cg05990544 chr6 0.0311375425046327 0.00504321753969436 6.65236258871206e-10
m.16248C>T 0.011 cg16906300 chr20 0.0180582254803179 0.00255961828558392 1.72543278486537e-12
m.16248C>T 0.011 cg05999752 chr2 0.0346405399218212 0.0039550898326772 1.9791648370383e-18
m.16248C>T 0.011 cg16910972 chr1 -0.0443273309895974 0.00640771650391043 4.58696225650846e-12
m.16248C>T 0.011 cg02589054 chr6 0.0129352852947328 0.0017566051521539 1.78750280051637e-13
m.16248C>T 0.011 cg05164094 chr10 0.0355853970616583 0.00525844598058646 1.31222392274313e-11
m.16248C>T 0.011 cg01709803 chr13 -0.0366206644412639 0.00417525589330957 1.77276793001286e-18
m.16248C>T 0.011 cg09626274 chr15 0.0130168785332449 0.00174789877956697 9.5372312543502e-14
m.16248C>T 0.011 cg14148865 chr6 -0.0409501704754314 0.00617851579425097 3.40650685080895e-11
m.16248C>T 0.011 ch.19.1528169R chr19 0.0324452111260791 0.00484551712324905 2.14314079765738e-11
m.16248C>T 0.011 cg14179383 chr20 -0.0409442088408757 0.00631432526898157 8.9123203083845e-11
m.16248C>T 0.011 cg22937753 chr12 -0.04437165296202 0.00682916252365744 8.17317144377316e-11
m.16248C>T 0.011 cg13346210 chr15 0.0163859069227848 0.00264098946873689 5.48859021755488e-10
m.16248C>T 0.011 cg25957114 chr5 -0.0728893927008745 0.0115002179926098 2.32634079197539e-10
m.16248C>T 0.011 cg01037637 chr18 0.0262422589828066 0.00363197237341787 4.99825649742182e-13
m.16248C>T 0.011 cg01045354 chr16 0.0256761315207095 0.00390544187603183 4.8833404867091e-11
m.16248C>T 0.011 cg03828076 chr1 -0.0504980253477255 0.00802674844960412 3.14984354611846e-10
m.16248C>T 0.011 cg09671481 chr11 -0.0134378931391635 0.00188697361284498 1.06836542847686e-12
m.16248C>T 0.011 cg13371583 chr10 0.0228737990097856 0.00339501942073067 1.61182079865549e-11
m.16248C>T 0.011 cg22973042 chr19 0.0263752337133873 0.00413365884824586 1.7639269074532e-10
m.16248C>T 0.011 cg19878911 chr2 0.0152793426915986 0.00202196668313885 4.13507203794751e-14
m.16248C>T 0.011 cg26034150 chr2 0.0170169460138393 0.00201724151466845 3.29084301780643e-17
m.16248C>T 0.011 cg26036067 chr1 0.025989167605895 0.00384874359183306 1.45182063464425e-11
m.16248C>T 0.011 cg24992339 chr5 -0.0455335790821288 0.00675273634856554 1.55168528813143e-11
m.16248C>T 0.011 cg22088495 chr2 0.0228225496917675 0.0034598812528606 4.21434648833502e-11
m.16248C>T 0.011 cg19883973 chr15 0.0163699048347865 0.00250244521624183 6.08788851964257e-11
m.16248C>T 0.011 cg12350704 chr1 -0.0429399893200519 0.00644688324561417 2.72746832097966e-11
m.16248C>T 0.011 cg22992837 chr11 -0.045740305452029 0.0072756472104793 3.24143392884624e-10
m.16248C>T 0.011 cg26073427 chr3 0.0132509609856735 0.0021415835374238 6.11416239189748e-10
m.16248C>T 0.011 cg06180621 chr12 0.048649805300548 0.00566391815220229 8.74049503063259e-18
m.16248C>T 0.011 cg08881202 chr14 0.021385451788471 0.00307764488330636 3.68819753527257e-12
m.16248C>T 0.011 cg19921170 chr1 0.0624754697159243 0.00876060107799319 9.93433022585086e-13
m.16248C>T 0.011 cg05306856 chr1 0.0317270617217368 0.00500167669820642 2.24916508914911e-10
m.16248C>T 0.011 cg01093898 chr17 -0.0385727005857223 0.00588662474822507 5.65436189308087e-11
m.16248C>T 0.011 cg26093711 chr2 0.00634243568755533 0.000914015337610473 3.94630622575937e-12
m.16248C>T 0.011 cg14289929 chr14 -0.0386898904364491 0.00557226958122483 3.83068598114612e-12
m.16248C>T 0.011 cg08903333 chr21 0.041800708950835 0.00479482602894197 2.83463837849412e-18
m.16248C>T 0.011 cg03580059 chr17 -0.0377236481731677 0.00583623145295695 1.02173462863285e-10
m.16248C>T 0.011 cg12429471 chr7 -0.0386879960358873 0.00599247267670053 1.07436438084347e-10
m.16248C>T 0.011 cg17922249 chr3 -0.0538881868519602 0.00667459055352855 6.82374180128606e-16
m.16248C>T 0.011 cg21167558 chr12 0.0221704278547791 0.00297770943332892 9.66044040766764e-14
m.16248C>T 0.011 cg26137068 chr2 0.0088671291064355 0.00134368874904347 4.13676426660352e-11
m.16248C>T 0.011 cg03596450 chr1 0.0169795084146087 0.0025025953715626 1.16279828232899e-11
m.16248C>T 0.011 cg11540416 chr15 0.0202741040638933 0.00287423779450923 1.74181292204904e-12
m.16248C>T 0.011 cg17145652 chr8 -0.0381308209999515 0.00530676572197989 6.70489291219573e-13
m.16248C>T 0.011 cg26160710 chr9 -0.0485606272132496 0.0075305537899426 1.12977299252933e-10
m.16248C>T 0.011 cg01150866 chr10 -0.0393144265378307 0.00572228489514636 6.40189620866406e-12
m.16248C>T 0.011 ch.3.2741911R chr3 0.0248114668035768 0.0033470979965331 1.23632782312821e-13
m.16248C>T 0.011 cg06261066 chr20 0.0204353548020826 0.00285974732332917 8.94339942405706e-13
m.16248C>T 0.011 cg20038368 chr3 -0.0362217063064655 0.00581767775300435 4.78051109507694e-10
m.16248C>T 0.011 cg06277031 chr1 0.00788882981735792 0.00124161352735547 2.10207653711433e-10
m.16248C>T 0.011 cg17165580 chr1 0.0162125739430678 0.00212879289157488 2.61955479303159e-14
m.16248C>T 0.011 cg14338234 chr3 0.0157747220623165 0.00247230199247175 1.76417876689237e-10
m.16248C>T 0.011 cg17173663 chr12 0.0315299488509403 0.00474466440876929 3.02500321500434e-11
m.16248C>T 0.011 cg12496245 chr20 0.0162086620267874 0.00209499158723008 1.01900090733333e-14
m.16248C>T 0.011 cg27191019 chr11 0.023141201709605 0.00295717557913418 5.05882186189509e-15
m.16248C>T 0.011 cg22224310 chr18 0.0108145395347147 0.00169197616590994 1.64092452073549e-10
m.16248C>T 0.011 cg14360659 chr9 0.0184710656373185 0.00210868781358759 1.96106186483881e-18
m.16248C>T 0.011 ch.5.1339988F chr5 0.0340519721941683 0.00474750772388409 7.35868190367691e-13
m.16248C>T 0.011 cg05417615 chr4 0.0342973285570162 0.00490481037039958 2.69857045824738e-12
m.16248C>T 0.011 cg23185657 chr11 0.0249172500029356 0.00364677775334462 8.33451867307738e-12
m.16248C>T 0.011 cg17193551 chr8 -0.0373296978749949 0.0055453579446016 1.67689671333072e-11
m.16248C>T 0.011 cg20134712 chr6 -0.0430631638546704 0.00596827493832981 5.37973330406402e-13
m.16248C>T 0.011 cg11599893 chr9 0.0184729804072377 0.00232996844934508 2.21942397627935e-15
m.16248C>T 0.011 cg06332601 chr1 -0.0871854310586193 0.0129733123759804 1.81266397369757e-11
m.16248C>T 0.011 cg23198038 chr11 -0.0448476661733377 0.0064762910515009 4.36284420949445e-12
m.16248C>T 0.011 cg02892650 chr16 -0.0213152995278484 0.00338578293740598 3.06350443034654e-10
m.16248C>T 0.011 cg12542604 chr6 0.0154828523922568 0.00233181374237289 3.14040072557294e-11
m.16248C>T 0.011 cg23223978 chr13 0.0157372987127826 0.00252863871246941 4.85797913197777e-10
m.16248C>T 0.011 cg20143955 chr1 0.0194493132884979 0.00266434159975412 2.88073239985894e-13
m.16248C>T 0.011 cg04583341 chr12 0.0297456124188614 0.00364666873824514 3.43654601674177e-16
m.16248C>T 0.011 cg20151617 chr1 -0.0484347602451762 0.00663950703226492 2.98807305640913e-13
m.16248C>T 0.011 cg23239612 chr5 0.0181709093368637 0.00281216728579363 1.03648126255015e-10
m.16248C>T 0.011 cg14428100 chr5 -0.0230249003460474 0.00312750228406425 1.81075798139233e-13
m.16248C>T 0.011 cg06366123 chr15 -0.0395931632882772 0.00587386791123673 1.577765554635e-11
m.16248C>T 0.011 cg03770318 chr15 0.0135402445922106 0.00196633880069482 5.73756898001966e-12
m.16248C>T 0.011 cg07221279 chr17 -0.0317550937401132 0.00507205279940217 3.83014470144714e-10
m.16248C>T 0.011 cg18084885 chr5 0.0293709174162482 0.00342190835972348 9.22712343995459e-18
m.16248C>T 0.011 cg19092164 chr3 0.0174770459406154 0.00279073362638891 3.78787170961733e-10
m.16248C>T 0.011 cg20229666 chr10 -0.0416338561444727 0.00647593110993608 1.2843372869378e-10
m.16248C>T 0.011 cg05493265 chr1 0.0188178151684807 0.00296822010977625 2.30117295016018e-10
m.16248C>T 0.011 cg21294655 chr1 -0.0205510810465601 0.00302313607315843 1.06129674265736e-11
m.16248C>T 0.011 cg01249443 chr13 0.0127656985805003 0.00184066207657133 4.05118790431836e-12
m.16248C>T 0.011 cg13647721 chr17 0.0341705695604317 0.00459955865528431 1.09341156765573e-13
m.16248C>T 0.011 cg03253134 chr1 0.0263905967942573 0.00409499608147249 1.15908482793633e-10
m.16248C>T 0.011 cg13665593 chr6 0.015879215382027 0.00214371075464898 1.28848304900385e-13
m.16248C>T 0.011 cg07289211 chr9 0.0207210309565918 0.00315652320738194 5.22039307274941e-11
m.16248C>T 0.011 cg04684014 chr2 -0.0407920725015569 0.00602610926640196 1.29476581406721e-11
m.16248C>T 0.011 cg14469155 chr4 -0.0267625350164751 0.00390333955834346 7.06582843236171e-12
m.16248C>T 0.011 cg05547993 chr16 0.0228422248906766 0.00310342559851246 1.83461290049695e-13
m.16248C>T 0.011 cg06477423 chr16 0.0151867546322552 0.00196109929636464 9.63363586949646e-15
m.16248C>T 0.011 cg14478253 chr10 -0.0291940709468565 0.00461592102069792 2.53812161368589e-10
m.16248C>T 0.011 cg11709211 chr2 -0.0234448209636979 0.00322904914087913 3.85388687131678e-13
m.16248C>T 0.011 cg06498773 chr7 0.0246326776234017 0.00368282231985376 2.25419235917962e-11
m.16248C>T 0.011 cg09173617 chr11 0.0173117186556897 0.0027171802408223 1.8754590883503e-10
m.16248C>T 0.011 cg26440287 chr10 -0.0426901857433448 0.00615782208497517 4.12953111023156e-12
m.16248C>T 0.011 cg15483044 chr14 0.0172083175964997 0.00180164320707964 1.27884923496867e-21
m.16248C>T 0.011 cg23411876 chr7 0.015286934722325 0.0023331813290912 5.67828452602048e-11
m.16248C>T 0.011 cg06534061 chr13 0.0266486099380805 0.00369323776237939 5.37305081559649e-13
m.16248C>T 0.011 cg21449071 chr7 0.033893138125447 0.00437062571540195 8.85131559503794e-15
m.16248C>T 0.011 cg09196456 chr19 -0.0292955627878023 0.00411950000459755 1.14841278693218e-12
m.16248C>T 0.011 cg22493078 chr5 0.0220962449831453 0.00344382891773182 1.39731221181845e-10
m.16248C>T 0.011 cg22501760 chr22 0.0303855729846869 0.0040760063302452 9.00442929727655e-14
m.16248C>T 0.011 cg19330538 chr16 -0.0477040927241114 0.00661484920843535 5.52708241230834e-13
m.16248C>T 0.011 cg10093594 chr1 0.042383131610097 0.00631459727127287 1.92067514118453e-11
m.16248C>T 0.011 cg23551132 chr14 0.0175422720549634 0.00267225741717331 5.21765197497906e-11
m.16248C>T 0.011 cg20477999 chr5 0.0326163160610646 0.00518874829479506 3.25812886470248e-10
m.16248C>T 0.011 cg26573952 chr6 0.0225467067416674 0.00342162913998731 4.41413160004413e-11
m.16248C>T 0.011 cg03949050 chr5 0.0174975073894969 0.00277817686304823 3.01126116194392e-10
m.16248C>T 0.011 cg09276315 chr19 0.00784482087050495 0.0011125762751079 1.775842251167e-12
m.16248C>T 0.011 cg20491094 chr8 0.0327300407124881 0.00469930857586553 3.28723342604548e-12
m.16248C>T 0.011 cg26581218 chr7 -0.0269658966544744 0.00403345294417845 2.30041300011571e-11
m.16248C>T 0.011 cg26588398 chr16 -0.0270841323690846 0.00394884633138508 6.94678243615967e-12
m.16248C>T 0.011 cg14647299 chr20 -0.0308868984430148 0.00469917596041654 4.93668450312569e-11
m.16248C>T 0.011 cg21570739 chr16 0.0240088406164876 0.00326485154221093 1.92749174533468e-13
m.16248C>T 0.011 cg10146163 chr2 -0.0389537049297801 0.00531573138803173 2.33604420086376e-13
m.16248C>T 0.011 cg23623659 chr17 -0.0436404469955633 0.00577790300722444 4.25375765936375e-14
m.16248C>T 0.011 cg05762687 chr15 0.0137463468063184 0.00198345213779615 4.19308292519083e-12
m.16248C>T 0.011 cg14666575 chr1 -0.0407281388324107 0.00621869967452819 5.78068376976374e-11
m.16248C>T 0.011 cg06623904 chr1 0.0130895976867088 0.00179351869745993 2.91474370787612e-13
m.16248C>T 0.011 cg17466891 chr3 0.0149534699538781 0.00213287604921836 2.36719113187985e-12
m.16248C>T 0.011 cg05772821 chr10 0.0157414763394266 0.00234290824739561 1.83257024289786e-11
m.16248C>T 0.011 cg23630659 chr8 -0.052061042120188 0.00566234617092765 3.77609774668091e-20
m.16248C>T 0.011 cg11903164 chr10 0.0178687383915602 0.00265862423038361 1.80423387948506e-11
m.16248C>T 0.011 cg06658404 chr16 0.0281713144506618 0.0044307502035902 2.04216008583776e-10
m.16248C>T 0.011 cg11912049 chr12 0.00585314055106165 0.000879155678262364 2.78176352711796e-11
m.16248C>T 0.011 cg06659169 chr22 0.0345286380619106 0.00352271681307534 1.10698845632753e-22
m.16248C>T 0.011 cg15700487 chr1 0.0264667360249957 0.00342894578929012 1.17594175022066e-14
m.16248C>T 0.011 cg23654174 chr1 0.00961235437189881 0.00151445798252439 2.19469787636996e-10
m.16248C>T 0.011 cg09657963 chr11 0.0648407271692246 0.00889660125685718 3.13987768291314e-13
m.16248C>T 0.011 cg16662139 chr6 0.0126450568070004 0.00185245724380901 8.72546397241306e-12
m.16248C>T 0.011 cg12912785 chr11 0.0474945739249395 0.00533573613974877 5.52349685502228e-19
m.16248C>T 0.011 cg24614770 chr6 -0.0371584059631562 0.00580571767112985 1.55059508867881e-10
m.16248C>T 0.011 cg00732763 chr5 -0.0395978594929394 0.00549525713918824 5.76935977799296e-13
m.16248C>T 0.011 cg24623196 chr12 0.0163783338510868 0.00224635418323062 3.074945448858e-13
m.16248C>T 0.011 cg21664210 chr11 -0.0179553778388612 0.00291672183168613 7.45990501143811e-10
m.16248C>T 0.011 cg15384767 chr6 -0.0358452036166876 0.00545192093799601 4.87237832449224e-11
m.16248C>T 0.011 cg14761901 chr12 0.0105623186390909 0.0015097845383981 2.6354032923194e-12
m.16248C>T 0.011 cg07623923 chr2 0.0200367740256344 0.00298190384436741 1.82403266582603e-11
m.16248C>T 0.011 cg02378294 chr15 0.00959578654136716 0.00150881192891493 2.01977882448891e-10
m.16248C>T 0.011 cg11985680 chr1 0.0212416327343922 0.00287825284833751 1.58237200149296e-13
m.16248C>T 0.011 cg11183136 chr7 0.0116283475239416 0.00176137218295374 4.06007595027854e-11
m.16248C>T 0.011 cg23726288 chr6 0.0240109216167344 0.00361753605795212 3.19331582076975e-11
m.16248C>T 0.011 cg23731836 chr8 0.0247687053973337 0.00389749473432447 2.08382666229426e-10
m.16248C>T 0.011 cg04066120 chr19 0.0127343979278623 0.00205337483918541 5.58593839902019e-10
m.16248C>T 0.011 cg19518242 chr14 -0.0423578020130025 0.006604406138898 1.42153491582547e-10
m.16248C>T 0.011 cg07668726 chr1 0.0135856369519501 0.00190301090187024 9.39971984513453e-13
m.16248C>T 0.011 cg12025289 chr12 0.0269718713915519 0.00410605693275758 5.07219740895648e-11
m.16248C>T 0.011 cg14825633 chr11 0.086090112369453 0.00910617494462962 3.26009768577762e-21
m.16248C>T 0.011 cg20716989 chr3 0.0245862643498811 0.00350472086848148 2.29645320353342e-12
m.16248C>T 0.011 cg06773759 chr16 0.0145587444780099 0.00195794223377768 1.03986158378924e-13
m.16248C>T 0.011 cg24706966 chr7 -0.048516268428389 0.00537652497110257 1.81804422625906e-19
m.16248C>T 0.011 cg12046414 chr2 0.0156057909010263 0.00231347083644684 1.52376863215017e-11
m.16248C>T 0.011 cg09479677 chr15 -0.0514147278926068 0.00729266286745978 1.78661487742835e-12
m.16248C>T 0.011 cg06782794 chr9 0.0139513042267458 0.00173948563511846 1.05434107435415e-15
m.16248C>T 0.011 cg02477579 chr19 0.0474190654513802 0.00714961461239965 3.30284146317288e-11
m.16248C>T 0.011 cg04141787 chr9 0.00758209194621223 0.0011886513142831 1.78556492633408e-10
m.16248C>T 0.011 cg26810426 chr5 0.0168987523189081 0.00256991557638916 4.84554043035841e-11
m.16248C>T 0.011 cg12071510 chr5 0.0112316238768998 0.00168096647402159 2.36272300490536e-11
m.16248C>T 0.011 cg21836289 chr14 -0.0393170918602385 0.00597105775716772 4.56078266118501e-11
m.16248C>T 0.011 cg09514038 chr16 -0.0323133051230612 0.00523620655142642 6.78041518975398e-10
m.16248C>T 0.011 cg05040429 chr8 0.023155087562407 0.00332949206968574 3.53712927399518e-12
m.16248C>T 0.011 cg13148608 chr1 0.00649584749250577 0.00102254423796457 2.11661328899113e-10
m.16248C>T 0.011 cg24771854 chr2 -0.0434293612016408 0.0069494490187737 4.12231962715174e-10
m.16248C>T 0.011 cg03367560 chr6 0.0206261565268181 0.0030778335039677 2.06265488512125e-11
m.16248C>T 0.011 cg21844525 chr5 0.0134074279104967 0.00195905214546457 7.71011976946287e-12
m.16248C>T 0.011 cg01643441 chr14 0.0254931936044757 0.00388220049246773 5.14471975971804e-11
m.16248C>T 0.011 cg09559545 chr3 0.0128904768735387 0.00204509803104892 2.91732587164364e-10
m.16248C>T 0.011 cg23893375 chr15 -0.0247937633627993 0.00390791256841238 2.23144509628241e-10
m.16248C>T 0.011 cg15894563 chr1 0.00831336339251216 0.00123322938464456 1.57156184416275e-11
m.16248C>T 0.011 cg07790493 chr1 -0.0293763934036849 0.00407450302898532 5.60299287707594e-13
m.16248C>T 0.011 cg20841377 chr4 0.00769043043255767 0.00114901386922491 2.18536306735721e-11
m.16248C>T 0.011 cg17702449 chr10 0.0163058149995287 0.00250973846861993 8.19278813764608e-11
m.16248C>T 0.011 cg09568647 chr5 0.0184069440671755 0.00269302536249831 8.19804530308913e-12
m.16248C>T 0.011 ch.15.811911R chr15 0.0272137137886011 0.00371674545950805 2.44447448228702e-13
m.16248C>T 0.011 cg14942024 chr8 -0.0351098431376891 0.00555726937590293 2.65273940435337e-10
m.16248C>T 0.011 cg26886070 chr12 -0.0384252707087703 0.00543495123392663 1.54899705608701e-12
m.16248C>T 0.011 cg24843443 chr4 0.0233280196268461 0.00353814134324381 4.30162412095209e-11
m.16248C>T 0.011 cg11357862 chr2 -0.0410359523759483 0.00634002565633489 9.6380800960712e-11
m.16248C>T 0.011 cg23951781 chr4 0.0191506706715152 0.00308534843937654 5.40152957130244e-10
m.16248C>T 0.011 cg15946545 chr13 0.0154327569005594 0.00250174702258216 6.8813697940328e-10
m.16248C>T 0.011 ch.17.1742593R chr17 0.0113813549466481 0.00181350901754495 3.4767460854489e-10
m.16248C>T 0.011 cg18687753 chr17 -0.0370747875418028 0.00574192289890997 1.06898286070961e-10
m.16248C>T 0.011 cg04278353 chr21 0.0265211861562487 0.0040486502567272 5.72970986809854e-11
m.16248C>T 0.011 cg20952426 chr2 -0.047416129013678 0.00674478819933954 2.06474736684536e-12
m.16248C>T 0.011 cg06917634 chr15 0.0741139424905598 0.0111842959971893 3.43488780362929e-11
m.16248C>T 0.011 cg27287833 chr7 0.0241758926951416 0.00364714120603973 3.38600845423423e-11
m.16248C>T 0.011 cg17786202 chr1 0.00966812298486399 0.00157164842267799 7.67142028966525e-10
m.16248C>T 0.011 cg10512987 chr16 -0.0377552133438461 0.00564422078345992 2.24423312360009e-11
m.16248C>T 0.011 cg18747329 chr5 0.0262892177775111 0.00422660305261119 4.97344740369337e-10
m.16248C>T 0.011 cg17788761 chr1 -0.0332614405151709 0.00519850829211172 1.57151016956562e-10
m.16248C>T 0.011 cg09662818 chr1 -0.0464711004316185 0.00678590987828947 7.47978750456055e-12
m.16248C>T 0.011 cg27008579 chr1 -0.0756804054538355 0.012169001309441 4.99970217684142e-10
m.16248C>T 0.011 ch.2.116320463R chr2 0.00655887098017043 0.00100110212407189 5.69046938905997e-11
m.16248C>T 0.011 cg15066599 chr6 -0.0164967960205911 0.00259202092486587 1.95986592122635e-10
m.16248C>T 0.011 cg23691251 chr10 0.017412212691704 0.00271136283656154 1.34547403035647e-10
m.16248C>T 0.011 cg10552603 chr7 -0.0450354080372039 0.00651455864485843 4.74374294426472e-12
m.16248C>T 0.011 cg10560317 chr2 -0.0452484097086589 0.00564693277616918 1.12018262665662e-15
m.16248C>T 0.011 cg12328625 chr13 -0.038767601678596 0.00586922708656801 3.96897527306776e-11
m.16248C>T 0.011 cg02693127 chr4 0.0259720465778965 0.00316790378547929 2.43413122971019e-16
m.16248C>T 0.011 cg15088708 chr17 0.013651251496413 0.00208370184194095 5.69841689651138e-11
m.16248C>T 0.011 ch.2.226789810F chr2 0.0053114282380709 0.000740751651611748 7.48212955572588e-13
m.16248C>T 0.011 cg17050100 chr2 0.0112781698363838 0.0017354071015925 8.0930298787822e-11
m.16248C>T 0.011 cg24062063 chr2 -0.0457370911005815 0.00614708834464898 1.00344421021489e-13
m.16248C>T 0.011 cg17052375 chr10 0.0071678567572904 0.00112945869351532 2.2058914133373e-10
m.16248C>T 0.011 ch.2.3399740F chr2 0.0222571731300307 0.0032547532555419 8.01051236001675e-12
m.16248C>T 0.011 cg02707264 chr3 0.088094893789018 0.0103582381699871 1.81886239911464e-17
m.16248C>T 0.011 cg17876308 chr5 0.0603823430276473 0.00711437584761582 2.11365239080128e-17
m.16248C>T 0.011 cg19923629 chr12 0.0538964986223837 0.00833504775104302 1.00465128944424e-10
m.16248C>T 0.011 cg12377424 chr6 0.0282070864669106 0.00457317366256728 6.91829261431778e-10
m.16248C>T 0.011 cg17896249 chr16 0.0243809932188107 0.00354856987616574 6.39085576391012e-12
m.16248C>T 0.011 cg24100539 chr16 0.0156460843842301 0.0020703512206313 4.117985137106e-14
m.16248C>T 0.011 cg15161177 chr12 0.0211785825199749 0.00304135567293627 3.31841889881925e-12
m.16248C>T 0.011 cg07022279 chr11 -0.0324860867919292 0.00521972124089151 4.85501254395689e-10
m.16248C>T 0.011 cg24114019 chr12 -0.0428819927958642 0.00596521226413029 6.54214464208374e-13
m.16248C>T 0.011 cg24127115 chr3 -0.027346689757252 0.0044278029548587 6.56916124100481e-10
m.16248C>T 0.011 cg21157155 chr1 0.00747739976377877 0.00103446789364789 4.89232357324711e-13
m.16248C>T 0.011 cg25053891 chr12 0.0146169239981401 0.00190510516381292 1.686727632804e-14
m.16248C>T 0.011 ch.22.22928834R chr22 0.00793987333799424 0.00127591095266599 4.88031228517541e-10
m.16248C>T 0.011 cg24151975 chr6 -0.0192551194091323 0.00311513647832317 6.36371470344166e-10
m.16248C>T 0.011 cg22160911 chr5 -0.0345869570001335 0.00533193287146452 8.77031682758446e-11
m.16248C>T 0.011 cg02779966 chr16 0.0265504827619603 0.00412692754181945 1.24719594721567e-10
m.16248C>T 0.011 cg16180276 chr12 -0.0474406245084161 0.00581475118887869 3.38739294222059e-16
m.16248C>T 0.011 cg12434132 chr2 0.0295706621414396 0.00427755612902751 4.74575179082003e-12
m.16248C>T 0.011 cg04463232 chr8 0.0234999176233675 0.00347700021628924 1.39258495391405e-11
m.16248C>T 0.011 cg24169562 chr4 0.0370852622294356 0.00563087842360212 4.51673460477668e-11
m.16248C>T 0.011 cg08958015 chr12 0.0193216403062651 0.00273157238566114 1.51128546592597e-12
m.16248C>T 0.011 cg27153670 chr9 -0.0302319504492685 0.00389033892486645 7.78488833696211e-15
m.16248C>T 0.011 ch.3.946759R chr3 0.0290033057932408 0.00425684661589087 9.53642528082995e-12
m.16248C>T 0.011 cg18269493 chr1 0.0189200362808809 0.00268757989227775 1.92510123355642e-12
m.16248C>T 0.011 cg03667091 chr3 0.0146500681868854 0.00225770243033466 8.64493482719864e-11
m.16248C>T 0.011 cg07130508 chr10 0.0119075095369456 0.00174968187516725 1.00679076799772e-11
m.16248C>T 0.011 cg24216915 chr19 0.0190420765092242 0.00301427614639581 2.66178391929322e-10
m.16248C>T 0.011 ch.4.255198F chr4 0.0742721101667061 0.0100222647753058 1.25623852665878e-13
m.16248C>T 0.011 cg13563119 chr7 0.0410239182037984 0.00524819063209918 5.41944302917874e-15
m.16248C>T 0.011 cg03702732 chr6 -0.0492532499198454 0.0071912472863573 7.43392887738559e-12
m.16248C>T 0.011 cg07173149 chr12 -0.0360209559520595 0.00516387565949745 3.0464162129675e-12
m.16248C>T 0.011 cg24245625 chr2 -0.0287705679595726 0.00453579977336905 2.25336657795955e-10
m.16248C>T 0.011 cg27228601 chr2 -0.0472897973239997 0.00717135590939329 4.2737738016871e-11
m.16248C>T 0.011 cg09856271 chr3 -0.0394629622133636 0.00634161801809685 4.88192051825777e-10
m.16248C>T 0.011 cg00375871 chr1 -0.0231064963588383 0.00367266902397206 3.14468425528654e-10
m.16248C>T 0.011 cg22268760 chr17 0.0542334389557536 0.00590575017970545 4.18629163650373e-20
m.16248C>T 0.011 cg17215154 chr7 -0.0455408040418017 0.00561409039604771 4.98442332167273e-16
m.16248C>T 0.011 cg02294108 chr9 0.0121413378456579 0.00157266072936045 1.16099529306212e-14
m.16248C>T 0.011 cg18045670 chr16 0.0118707845434884 0.00179323966271372 3.59825466702685e-11
m.16248C>T 0.011 cg15288845 chr3 -0.0253205675986363 0.00399439762619552 2.31230789081565e-10
m.16248C>T 0.011 cg21246381 chr2 -0.06236077335715 0.00651707575228862 1.08124948380504e-21
m.16248C>T 0.011 cg01986883 chr4 0.0300977633213049 0.00398083075846573 4.00986308397989e-14
m.16248C>T 0.011 cg21252859 chr9 -0.0600909997911988 0.0068269590397681 1.34380529290034e-18
m.16248C>T 0.011 cg08112940 chr6 0.0127007806519728 0.00199180038813997 1.81141883076013e-10
m.16248C>T 0.011 cg04613777 chr11 0.0523651195315803 0.00635916646650375 1.80175763455893e-16
m.16248C>T 0.011 ch.6.952513R chr6 0.0193211783042111 0.00313635492305054 7.25647212991641e-10
m.16248C>T 0.011 cg18376037 chr2 -0.0509348620693202 0.00726613794117355 2.38497500319308e-12
m.16248C>T 0.011 cg09654291 chr9 0.0217384294857328 0.00302531615536899 6.69583942170018e-13
m.16248C>T 0.011 cg13601517 chr9 0.016734148621686 0.00268319755663605 4.47057065503242e-10
m.16248C>T 0.011 cg24327109 chr1 0.0130572555048948 0.00199866994734358 6.44770505912013e-11
m.16248C>T 0.011 cg09929564 chr1 0.0219507483320247 0.00347611258757868 2.70615482813986e-10
m.16248C>T 0.011 cg02029939 chr2 0.0142228742355173 0.00208107528989353 8.23563320210384e-12
m.16248C>T 0.011 cg24328054 chr1 -0.0285506488536596 0.00447524421077877 1.77452475381757e-10
m.16248C>T 0.011 cg21317524 chr2 0.0137369474934995 0.00163825482061321 5.06781818089351e-17
m.16248C>T 0.011 cg24635971 chr8 0.0188091068356989 0.00245723972602759 1.9396422782272e-14
m.16248C>T 0.011 cg25268811 chr6 -0.0427587616249416 0.00691880883697713 6.40709152933346e-10
m.16248C>T 0.011 cg21321885 chr16 0.025943022524374 0.00354147021142072 2.38018403210311e-13
m.16248C>T 0.011 cg16401290 chr5 0.0128431300857225 0.00193951142546324 3.54760195906699e-11
m.16248C>T 0.011 cg21332915 chr15 0.015589852966334 0.00244339185517179 1.76609238881961e-10
m.16248C>T 0.011 cg25291603 chr6 0.0222001827822691 0.00315236605945387 1.88973636962503e-12
m.16248C>T 0.011 cg13665807 chr20 -0.034383723771759 0.0054204836080571 2.24902933617973e-10
m.16248C>T 0.011 cg15402112 chr12 -0.024818848677165 0.00375701716792863 3.94847665658628e-11
m.16248C>T 0.011 cg08179428 chr15 0.0158286873011659 0.00222496723780222 1.12627888178475e-12
m.16248C>T 0.011 cg16424105 chr1 0.0217196090497744 0.0030840091040903 1.88612187831732e-12
m.16248C>T 0.011 ch.8.7249R chr8 0.0184478461768066 0.00273268867394149 1.47027906189006e-11
m.16248C>T 0.011 cg15433411 chr17 0.0215587585511778 0.00308656368354379 2.85440815324129e-12
m.16248C>T 0.011 cg23345711 chr10 -0.0215131249727622 0.00347501201630971 5.98573726779907e-10
m.16248C>T 0.011 cg18175036 chr5 0.0247337929091585 0.00384733205762924 1.2860101572647e-10
m.16248C>T 0.011 cg15450139 chr12 0.0513347898524808 0.00672674883503305 2.32143277271292e-14
m.16248C>T 0.011 cg27405201 chr20 0.0202887067199357 0.00281519023453006 5.72531103176181e-13
m.16248C>T 0.011 cg18192367 chr6 -0.0525970303015232 0.00679122504010434 9.56935229247107e-15
m.16248C>T 0.011 cg27425187 chr17 -0.0400719035854917 0.00636600934624813 3.0806213711601e-10
m.16248C>T 0.011 cg13714540 chr6 -0.0392070448978262 0.00499779872619554 4.33427374291347e-15
m.16248C>T 0.011 cg15507690 chr3 0.0289769388780229 0.00441073960513075 5.04395464142721e-11
m.16248C>T 0.011 cg04745350 chr11 -0.0452856509893045 0.00709301895381636 1.71915382592513e-10
m.16248C>T 0.011 cg26477619 chr6 -0.0475575775347374 0.00752540947360062 2.62241244393379e-10
m.16248C>T 0.011 cg22460642 chr1 0.0105230494545178 0.00148529702921132 1.39233702837488e-12
m.16248C>T 0.011 cg15518542 chr10 -0.0510701222531307 0.00561907264025141 1.00220957474879e-19
m.16248C>T 0.011 cg12713604 chr5 0.0562648212032001 0.00879897215795852 1.61098260235401e-10
m.16248C>T 0.011 cg12717995 chr18 0.0111221290692798 0.00178815463966795 4.97496612785267e-10
m.16248C>T 0.011 ch.12.74372425F chr12 0.0168840483549771 0.00258374592263899 6.37299391255732e-11
m.16248C>T 0.011 cg04770088 chr17 0.0240416091919038 0.00348127853743671 4.98611266744573e-12
m.16248C>T 0.011 cg12731137 chr17 0.0368563824542796 0.0039614533770108 1.35574228713256e-20
m.16248C>T 0.011 cg21453420 chr1 -0.0458161070989444 0.00590558552279825 8.62129998303047e-15
m.16248C>T 0.011 cg26520203 chr11 -0.0422646550463289 0.00579383182649562 2.99175665918382e-13
m.16248C>T 0.011 cg00567492 chr17 0.0472488609311933 0.00699482890549001 1.43005537263096e-11
m.16248C>T 0.011 cg18243651 chr7 0.037201610829857 0.0048959034433522 2.99541014613467e-14
m.16248C>T 0.011 cg15563081 chr20 -0.038562711161154 0.00586458580159473 4.8482873841855e-11
m.16248C>T 0.011 cg01383799 chr16 0.0124418733823889 0.00194680050198863 1.64875616028606e-10
m.16248C>T 0.011 cg05684132 chr7 0.0103467277427632 0.00157449573147813 4.98259676941942e-11
m.16248C>T 0.011 cg13792037 chr1 0.0134418185306147 0.0021825283317362 7.32848585878713e-10
m.16248C>T 0.011 cg15581842 chr11 0.032107571335894 0.00456905802262789 2.10756631033861e-12
m.16248C>T 0.011 cg12767726 chr7 0.0170418298652778 0.00270974593565535 3.19337013797573e-10
m.16248C>T 0.011 cg07466907 chr19 0.0240553302978917 0.00376453247965685 1.65895047774777e-10
m.16248C>T 0.011 cg02239968 chr15 0.0263625847333323 0.00365121498216924 5.19025638488246e-13
m.16248C>T 0.011 cg24539295 chr13 0.0197757148819736 0.00282423141324289 2.5204940533555e-12
m.16248C>T 0.011 cg10111146 chr3 -0.0448364921195557 0.00620410820171498 4.94130457579336e-13
m.16248C>T 0.011 cg12799677 chr1 -0.0384635033886581 0.00599694498539547 1.41890165369142e-10
m.16248C>T 0.011 cg24549020 chr5 0.0214499658652965 0.00347036114775198 6.373594381536e-10
m.16248C>T 0.011 cg18295152 chr5 0.0177912247953394 0.0027879075352907 1.75282508597537e-10
m.16248C>T 0.011 cg21551725 chr8 0.00740044036716811 0.00118431529919469 4.13862073310631e-10
m.16248C>T 0.011 cg02272334 chr2 -0.045379779230785 0.00514269819069682 1.10325166832817e-18
m.16248C>T 0.011 cg10117884 chr1 -0.0323820218080013 0.00460319946688387 1.9972299952062e-12
m.16248C>T 0.011 cg08695062 chr5 0.0266900911862755 0.00402694217519239 3.40541158541335e-11
m.16248C>T 0.011 cg09285213 chr2 0.0158190993498871 0.00218504154363444 4.49596244552316e-13
m.16248C>T 0.011 ch.16.85413264R chr16 0.0230449006467904 0.00330521957550609 3.11855626701235e-12
m.16248C>T 0.011 cg24568194 chr20 0.0191475058858384 0.00292480079858649 5.88610700990987e-11
m.16248C>T 0.011 cg18333662 chr5 0.0290140378821486 0.00439948127223488 4.25608551066808e-11
m.16248C>T 0.011 ch.17.1132347R chr17 0.0192101999119298 0.00265620827470441 4.75270590145595e-13
m.16248C>T 0.011 cg07572563 chr14 0.0112414218597334 0.00151820619814138 1.31734373327075e-13
m.16248C>T 0.011 cg11072009 chr6 0.0232595434180025 0.0037442879270967 5.23120423909073e-10
m.16248C>T 0.011 cg04872475 chr1 0.0591040352312324 0.00695923158925355 2.01549373603721e-17
m.16248C>T 0.011 cg18350619 chr2 -0.0510542930683477 0.00603254736139356 2.60272881172901e-17
m.16248C>T 0.011 cg15681217 chr6 -0.0461912058167505 0.00642578077726735 6.55457643668956e-13
m.16248C>T 0.011 cg24587280 chr17 0.0180208993632282 0.00245546795804352 2.15051609109705e-13
m.16248C>T 0.011 cg21603823 chr4 0.0246695998745708 0.00392310766191365 3.2100233499196e-10
m.16248C>T 0.011 cg17241943 chr14 -0.0319563747939292 0.00407247286501334 4.26374019671808e-15
m.16248C>T 0.011 ch.19.1899367R chr19 0.0227649875898863 0.00365765442155751 4.84851352517149e-10
m.16248C>T 0.011 cg25232975 chr2 0.0256825931873834 0.00400882259623951 1.48880767489879e-10
m.16248C>T 0.011 ch.1.118680314R chr1 0.0189237591405057 0.00231237643327436 2.752942958751e-16
m.16248C>T 0.011 cg18403754 chr14 -0.0332465775901359 0.00410326868111086 5.38580732397649e-16
m.16248C>T 0.011 cg15726314 chr1 0.0171846591935295 0.00253917356993961 1.30740989779285e-11
m.16248C>T 0.011 cg14749261 chr10 -0.0196562037527394 0.00313023877584852 3.39754780540064e-10
m.16248C>T 0.011 cg00116286 chr11 -0.0401495521366718 0.00623795171666385 1.22392078710723e-10
m.16248C>T 0.011 cg24636611 chr6 -0.0441938407252481 0.00673903570803571 5.45752085231267e-11
m.16248C>T 0.011 ch.1.4512450F chr1 0.0208977923814457 0.00317700504163427 4.77370311125434e-11
m.16248C>T 0.011 cg04949489 chr12 0.0175515299107003 0.00235018930384656 8.13396594082625e-14
m.16248C>T 0.011 cg18433293 chr15 0.0134644816678543 0.00218364222378641 7.00099546274906e-10
m.16248C>T 0.011 cg26717129 chr5 0.0249329139749238 0.00313027830386432 1.65118258621439e-15
m.16248C>T 0.011 cg17526658 chr2 0.0148623049179968 0.00221109583305718 1.79626480772899e-11
m.16248C>T 0.011 cg16707139 chr17 0.0313514197351322 0.00427719774130194 2.30329346625649e-13
m.16248C>T 0.011 cg15095593 chr6 0.0158909678484379 0.00240741703854433 4.08842437512408e-11
m.16248C>T 0.011 cg15754109 chr8 0.0225930568459768 0.0032190076839062 2.24037824475523e-12
m.16248C>T 0.011 cg24671235 chr10 -0.0227911745687716 0.00360416211381042 2.55586892561985e-10
m.16248C>T 0.011 cg21734662 chr1 0.0303882509566581 0.00446724927558655 1.02852941956648e-11
m.16248C>T 0.011 cg24678319 chr22 0.0159517659238477 0.00235404680246061 1.23278557967188e-11
m.16248C>T 0.011 ch.2.4554563R chr2 0.0332645833616056 0.00490828404892571 1.22499467182974e-11
m.16248C>T 0.011 cg26756883 chr7 -0.0163834387580663 0.00260304220493118 3.09471248986854e-10
m.16248C>T 0.011 cg07684808 chr2 -0.040809972591864 0.00606378950926351 1.69534452359632e-11
m.16248C>T 0.011 cg01587771 chr1 0.0304090183048483 0.00453983483685539 2.10908067714387e-11
m.16248C>T 0.011 cg18488204 chr19 -0.0407935362279644 0.00644777888261496 2.50365633030978e-10
m.16248C>T 0.011 ch.11.2619180F chr11 0.00963667916651726 0.00133612600058907 5.49729921561218e-13
m.16248C>T 0.011 cg13038847 chr22 -0.0531463511016027 0.00809151369689623 5.09410220114623e-11
m.16248C>T 0.011 cg09458394 chr1 0.00847144510183368 0.0012595074609466 1.74392541912227e-11
m.16248C>T 0.011 cg13049629 chr3 0.0223276865479583 0.00359898161405276 5.50842460566728e-10
m.16248C>T 0.011 cg15828035 chr6 -0.0423795019153584 0.00559093870926624 3.45466126746068e-14
m.16248C>T 0.011 ch.12.1983124R chr12 0.0408233469779083 0.00509553187911562 1.13228546351149e-15
m.16248C>T 0.011 cg05022818 chr2 -0.0454625094708744 0.00690550138483034 4.59437411702508e-11
m.16248C>T 0.011 cg13057681 chr19 0.0360238225750379 0.00436937373755062 1.65687027523576e-16
m.16248C>T 0.011 cg16775792 chr22 0.0287253102318742 0.00327408699673736 1.7314621012062e-18
m.16248C>T 0.011 cg13062940 chr14 0.0147273374637872 0.00189711692527012 8.29371387161237e-15
m.16248C>T 0.011 cg15844144 chr12 0.0172216512700822 0.00257607168508621 2.30550287039941e-11
m.16248C>T 0.011 cg10351530 chr9 -0.0454104718140248 0.00654204143864042 3.88424068183522e-12
m.16248C>T 0.011 cg04459692 chr8 -0.0396349776794285 0.00591126446633148 2.01418166679963e-11
m.16248C>T 0.011 cg19980598 chr4 0.0336269073669192 0.00503372690873836 2.38420794907278e-11
m.16248C>T 0.011 cg17925380 chr3 -0.0467851000259888 0.00599157623742809 5.78820220194962e-15
m.16248C>T 0.011 cg08620789 chr7 0.0465716871555186 0.007573359119259 7.77719050588621e-10
m.16248C>T 0.011 cg06815666 chr19 0.0119495499189742 0.00184230982567449 8.80410003890277e-11
m.16248C>T 0.011 ch.13.54163749F chr13 0.0158321937219621 0.00223101390082048 1.28037448938863e-12
m.16248C>T 0.011 cg23874934 chr8 -0.0366164145683759 0.00594385130559471 7.25681331623639e-10
m.16248C>T 0.011 cg25769767 chr22 0.011130766332528 0.00143389934104109 8.32151894479388e-15
m.16248C>T 0.011 cg01641286 chr2 -0.0325085852669041 0.00521744318923453 4.64206758010051e-10
m.16248C>T 0.011 ch.14.52738025F chr14 0.0149075010892842 0.00218222268555777 8.4126167510181e-12
m.16248C>T 0.011 cg02523415 chr8 0.0357369889205415 0.00379173274461077 4.30205234083046e-21
m.16248C>T 0.011 cg21201500 chr1 0.0255588071903859 0.00390944749896384 6.24707637351223e-11
m.16248C>T 0.011 cg01655539 chr6 0.0496690495265807 0.00759801407605811 6.27191568050033e-11
m.16248C>T 0.011 cg00009001 chr12 -0.0438066269997422 0.00596623651754534 2.09762580645443e-13
m.16248C>T 0.011 cg07798595 chr1 0.0281248284268461 0.00438502647641537 1.4190546186828e-10
m.16248C>T 0.011 cg08678930 chr3 0.027000513858136 0.0040827825087292 3.75940072036583e-11
m.16248C>T 0.011 cg07804658 chr5 -0.0445059797949999 0.00649455509332895 7.2411077836329e-12
m.16248C>T 0.011 ch.15.865366R chr15 0.028600747982136 0.00341305898892131 5.30182077164605e-17
m.16248C>T 0.011 cg13566279 chr12 0.0252204700981363 0.00348686329620429 4.72451500184429e-13
m.16248C>T 0.011 cg18986717 chr6 -0.0372762897659786 0.00570982984003237 6.64575835291914e-11
m.16248C>T 0.011 cg09577104 chr2 0.0400153385734855 0.00431713669307919 1.87981455227544e-20
m.16248C>T 0.011 cg08711547 chr5 0.0150880803118019 0.00228812974097036 4.27939068072984e-11
m.16248C>T 0.011 cg23191073 chr21 0.00717119884592749 0.00116512802279019 7.51442596098514e-10
m.16248C>T 0.011 cg07817698 chr16 0.0246207866641116 0.00353344175511846 3.21630510490344e-12
m.16248C>T 0.011 cg21907113 chr1 -0.0405479117151135 0.00636023581779377 1.82698784056544e-10
m.16248C>T 0.011 cg10461264 chr12 0.0216002793939454 0.00319120419992871 1.29951555519952e-11
m.16248C>T 0.011 cg08739423 chr3 0.00865590379428608 0.00130809906018028 3.66159410274689e-11
m.16248C>T 0.011 cg02896624 chr8 0.0243762413823852 0.00372664033087706 6.10773696064821e-11
m.16248C>T 0.011 ch.17.66175159R chr17 0.0308051544563838 0.00487764911035808 2.69160353936179e-10
m.16248C>T 0.011 cg16919093 chr17 -0.0369612664713664 0.00572342224900234 1.06168557928925e-10
m.16248C>T 0.011 cg03436397 chr7 0.0191649322024304 0.00308207671764449 5.02929038610336e-10
m.16248C>T 0.011 ch.17.67353124R chr17 0.0209255370468727 0.00332771283430572 3.21035496039537e-10
m.16248C>T 0.011 cg01232969 chr18 0.0196439277118695 0.00309870749527321 2.30670647995459e-10
m.16248C>T 0.011 cg21934237 chr1 0.0267198445708217 0.00423852919539835 2.89991352086442e-10
m.16248C>T 0.011 cg24874638 chr3 0.0074718639625485 0.00106711641017418 2.52477860157268e-12
m.16248C>T 0.011 cg00089798 chr12 0.0230516257729373 0.00324081354543754 1.13618658803327e-12
m.16248C>T 0.011 cg26665667 chr10 -0.0412078850472244 0.00661063564847127 4.55912477729431e-10
m.16248C>T 0.011 cg16133643 chr2 -0.0469766026231876 0.00644521971230629 3.13201681080053e-13
m.16248C>T 0.011 ch.2.10906491R chr2 0.0227381759312306 0.00311521432348529 2.89757659713443e-13
m.16248C>T 0.011 cg05228738 chr16 0.02095477355801 0.00269530115281732 7.57116465246801e-15
m.16248C>T 0.011 cg16048055 chr21 -0.0573350902232783 0.00698700035707529 2.28743372061979e-16
m.16248C>T 0.011 cg22350926 chr8 0.0184487235964739 0.00255380233783805 5.04721852709591e-13
m.16248C>T 0.011 cg16391517 chr3 0.0100722297973272 0.0015099066542681 2.54476484692599e-11
m.16248C>T 0.011 cg25970447 chr10 -0.0192530532279946 0.00306217799032262 3.22884305612969e-10
m.16248C>T 0.011 cg22049091 chr7 -0.0302544539074439 0.00460342358998127 4.9589263021059e-11
m.16248C>T 0.011 cg02068171 chr10 -0.0265236514201469 0.00399777889982234 3.25390574663996e-11
m.16248C>T 0.011 cg07884347 chr13 0.0150222683914446 0.00204669914630046 2.13986683666983e-13
m.16248C>T 0.011 cg08857348 chr17 0.0214922562977904 0.00265759928344103 6.11049039949249e-16
m.16248C>T 0.011 cg07896108 chr12 0.0112322297324683 0.00180767416546251 5.17722978355106e-10
m.16248C>T 0.011 cg17527969 chr7 -0.0300858983284639 0.00475099911060614 2.41155625376076e-10
m.16248C>T 0.011 ch.2.240376F chr2 0.0265290113685011 0.00401159695337789 3.76405033526361e-11
m.16248C>T 0.011 cg02993340 chr8 0.0465736921000428 0.00731197295700739 1.89631833984503e-10
m.16248C>T 0.011 cg25006186 chr1 -0.0414321705080827 0.00628599393874018 4.36319693367027e-11
m.16248C>T 0.011 ch.20.1390894R chr20 0.0276805538707819 0.00374300264878254 1.41110255432745e-13
m.16248C>T 0.011 cg25042383 chr16 -0.03679886234476 0.00530847887194604 4.14662997163025e-12
m.16248C>T 0.011 cg13459697 chr5 -0.0436657455981943 0.00634681536023099 5.98753425823249e-12
m.16248C>T 0.011 cg10652366 chr8 -0.0326117776548263 0.00510576583210161 1.68900842990152e-10
m.16248C>T 0.011 ch.21.19455351R chr21 0.0192430558426501 0.00211935137548869 1.08883415937957e-19
m.16248C>T 0.011 cg25050353 chr11 0.0248746895021356 0.0032124436129486 9.69225421864338e-15
m.16248C>T 0.011 ch.21.27853252F chr21 0.0110553987362905 0.00135433492675652 3.26878998296183e-16
m.16248C>T 0.011 cg25059751 chr15 -0.0407866476474449 0.00572367267496315 1.03359684914501e-12
m.16248C>T 0.011 cg07063745 chr2 0.0519058308155916 0.00788125731774443 4.51883946571865e-11
m.16248C>T 0.011 cg21449258 chr11 -0.0356554752865695 0.00450282027117621 2.40438895513078e-15
m.16248C>T 0.011 cg16793730 chr6 0.0330579925662338 0.00427314294173665 1.02412660535818e-14
m.16248C>T 0.011 cg17922112 chr1 0.0154029098120262 0.00231823392721648 3.04779154292638e-11
m.16248C>T 0.011 cg18887680 chr5 0.0504442969622586 0.00743219959299703 1.14280382380491e-11
m.16248C>T 0.011 cg07990511 chr6 0.0129233425785922 0.00182436293860263 1.40298478469929e-12
m.16248C>T 0.011 cg20011326 chr11 0.0203543434109072 0.00253086356500105 8.80598988300558e-16
m.16248C>T 0.011 ch.3.2438620R chr3 0.0214096847976751 0.00312300039251586 7.1070589188521e-12
m.16248C>T 0.011 cg02514691 chr6 -0.039528676892092 0.00631514121186658 3.86586252807979e-10
m.16248C>T 0.011 cg02804895 chr4 -0.0461213947773855 0.00706405682852281 6.61997562731501e-11
m.16248C>T 0.011 cg16562301 chr4 0.0148432520389769 0.00203851055735182 3.30323920775766e-13
m.16248C>T 0.011 cg19058799 chr17 -0.0407114036875547 0.00594263486121939 7.34726275673461e-12
m.16248C>T 0.011 cg08970050 chr5 0.02968972557554 0.00444972768670658 2.51899369359633e-11
m.16248C>T 0.011 ch.4.187742505F chr4 0.0238859596184382 0.00384743582240453 5.3567579525409e-10
m.16248C>T 0.011 cg25468723 chr22 0.0115515769656338 0.0017579711315464 4.99882642153607e-11
m.16248C>T 0.011 ch.4.2917740F chr4 0.0181194118261838 0.00249931871403684 4.17571226673461e-13
m.16248C>T 0.011 cg08052433 chr1 -0.0287694241951586 0.00458688321362666 3.56193711730649e-10
m.16248C>T 0.011 cg16587594 chr12 0.0172358403823016 0.00262029050451055 4.7734530896991e-11
m.16248C>T 0.011 cg00631551 chr1 -0.0362905109392401 0.00435156324295724 7.4511244718647e-17
m.16248C>T 0.011 cg02869963 chr11 0.0193475738301848 0.00272770563603752 1.31250150934158e-12
m.16248C>T 0.011 cg22577136 chr1 0.021387512153334 0.00282089783617796 3.40766394131424e-14
m.16248C>T 0.011 cg25140501 chr14 0.00885561255478739 0.00120751152466937 2.23765941028853e-13
m.16248C>T 0.011 cg09023840 chr19 0.0278557408133835 0.00375955876393217 1.26957084941294e-13
m.16248C>T 0.011 cg09865323 chr9 0.0408396815703273 0.00575822092829628 1.3179339576697e-12
m.16248C>T 0.011 cg26353296 chr3 0.0128755790099128 0.00190114598986096 1.26544600129803e-11
m.16248C>T 0.011 cg16628806 chr15 -0.08427469552013 0.0127742129639098 4.18849935157061e-11
m.16248C>T 0.011 cg27254601 chr16 0.0188177094100467 0.00286474429921909 5.07488686485146e-11
m.16248C>T 0.011 cg08106706 chr1 0.0369786617726545 0.00583122089280071 2.27545222559519e-10
m.16248C>T 0.011 cg25198391 chr11 0.0112298767920376 0.00180780633416797 5.23542593448918e-10
m.16248C>T 0.011 cg19138900 chr10 0.0110362861097137 0.00147519428733862 7.36232140546519e-14
m.16248C>T 0.011 cg09052458 chr8 0.0198944009569209 0.00316033808421382 3.07354265445853e-10
m.16248C>T 0.011 cg05471139 chr22 0.0391668914092258 0.0051573544598681 3.09278002393252e-14
m.16248C>T 0.011 cg10795579 chr1 0.0241659473790039 0.00387252771229549 4.36579142773691e-10
m.16248C>T 0.011 cg16449001 chr4 0.0152270553995484 0.00228202663658764 2.51307339696774e-11
m.16248C>T 0.011 cg26430365 chr1 -0.0570443538425547 0.00780286456961 2.65766479577935e-13
m.16248C>T 0.011 cg01088528 chr2 0.0184026818008297 0.0027572850702507 2.4857840713896e-11
m.16248C>T 0.011 cg25235528 chr17 0.0218186231290448 0.0026467956547754 1.67370108648953e-16
m.16248C>T 0.011 cg23281602 chr6 0.0232008338352636 0.00372845287499515 4.88846653591897e-10
m.16248C>T 0.011 ch.1.217016503F chr1 0.0207471556295834 0.00258961387279929 1.13152696472403e-15
m.16248C>T 0.011 cg15731334 chr11 -0.0394733538603752 0.00614720723232796 1.35073277463236e-10
m.16248C>T 0.011 cg09391093 chr10 0.0367464652615078 0.00515962552674905 1.06430085988121e-12
m.16248C>T 0.011 cg09949691 chr17 0.0159537520725302 0.00237641859592558 1.90193904162851e-11
m.16248C>T 0.011 cg24345793 chr12 0.0237518990864902 0.00314067869930159 3.94895434487526e-14
m.16248C>T 0.011 cg13659378 chr19 0.0129919161156599 0.00198506984675661 5.95688375674973e-11
m.16248C>T 0.011 cg10848505 chr17 -0.0411014772627969 0.00548908268232112 7.00061646430635e-14
m.16248C>T 0.011 cg01534240 chr12 0.0322326077741959 0.00449895972313971 7.80949317886962e-13
m.16248C>T 0.011 cg18146300 chr17 0.0216041822822766 0.00304942700045254 1.39376585609667e-12
m.16248C>T 0.011 cg00558718 chr3 0.028754102516681 0.0042299229847006 1.06240624542282e-11
m.16248C>T 0.011 cg23331966 chr3 -0.0454957065979973 0.00697837700876116 7.05301663559654e-11
m.16248C>T 0.011 cg18154328 chr11 0.0148831424308488 0.00236123563882879 2.91720153713939e-10
m.16248C>T 0.011 cg10244268 chr16 0.00935489337901729 0.00148263171793322 2.79659690809641e-10
m.16248C>T 0.011 cg14494018 chr6 -0.0659423805774442 0.00939321234596206 2.21525343513619e-12
m.16248C>T 0.011 cg02110333 chr5 0.0130760371531219 0.00197892261195545 3.90456279082636e-11
m.16248C>T 0.011 cg18478105 chr20 0.0298277424423847 0.00349540826722292 1.42099314260554e-17
m.16248C>T 0.011 cg08343265 chr10 0.016285898747261 0.00245552338291465 3.3037651119527e-11
m.16248C>T 0.011 cg27424108 chr8 -0.0432537270061073 0.00675085897782171 1.48270565590866e-10
m.16248C>T 0.011 cg04510815 chr17 -0.0491462712693374 0.00798747992431016 7.60724087673167e-10
m.16248C>T 0.011 cg27430182 chr3 0.019265743150029 0.003075621860511 3.75188044833689e-10
m.16248C>T 0.011 cg06518123 chr12 0.0109109259158064 0.00163762460893259 2.68926542898299e-11
m.16248C>T 0.011 cg25360855 chr3 0.0148748292524465 0.00233782487645015 1.98264765204949e-10
m.16248C>T 0.011 cg25364486 chr12 -0.0306727208198302 0.00401748755737867 2.26168271156501e-14
m.16248C>T 0.011 cg26475085 chr5 0.047817714583394 0.00677591804485306 1.70124616985272e-12
m.16248C>T 0.011 cg09488740 chr17 -0.0306446519046594 0.00496678985763582 6.83283965878242e-10
m.16248C>T 0.011 cg27108398 chr12 -0.0412396081378174 0.00632529475546676 7.04048058106684e-11
m.16248C>T 0.011 cg19627521 chr6 0.0186601036530259 0.00295303878113999 2.6334689222006e-10
m.16248C>T 0.011 cg27480427 chr7 -0.0680113582692369 0.00950205684061878 8.21372277132815e-13
m.16248C>T 0.011 cg14022550 chr2 0.00802061752152216 0.00125167398237839 1.47525401734295e-10
m.16248C>T 0.011 cg26133228 chr8 0.0120969755122462 0.00179832234902944 1.73421126761064e-11
m.16248C>T 0.011 cg13572892 chr9 0.0310200446502907 0.004844650758681 1.52405572589939e-10
m.16248C>T 0.011 cg16619240 chr12 0.0171430139325652 0.00271912285778084 2.88917196174414e-10
m.16248C>T 0.011 cg23087130 chr10 0.00717526533430157 0.00114821079348341 4.12867677592873e-10
m.16248C>T 0.011 cg07437737 chr10 -0.04833781407433 0.00736499283202243 5.26702609822303e-11
m.16248C>T 0.011 cg04783474 chr7 -0.038772809258834 0.00619552331632927 3.89452130645442e-10
m.16248C>T 0.011 cg15555250 chr14 0.0361676406794585 0.00405935035729158 5.11655152623558e-19
m.16248C>T 0.011 cg12753781 chr10 -0.0688871630177234 0.00851124347864283 5.78952444441105e-16
m.16248C>T 0.011 cg20012607 chr13 0.0270288043312057 0.00430018822205938 3.26814224343079e-10
m.16248C>T 0.011 cg17232551 chr14 -0.0466713308262886 0.00682296972169042 7.90136791483197e-12
m.16248C>T 0.011 cg26525870 chr11 -0.0467014509238536 0.0069846229518662 2.28846327547424e-11
m.16248C>T 0.011 cg25538002 chr17 0.045652417188666 0.00526087895303897 4.0379331679775e-18
m.16248C>T 0.011 cg26664107 chr7 -0.0570777488039097 0.00637823846295556 3.59281647136795e-19
m.16248C>T 0.011 ch.19.1349607R chr19 0.0161606859926211 0.00238626485759189 1.26683220477714e-11
m.16248C>T 0.011 cg16567087 chr15 0.0106841793801164 0.00149715818720867 9.58722574100792e-13
m.16248C>T 0.011 cg08881995 chr1 0.0144178572172404 0.00219565745788452 5.15002283941329e-11
m.16248C>T 0.011 cg26675523 chr3 -0.0547406451004817 0.00521953522961668 9.84491585316298e-26
m.16248C>T 0.011 cg16865138 chr12 0.0347630737194575 0.00538522076834401 1.0802352697139e-10
m.16248C>T 0.011 cg22554699 chr2 -0.0434884590976957 0.00615329325566258 1.57738848094845e-12
m.16248C>T 0.011 cg08366846 chr16 -0.0860450397855159 0.0118353126545817 3.58966933101355e-13
m.16248C>T 0.011 cg08066407 chr11 -0.0393017141975622 0.00635649415198268 6.2925392924957e-10
m.16248C>T 0.011 cg18639180 chr14 0.0251019794040679 0.00373470903660904 1.80150205277927e-11
m.16248C>T 0.011 cg18313478 chr6 0.0262257033166528 0.00379478890235734 4.81323081879368e-12
m.16248C>T 0.011 cg26245607 chr7 0.0519999801919201 0.00519367881211354 1.34767544920665e-23
m.16248C>T 0.011 cg09585004 chr2 0.0383451388243061 0.00604699613586873 2.28000231742118e-10
m.16248C>T 0.011 cg22687380 chr22 -0.0421285988017257 0.00588676503011706 8.27664821799429e-13
m.16248C>T 0.011 ch.1.659794R chr1 0.0122380965607602 0.00174711772209933 2.47453848418422e-12
m.16248C>T 0.011 cg19135706 chr5 0.0277078921001681 0.00399445960509615 4.01703324698555e-12
m.16248C>T 0.011 cg00159658 chr12 0.0108805201227124 0.00161917804217549 1.81999215472819e-11
m.16248C>T 0.011 cg08751770 chr5 0.0232351816260685 0.00259762853723419 3.72735753334202e-19
m.16248C>T 0.011 cg05769308 chr16 -0.0329658664116454 0.00532414332363295 5.9492639808168e-10
m.16248C>T 0.011 cg09983301 chr2 0.0445476978130375 0.00689969791933575 1.07172882972216e-10
m.16248C>T 0.011 cg27143946 chr16 -0.0246255234894253 0.00388808190773171 2.39518766870911e-10
m.16248C>T 0.011 cg24576548 chr15 0.0254044327750332 0.00324399960551263 4.83207911274528e-15
m.16248C>T 0.011 ch.14.1254509R chr14 0.0372849132719839 0.00592107641908506 3.03495964621696e-10
m.16248C>T 0.011 cg09354380 chr6 0.0209450629653961 0.00320803922846185 6.62412802364097e-11
m.16248C>T 0.011 cg16652739 chr1 -0.0392461770741197 0.0058747284779536 2.38113589918183e-11
m.16248C>T 0.011 ch.10.95034807F chr10 0.0153500367342968 0.00231912460872572 3.61899628357151e-11
m.16248C>T 0.011 cg26876317 chr1 -0.0338321776894497 0.00505017941539827 2.09559143620373e-11
m.16248C>T 0.011 cg27292088 chr8 0.0202267268137198 0.00313204035791886 1.06093463431223e-10
m.16248C>T 0.011 cg14451603 chr3 0.0194164301385204 0.00274310100350774 1.45957222744087e-12
m.16248C>T 0.011 cg27005181 chr13 0.0106405690079585 0.00167678956911807 2.21274465497951e-10
m.16248C>T 0.011 cg17789542 chr5 0.0201748875868022 0.00322833096438921 4.12231820017182e-10
m.16248C>T 0.011 cg19096701 chr4 0.0124921332174315 0.00183155346244233 9.07163168876835e-12
m.16248C>T 0.011 cg18755204 chr10 0.0158685513112702 0.00249219702461569 1.9239210829537e-10
m.16248C>T 0.011 cg26336642 chr2 0.0234815634784023 0.00322615340458715 3.37547640101469e-13
m.16248C>T 0.011 cg27021651 chr2 0.0158686125852599 0.0022037845131312 5.99398290628945e-13
m.16248C>T 0.011 cg18415182 chr14 0.0167416190011475 0.0021984008507914 2.62952801163892e-14
m.16248C>T 0.011 cg04323605 chr3 0.0138486697504235 0.00202538285767448 8.05553149823254e-12
m.16248C>T 0.011 cg26709356 chr19 0.134329112859835 0.0163656934101344 2.24960279501282e-16
m.16248C>T 0.011 cg11982583 chr4 0.0282514651845157 0.00453384279450168 4.62755818562808e-10
m.16248C>T 0.011 ch.5.2533981R chr5 0.0429496411534732 0.0049655529066318 5.17172249589513e-18
m.16248C>T 0.011 ch.16.723175R chr16 0.0103727984945753 0.00160911213321285 1.14623576218719e-10
m.16248C>T 0.011 cg10573915 chr6 0.0128649891178281 0.00202404708778008 2.06977977352826e-10
m.16248C>T 0.011 cg09688700 chr11 0.0142955333018177 0.00224086071067458 1.77686552238719e-10
m.16248C>T 0.011 cg24469412 chr2 -0.0419604132600781 0.00638240751193139 4.88542059909973e-11
m.16248C>T 0.011 cg23729963 chr8 0.0122673843382662 0.00163057310312829 5.33871943295517e-14
m.16248C>T 0.011 ch.10.132646605F chr10 0.0553864035912163 0.00498158074538517 1.02271087052086e-28
m.16248C>T 0.011 cg09622265 chr22 0.0139425386702154 0.00217700555141562 1.50905372151914e-10
m.16248C>T 0.011 cg26416897 chr13 -0.0419013240598496 0.0061791882448543 1.19313646225379e-11
m.16248C>T 0.011 ch.3.5731500F chr3 0.0178522845262804 0.00239714101755608 9.52528858405111e-14
m.16248C>T 0.011 cg09167799 chr9 0.0191720031042255 0.00294638992502964 7.66934513140874e-11
m.16248C>T 0.011 ch.9.2265413R chr9 0.026676390691545 0.00376496910133993 1.38622348704959e-12
m.16248C>T 0.011 cg10392791 chr10 -0.0257768481874755 0.00407267545773541 2.46407807590889e-10
m.16248C>T 0.011 cg23047611 chr14 0.0230492781529407 0.00304345824416002 3.63625240415488e-14
m.16248C>T 0.011 cg01592063 chr2 0.0315502114100787 0.00485055797043353 7.79781872846719e-11
m.16248C>T 0.011 cg27099023 chr1 0.0417448750824182 0.00527942933934157 2.63494325321935e-15
m.16248C>T 0.011 cg26789922 chr6 -0.0466836450256055 0.00598737333933156 6.33882647026564e-15
m.16248C>T 0.011 cg00818397 chr20 0.0167888260260101 0.0022682317356239 1.34427344255893e-13
m.16248C>T 0.011 cg10115827 chr1 0.0244676402957496 0.00348471493205451 2.19627635286755e-12
m.16248C>T 0.011 cg26237255 chr19 -0.0316539119899048 0.00476550908834679 3.08838333661251e-11
m.16248C>T 0.011 ch.5.2313526R chr5 0.0211253166851386 0.00333536184530405 2.39287711551438e-10
m.16248C>T 0.011 cg02953029 chr4 0.0120697599232754 0.00170777837766641 1.57725633739929e-12
m.16248C>T 0.011 ch.2.217478R chr2 0.0262266690147163 0.00355249096855231 1.55211711050104e-13
m.16248C>T 0.011 ch.8.33884649F chr8 0.0288903161745664 0.00310197377407515 1.23656496921604e-20
m.16248C>T 0.011 cg17930775 chr16 0.0189089899164065 0.0029712949648868 1.96708936370699e-10
m.16248C>T 0.011 ch.3.22680409R chr3 0.014350220876802 0.00220464486691133 7.56099228122466e-11
m.16248C>T 0.011 cg27255237 chr17 0.0169210491836159 0.00236560267927417 8.49295386897788e-13
m.16248C>T 0.011 cg15679747 chr8 -0.0600690018043595 0.00868713579042763 4.68830162539711e-12
m.16248C>T 0.011 cg19797659 chr15 0.0156537585205763 0.00246791702772302 2.25475288717382e-10
m.16248C>T 0.011 cg15000998 chr12 0.00938626809511774 0.00144492072984378 8.24597551380755e-11
m.16248C>T 0.011 cg17072571 chr5 -0.0432611630628229 0.00640267311959095 1.41136364398069e-11
m.16248C>T 0.011 cg17395277 chr5 -0.0470019485716904 0.00577231786552909 3.86727525562844e-16
m.16248C>T 0.011 cg10381282 chr7 -0.0410035147570301 0.00506760530742986 5.90312666022441e-16
m.16248C>T 0.011 cg06288234 chr1 -0.0240119538764556 0.0038470626001913 4.33025291176694e-10
m.16248C>T 0.011 cg27177391 chr12 0.0098858484037358 0.00151924436989909 7.66243525758894e-11
m.16248C>T 0.011 cg16878088 chr13 0.0117169009894873 0.00181186554029477 1.00125973861972e-10
m.16248C>T 0.011 cg10114275 chr14 -0.0492065522584497 0.0054994275319622 3.63369905871448e-19
m.16248C>T 0.011 cg08859485 chr9 -0.0336551051541256 0.00477293219021357 1.77326380600897e-12
m.16248C>T 0.011 cg21010925 chr9 0.0259507788003193 0.00395442573922669 5.29256192271448e-11
m.16248C>T 0.011 cg15392858 chr7 0.0106646183655122 0.00154718943118151 5.4667215751061e-12
m.16248C>T 0.011 cg13571501 chr9 -0.0375294423981289 0.00502651768250976 8.24869876011018e-14
m.16248C>T 0.011 ch.8.119895995F chr8 0.0103389367684038 0.00123568596264658 5.91230480211148e-17
m.16248C>T 0.011 cg18775824 chr2 -0.0372370414004281 0.00553662896031708 1.74894281908185e-11
m.16248C>T 0.011 cg18436972 chr19 -0.0421871849443776 0.00668728321388053 2.81627889087433e-10
m.16248C>T 0.011 cg24125910 chr17 -0.0264555224780153 0.00428301675283711 6.53960036840716e-10
m.16248C>T 0.011 cg15585794 chr11 0.0517816522371152 0.00786665572029188 4.62843833204689e-11
m.16248C>T 0.011 cg27636747 chr3 -0.0393922286921149 0.00640556712983535 7.76363251308427e-10
m.16248C>T 0.011 cg05172394 chr4 -0.035529948728767 0.005502954066806 1.07136004947133e-10
m.16248C>T 0.011 ch.7.1466734R chr7 0.024482967562083 0.00366576123166745 2.40870143825758e-11
m.16248C>T 0.011 ch.19.1147496F chr19 0.0345366843408374 0.00512650766096756 1.61819935983828e-11
m.16248C>T 0.011 cg07589813 chr16 0.0102696955299229 0.00164202051231088 3.99292456903027e-10
m.16248C>T 0.011 ch.3.15909166F chr3 0.0230243029956865 0.00343468746725895 2.03536178351504e-11
m.16248C>T 0.011 ch.14.91718448R chr14 0.0261711740863907 0.00391651673780091 2.3528880911868e-11
m.16248C>T 0.011 ch.14.98380799F chr14 0.0240990379915407 0.00365227857863336 4.15739154544973e-11
m.16248C>T 0.011 cg16374972 chr21 -0.0370037917452246 0.00416631047954662 6.58644168423986e-19
m.16248C>T 0.011 cg27099277 chr6 -0.0311705795246132 0.00494847895099657 2.99528800364776e-10
m.16248C>T 0.011 cg10827479 chr1 -0.0425017079820968 0.00574013675705349 1.31841748011697e-13
m.16248C>T 0.011 cg22134764 chr17 0.0147978791784137 0.00205525082584071 6.0196826693271e-13
m.16248C>T 0.011 cg27203983 chr16 0.119863917857654 0.0190370788080605 3.04755834588483e-10
m.16248C>T 0.011 cg00213112 chr6 -0.0348646589341211 0.00510048242251564 8.1684707986592e-12
m.16248C>T 0.011 ch.1.2344685R chr1 0.0108721426636261 0.00171561041566255 2.33999129187375e-10
m.16248C>T 0.011 cg10344477 chr17 0.0351456182531965 0.00512812692417364 7.20646147621079e-12
m.16248C>T 0.011 cg24951263 chr5 0.0168290376003502 0.00252778831857513 2.78309497374275e-11
m.16248C>T 0.011 cg09350548 chr16 0.0493976389143691 0.00729722339842919 1.2934023832996e-11
m.16248C>T 0.011 ch.20.773168F chr20 0.022074026103804 0.0034653017037336 1.8900890622039e-10
m.16248C>T 0.011 cg26788737 chr1 0.0285979115707439 0.00459654945756191 4.92097059749505e-10
m.16248C>T 0.011 cg27579233 chr1 -0.0303311910092296 0.00441790306985663 6.62506244770634e-12
m.16248C>T 0.011 cg07784212 chr3 0.0119496572256937 0.00166969035217624 8.25757976785841e-13
m.16248C>T 0.011 cg02662525 chr14 0.0328108673904197 0.00513740194782615 1.69542015605113e-10
m.16248C>T 0.011 cg24444408 chr16 0.0260308245754369 0.00382989385439884 1.07006800233028e-11
m.16248C>T 0.011 cg09735140 chr4 0.0129308551029586 0.00197463493429073 5.81260869841252e-11
m.16248C>T 0.011 cg01616215 chr22 0.0578688055547962 0.00676571400982095 1.19676114585262e-17
m.16248C>T 0.011 cg18969411 chr6 0.0178427124155653 0.00283807126784727 3.2383686491426e-10
m.16248C>T 0.011 ch.2.145681601R chr2 0.0239122547887711 0.00357351983666751 2.208747299572e-11
m.16261C>T 0.033 cg22888387 chr12 -0.027345987875121 0.00432840494451391 2.65316582309898e-10
m.16261C>T 0.033 cg20773284 chr1 -0.0280597349145245 0.00418718741845649 2.06527572818285e-11
m.16261C>T 0.033 cg01758115 chr16 -0.0393257929284454 0.00530131922585244 1.18799395002052e-13
m.16261C>T 0.033 cg08460801 chr10 0.0332439562540392 0.00509934346766091 7.06541339498671e-11
m.16278C>T 0.041 cg14246227 chr4 -0.01762252108859 0.00283954771762734 5.43151373256019e-10
m.16278C>T 0.041 cg00496036 chr10 -0.0398699602058321 0.00629424500584583 2.38341618970837e-10
m.16278C>T 0.041 cg15748006 chr2 -0.0447975509967231 0.00723048196876701 5.80441984593116e-10
m.16278C>T 0.041 cg15417475 chr7 -0.0238256785358094 0.00368279753901575 9.83595633809379e-11
m.16291C>T 0.024 cg20686313 chr15 0.0179043981010762 0.00251391850283951 1.06289015863578e-12
m.16291C>T 0.024 cg07820591 chr3 0.021610298092154 0.00335769630806944 1.22623431766718e-10
m.16291C>T 0.024 cg06809964 chr15 -0.0421304730693304 0.00638447992390326 4.14250864743102e-11
m.16291C>T 0.024 cg11924452 chr2 -0.0344174448583812 0.00539727929651115 1.80810117855337e-10
m.16291C>T 0.024 cg02984345 chr14 -0.0133553605881383 0.00213248594911609 3.78094088297631e-10
m.16291C>T 0.024 ch.13.97330936R chr13 0.0215863170206305 0.00337426174439632 1.58101676042796e-10
m.16291C>T 0.024 cg11296005 chr20 0.0228345616984102 0.00358333595509377 1.86054940480559e-10
m.16291C>T 0.024 cg17751599 chr8 -0.0245746939193575 0.00390087786046794 2.98057756888311e-10
m.16291C>T 0.024 cg03508767 chr3 -0.0205668160955059 0.00316691186268702 8.34307992918282e-11
m.16291C>T 0.024 cg01370129 chr11 0.0150540623158602 0.00194793310231323 1.09057779865034e-14
m.16291C>T 0.024 cg12101412 chr7 -0.0322843024257915 0.00509883844145542 2.4247858601923e-10
m.16291C>T 0.024 cg10697784 chr12 -0.0315642019516997 0.00429834602970152 2.08333618404553e-13
m.16291C>T 0.024 cg09760738 chr14 -0.0167433268818369 0.00254728077185012 4.9304907516998e-11
m.16291C>T 0.024 cg05663966 chr10 -0.0226622171371852 0.00353694406281537 1.48131427916407e-10
m.16291C>T 0.024 ch.4.13872363R chr4 0.0218550849485375 0.00346992072764347 3.00657489613946e-10
m.16291C>T 0.024 cg19035378 chr6 -0.0407674641644031 0.00533032745060247 2.03796071341301e-14
m.16291C>T 0.024 cg08039583 chr12 -0.0162680987691201 0.00244822424608441 3.03512653335898e-11
m.16291C>T 0.024 cg26350092 chr3 -0.0222114582088947 0.00333346216968953 2.67965267735204e-11
m.16291C>T 0.024 cg21883147 chr11 -0.0225649322857828 0.00357082168216025 2.6282750396179e-10
m.16291C>T 0.024 cg09026669 chr21 -0.0339258275350677 0.004604646782918 1.73548430307493e-13
m.16291C>T 0.024 cg24377329 chr11 0.0215035993690778 0.00337820817135906 1.94799074390647e-10
m.16291C>T 0.024 cg11842953 chr5 -0.0338340793666291 0.00543853360180287 4.93439572913131e-10
m.16291C>T 0.024 cg01152202 chr17 0.0131018103454139 0.00184120711260571 1.11200369326442e-12
m.16291C>T 0.024 cg26884567 chr10 0.0238521850406864 0.00353726469161719 1.5502567020586e-11
m.16291C>T 0.024 cg14517859 chr12 0.0243147857219894 0.00372028756319397 6.3301080432974e-11
m.16291C>T 0.024 cg05491000 chr11 -0.026908235442616 0.00437480976617221 7.71313717333517e-10
m.16291C>T 0.024 cg04735571 chr6 -0.037839688482377 0.00444837203426166 1.79397529969285e-17
m.16292C>T 0.05 cg01879779 chr3 0.0272837180285996 0.00407595732128161 2.17421241167022e-11
m.16292C>T 0.05 cg27662123 chr14 -0.0406758789372821 0.0065246127477287 4.54031231363454e-10
m.16292C>T 0.05 cg04829364 chr12 0.0430040317562319 0.00689232713956964 4.39233794069345e-10
m.16292C>T 0.05 cg15227791 chr10 -0.0228013534275026 0.00343713569710148 3.27099731822331e-11
m.16292C>T 0.05 cg13727010 chr21 0.0414459905663559 0.00670766493443594 6.45497820886063e-10
m.16292C>T 0.05 cg11671925 chr11 -0.025646584180894 0.0040301743214935 1.97025833324016e-10
m.16292C>T 0.05 cg05429392 chr7 -0.0359590302500806 0.0051651671382146 3.35873885475589e-12
m.16292C>T 0.05 cg24220027 chr6 0.0288422466110747 0.00462637724212699 4.53788295907788e-10
m.16292C>T 0.05 cg19019913 chr11 -0.0433370324647502 0.00690227272180329 3.415006690601e-10
m.16292C>T 0.05 cg22452755 chr16 0.0261511866150821 0.00419210513977062 4.42636989891261e-10
m.16294C>T 0.084 cg12659009 chr5 -0.0303000759867062 0.00433758220690867 2.83891986710006e-12
m.16294C>T 0.084 cg25068975 chr4 -0.0323802825817147 0.00436795414232148 1.23337802684728e-13
m.16294C>T 0.084 cg04787069 chr21 -0.0270653290114228 0.00425703857691284 2.04685867465713e-10
m.16301C>T 0.011 cg24557020 chr11 0.0489657823249318 0.00600274491290458 3.42789836542784e-16
m.16301C>T 0.011 cg14244193 chr15 -0.0332945549174595 0.00534141767994454 4.56767079109486e-10
m.16301C>T 0.011 cg13931996 chr1 -0.0459544644699728 0.00563348803763324 3.42389141628052e-16
m.16301C>T 0.011 cg03961800 chr1 0.0500967763076239 0.0079045167716261 2.33159047404125e-10
m.16301C>T 0.011 cg24575376 chr7 -0.0584541371491477 0.00855233019662363 8.20746026897836e-12
m.16301C>T 0.011 cg02706273 chr16 -0.0386981861278377 0.0059327688720659 6.90129562396476e-11
m.16301C>T 0.011 cg12176155 chr2 -0.0482973691004596 0.00669972105407471 5.64211213320875e-13
m.16301C>T 0.011 cg07691010 chr1 -0.0463444550456798 0.00646325630131818 7.47517370615395e-13
m.16301C>T 0.011 cg07852402 chr9 0.0332941157644839 0.00375097180025886 6.92265221485704e-19
m.16301C>T 0.011 cg20139841 chr1 -0.0460450901563444 0.00542224779964094 2.03316856033597e-17
m.16301C>T 0.011 cg00910557 chr6 -0.034567814924986 0.0055804267773721 5.84795707721304e-10
m.16301C>T 0.011 cg04098479 chr4 -0.0289083688702556 0.00390576809715638 1.34699791630416e-13
m.16301C>T 0.011 cg25228562 chr17 -0.0433495136050736 0.00507328104035909 1.28903796620291e-17
m.16301C>T 0.011 cg10299988 chr15 -0.0313433666559406 0.00386756026527065 5.3106718085421e-16
m.16301C>T 0.011 cg21379546 chr7 -0.0403226283162434 0.00622849675890272 9.55088636240541e-11
m.16301C>T 0.011 cg18501211 chr20 0.0270872035212778 0.00395769786149034 7.69142147489453e-12
m.16301C>T 0.011 cg05028576 chr1 -0.0451099410988423 0.00653767165160906 5.20021640049231e-12
m.16301C>T 0.011 cg13155823 chr8 -0.0497583888197129 0.00617013141351813 7.35982695737701e-16
m.16301C>T 0.011 cg18238874 chr11 -0.03984821586505 0.0062213454983452 1.50290517565568e-10
m.16301C>T 0.011 cg04490349 chr7 0.0237197106059683 0.00334530194491128 1.33672441108723e-12
m.16301C>T 0.011 cg09505242 chr10 -0.0436789385417315 0.00653371153097948 2.30664869074416e-11
m.16301C>T 0.011 cg08610987 chr1 -0.0790038591583821 0.0100029157543217 2.83225468551944e-15
m.16301C>T 0.011 cg24158259 chr11 0.0455656352732176 0.00501946858832518 1.10811114561937e-19
m.16301C>T 0.011 cg05544394 chr10 -0.0763255799947891 0.00843696598028555 1.47533383806332e-19
m.16301C>T 0.011 cg13921204 chr10 0.0505637266697939 0.00689288379187588 2.2066141979369e-13
m.16301C>T 0.011 cg09699925 chr2 -0.0275636452073044 0.00439550282495333 3.59026635496895e-10
m.16301C>T 0.011 cg05998449 chr11 -0.0328040756788325 0.00522449930816668 3.40990666686298e-10
m.16301C>T 0.011 cg25654957 chr20 0.042101392472846 0.00569663086537694 1.46192349074951e-13
m.16301C>T 0.011 cg01158445 chr8 0.0212862239107 0.00246956602304223 6.72947772806721e-18
m.16301C>T 0.011 cg15881168 chr17 -0.034071096002767 0.00451167969391621 4.29434441356226e-14
m.16301C>T 0.011 cg01318248 chr1 0.0881930796077069 0.0136709747913007 1.11027574217809e-10
m.16301C>T 0.011 cg09643869 chr19 -0.043116327412547 0.00573186989792736 5.38581027503291e-14
m.16301C>T 0.011 cg01779043 chr14 -0.0453855873244492 0.00628654092963949 5.21848618988793e-13
m.16301C>T 0.011 cg02751430 chr8 -0.056552584918208 0.00869228201228444 7.71428993407704e-11
m.16301C>T 0.011 cg23936098 chr10 0.0410330806816752 0.00626156211665525 5.632834896517e-11
m.16301C>T 0.011 cg02492799 chr1 -0.0413301145344123 0.00491899161489886 4.38370433529917e-17
m.16301C>T 0.011 cg03722643 chr2 -0.0607019151673891 0.00634198280686592 1.05425722477465e-21
m.16301C>T 0.011 cg11171957 chr12 -0.0421049182526635 0.00584168141245359 5.69169033844799e-13
m.16301C>T 0.011 cg25152909 chr5 -0.0385235243716768 0.0041978401171142 4.43321608353556e-20
m.16301C>T 0.011 cg23223510 chr6 -0.0762840174865289 0.00907403863441271 4.21194559108208e-17
m.16301C>T 0.011 cg03776181 chr4 -0.0332515784067489 0.00501933549324887 3.47960419235735e-11
m.16301C>T 0.011 cg07030835 chr13 -0.0828753951213059 0.00953804340206168 3.65867758758659e-18
m.16301C>T 0.011 cg09777064 chr12 -0.0399275944266453 0.00516479442942258 1.06937591876875e-14
m.16301C>T 0.011 cg16681083 chr1 -0.024439452434484 0.00293589693840847 8.47881545048027e-17
m.16301C>T 0.011 cg03396229 chr8 0.0400761901160809 0.00553505452227722 4.47255274179566e-13
m.16301C>T 0.011 cg22724132 chr16 0.0442811002087674 0.00543381250112936 3.66409123002588e-16
m.16301C>T 0.011 cg22186422 chr4 -0.0432492305931239 0.00575586415997689 5.73729243650344e-14
m.16301C>T 0.011 cg04085530 chr1 -0.0372905557366679 0.00510298916420293 2.71974907822909e-13
m.16301C>T 0.011 cg23138119 chr2 -0.0263996532958005 0.00379584422975109 3.52854233862599e-12
m.16301C>T 0.011 cg25964035 chr6 -0.0409120661127013 0.00513205340361751 1.56290292227265e-15
m.16301C>T 0.011 cg18441305 chr5 -0.0468928534733574 0.00540699335667733 4.22251808875369e-18
m.16301C>T 0.011 cg00743603 chr18 -0.0531447644262176 0.00804192570450997 3.88331881131685e-11
m.16301C>T 0.011 cg07159490 chr12 0.0194702829377446 0.00315293384904716 6.60418604996075e-10
m.16301C>T 0.011 cg03880092 chr19 -0.0330861074716883 0.00501960160681545 4.35753547187848e-11
m.16301C>T 0.011 cg05555640 chr11 -0.0414787009163297 0.00633615989715605 5.89615205425337e-11
m.16301C>T 0.011 cg04489946 chr7 0.0122363914274325 0.00180481984011359 1.20308269582534e-11
m.16301C>T 0.011 cg00548143 chr1 0.0458764936231967 0.00508007058336747 1.70607749049011e-19
m.16301C>T 0.011 cg03245462 chr5 -0.0312386170655698 0.00506298498042667 6.8290015282821e-10
m.16301C>T 0.011 cg16379687 chr3 -0.0363173957030022 0.00488242591521156 1.01918590524022e-13
m.16301C>T 0.011 cg14393502 chr20 0.0414526174706341 0.00426295059816991 2.38407200523862e-22
m.16301C>T 0.011 cg01288377 chr7 -0.0428175980109513 0.00545219050820177 4.05283977322696e-15
m.16301C>T 0.011 cg01215397 chr7 -0.0396258658354277 0.00456434041927243 3.90173541006426e-18
m.16301C>T 0.011 cg23834427 chr11 -0.0402678159593731 0.00558057753022643 5.36542183207741e-13
m.16301C>T 0.011 cg12647952 chr7 -0.0345045102579363 0.00486392837349817 1.30328408617656e-12
m.16301C>T 0.011 cg09694610 chr20 0.0162324938774311 0.0024125665496483 1.71645797939132e-11
m.16301C>T 0.011 cg25462384 chr19 0.0333961733247755 0.0042969446253321 7.72110725853267e-15
m.16301C>T 0.011 cg06595211 chr16 -0.0173780013965609 0.00256086025926827 1.15284003538216e-11
m.16301C>T 0.011 cg18259290 chr20 0.0133079462383231 0.00195232411504974 9.3308863816434e-12
m.16301C>T 0.011 cg12565261 chr10 -0.0349102703779905 0.00471743824652546 1.3591793310343e-13
m.16301C>T 0.011 cg09100647 chr3 0.0447916677456955 0.00521586767236032 8.88222245282278e-18
m.16301C>T 0.011 cg04711121 chr6 -0.0445592992489051 0.00612660334152388 3.51372303456294e-13
m.16301C>T 0.011 cg05568868 chr16 -0.0414787407009455 0.00536587181502265 1.0745977742667e-14
m.16301C>T 0.011 cg14614377 chr20 0.0221192158485702 0.00272976387647656 5.36300665852553e-16
m.16301C>T 0.011 cg26663039 chr12 -0.0439262450924984 0.00630961244978481 3.35957846787861e-12
m.16301C>T 0.011 cg22139563 chr17 -0.0424249281109958 0.00577418071882608 2.02174608079032e-13
m.16301C>T 0.011 cg05409441 chr16 -0.0554704006039489 0.00899276434801697 6.90119622313387e-10
m.16301C>T 0.011 cg22371845 chr8 0.0410069033267274 0.00533617882824865 1.53362687454993e-14
m.16301C>T 0.011 cg03051946 chr1 -0.0702832017196113 0.00963345746986955 2.97021834063034e-13
m.16301C>T 0.011 cg17377851 chr16 0.0572884008997531 0.00628067656067906 7.41777269193286e-20
m.16301C>T 0.011 cg07217625 chr2 0.0454237726077544 0.00690463530849049 4.74464453361696e-11
m.16301C>T 0.011 cg26924025 chr11 0.0167382078877824 0.00252013364431988 3.0988840434479e-11
m.16301C>T 0.011 cg23465289 chr5 -0.0482595120723354 0.00774780177666296 4.70019659314909e-10
m.16301C>T 0.011 cg10419849 chr8 -0.0601788270327505 0.00686324439196388 1.8142127791373e-18
m.16301C>T 0.011 cg08129759 chr1 -0.0480110517762996 0.00707030438976494 1.117291650037e-11
m.16301C>T 0.011 cg03832740 chr22 -0.038489476681983 0.00489754803115305 3.87435267926564e-15
m.16301C>T 0.011 cg17839259 chr20 0.0623161055892702 0.00672466329438082 1.91815376325036e-20
m.16301C>T 0.011 cg23969976 chr20 0.0226912309275186 0.00280276513254472 5.67884292156583e-16
m.16301C>T 0.011 cg08536021 chr12 -0.0393280325163146 0.00536405905765681 2.27137330602235e-13
m.16301C>T 0.011 cg27621821 chr20 0.0224472788881758 0.00315919751838055 1.19997418671988e-12
m.16301C>T 0.011 cg08390729 chr20 0.0256262025146092 0.00285927980837966 3.17492421129081e-19
m.16301C>T 0.011 cg07199827 chr20 0.0318720005519149 0.00393886676932727 5.88533471313026e-16
m.16301C>T 0.011 cg06462760 chr22 -0.0409843221668228 0.00646620652739619 2.32415506779425e-10
m.16301C>T 0.011 cg08193491 chr10 -0.0413815873795819 0.00566112222423661 2.67569789686839e-13
m.16301C>T 0.011 cg15440392 chr20 0.024902897268181 0.00356574254316355 2.8703457694581e-12
m.16301C>T 0.011 cg19923751 chr1 0.0427367452026597 0.00510383319769099 5.5950488997222e-17
m.16301C>T 0.011 cg06296752 chr1 -0.0461942603422164 0.00682680504796758 1.31843749689014e-11
m.16301C>T 0.011 cg20481110 chr17 -0.0419326677285574 0.0065150740966669 1.22458539877501e-10
m.16301C>T 0.011 cg19594923 chr4 -0.0384351921811979 0.00609326940526159 2.83009386023589e-10
m.16301C>T 0.011 cg27029469 chr19 -0.0468572491297338 0.00761117222078557 7.44277119738698e-10
m.16301C>T 0.011 cg03497351 chr12 -0.0380074155793641 0.00475089159037042 1.24359065851384e-15
m.16301C>T 0.011 ch.2.1159565R chr2 0.0432234329758162 0.00567154772024734 2.51522765369091e-14
m.16301C>T 0.011 cg10452333 chr10 -0.047684958497967 0.00676528473052463 1.80885743014523e-12
m.16301C>T 0.011 cg09382107 chr3 -0.0537773803602133 0.00607696454492886 8.80052962497851e-19
m.16301C>T 0.011 cg06309960 chr14 -0.0435012708580955 0.0045618654782004 1.48660798155022e-21
m.16301C>T 0.011 cg19119637 chr15 0.0471339815534865 0.00677259224966424 3.41437502316101e-12
m.16301C>T 0.011 cg12755477 chr20 0.0180479671156232 0.00279982372678617 1.14758632363512e-10
m.16301C>T 0.011 cg16234206 chr2 -0.0372394901211054 0.00537182763107146 4.13851399578877e-12
m.16301C>T 0.011 cg02644072 chr5 0.0278619900735903 0.00416718446324493 2.29279832585798e-11
m.16301C>T 0.011 cg20359888 chr15 -0.0815028053862791 0.0123949089142583 4.84877921406476e-11
m.16301C>T 0.011 cg02603007 chr20 -0.0462284968791456 0.00720517914602343 1.39892844547762e-10
m.16301C>T 0.011 cg07480495 chr12 0.0422789191770127 0.00584398452166161 4.66886276164552e-13
m.16301C>T 0.011 cg03935579 chr3 -0.028234075709304 0.00385265241182287 2.32782396793906e-13
m.16301C>T 0.011 cg12616691 chr10 -0.0421307400274529 0.00516924598272046 3.63118690323714e-16
m.16301C>T 0.011 cg13286323 chr6 0.0201954994903854 0.00265822422597398 3.02221408985561e-14
m.16301C>T 0.011 cg00619231 chr15 0.0408633565769275 0.00537905727969457 3.03658971854455e-14
m.16301C>T 0.011 cg00950086 chr10 -0.0431708015425904 0.0059414273182415 3.70108492612487e-13
m.16301C>T 0.011 cg09667649 chr20 0.043899196313602 0.0060315200271102 3.38059530678277e-13
m.16301C>T 0.011 cg27601380 chr8 -0.0343848615607802 0.00419028424090012 2.28957122291272e-16
m.16304T>C 0.037 cg25420028 chr4 0.0208428936604014 0.00322054716233507 9.68110980002141e-11
m.16304T>C 0.037 cg25160244 chr9 0.0465558029701462 0.00684551996711385 1.03956374373641e-11
m.16304T>C 0.037 cg10968187 chr4 0.00619936566914802 0.000948047223164364 6.18944676636395e-11
m.16304T>C 0.037 cg06876708 chr1 0.0218417016839245 0.0034273731931508 1.85700509885292e-10
m.16304T>C 0.037 cg27216059 chr9 0.016672923202427 0.00258890470907084 1.19358966315153e-10
m.16304T>C 0.037 cg25335009 chr2 -0.0633200742646847 0.00859616139903688 1.75708941538069e-13
m.16316A>G 0.015 cg20771670 chr1 0.0153853343421796 0.00232605616849888 3.732044106123e-11
m.16316A>G 0.015 cg27588119 chr17 0.0306375425592711 0.00407552188745855 5.58538033390881e-14
m.16316A>G 0.015 cg10168622 chr18 -0.0300021847784928 0.00401252385205937 7.59600503667096e-14
m.16316A>G 0.015 cg10885317 chr14 -0.0341459975970652 0.0046587342489621 2.31085167575604e-13
m.16316A>G 0.015 cg14834760 chr1 0.0199056859333685 0.00251835926984405 2.69599105620292e-15
m.16316A>G 0.015 cg06809055 chr7 0.00859613147524901 0.00120668888728766 1.05041157987691e-12
m.16316A>G 0.015 cg07312204 chr16 -0.039697333870139 0.00619255694783967 1.45051212031603e-10
m.16316A>G 0.015 cg09727531 chr7 0.0379628348358111 0.00610229010840011 4.93744372752147e-10
m.16316A>G 0.015 cg01333131 chr14 0.0369697059874244 0.00510209368425593 4.29300372615841e-13
m.16316A>G 0.015 cg17750186 chr4 -0.0322111785820965 0.00498920394884252 1.07381749780142e-10
m.16316A>G 0.015 cg07349054 chr1 -0.0281344410569217 0.00410902086246495 7.54178970239135e-12
m.16316A>G 0.015 cg18472694 chr8 -0.0386902075327397 0.00534825544324804 4.68372859598332e-13
m.16316A>G 0.015 cg00320696 chr6 -0.0296464867735431 0.00394412424387107 5.62100959980327e-14
m.16316A>G 0.015 cg17977556 chr15 -0.0239438715656219 0.00376676247381547 2.06243516987144e-10
m.16316A>G 0.015 cg09277816 chr6 0.0349854618890119 0.00439078160035427 1.61347834101535e-15
m.16316A>G 0.015 cg22731393 chr17 0.0310088538381074 0.00455165160098874 9.58105403177031e-12
m.16316A>G 0.015 cg00642798 chr2 0.0324028208481237 0.00491753451858857 4.42080220366751e-11
m.16316A>G 0.015 cg08327518 chr2 -0.0218972458255451 0.00345978610804522 2.46635187376322e-10
m.16316A>G 0.015 cg15199231 chr15 0.023878298827118 0.00301332130451008 2.29535104106274e-15
m.16316A>G 0.015 cg01757160 chr12 0.0154268175563247 0.00233384057469447 3.84173932729939e-11
m.16316A>G 0.015 cg24202918 chr16 -0.0351406802577259 0.00560946402312702 3.73941042362405e-10
m.16316A>G 0.015 cg07600721 chr11 -0.0301393041552586 0.00446793939662845 1.52308520062963e-11
m.16316A>G 0.015 cg08150128 chr11 -0.0588860761722958 0.00714535878777369 1.70542761207154e-16
m.16316A>G 0.015 cg15853374 chr22 0.0320553464582812 0.0044353982675988 4.93187860364602e-13
m.16316A>G 0.015 cg04342763 chr16 -0.0472447317812818 0.0074031667400708 1.75141669885517e-10
m.16316A>G 0.015 cg01566034 chr5 0.0117943882765859 0.00177311120001292 2.89521984651388e-11
m.16316A>G 0.015 cg05647526 chr7 0.0445894278899205 0.00574716982296476 8.59384687262593e-15
m.16316A>G 0.015 cg11536601 chr5 0.015978906244432 0.00258102103951244 5.98123765753956e-10
m.16316A>G 0.015 cg14329360 chr13 -0.0315588102779911 0.00432684231344358 3.01494158820926e-13
m.16316A>G 0.015 cg22783602 chr6 0.0178063582033132 0.00278159969914607 1.53876754948558e-10
m.16316A>G 0.015 cg04214090 chr14 -0.0232316577833879 0.00375332916510937 6.03118196588841e-10
m.16316A>G 0.015 cg04002822 chr12 -0.0624418895551731 0.00901462995284901 4.30685567107578e-12
m.16316A>G 0.015 cg21505853 chr22 -0.0284222342595905 0.00392325456884282 4.33860708329665e-13
m.16316A>G 0.015 cg04106964 chr1 -0.029122781200483 0.00403164251308493 5.06467474670575e-13
m.16316A>G 0.015 cg05318486 chr7 0.0128435222076555 0.00205775084514511 4.3329976102382e-10
m.16316A>G 0.015 cg27483771 chr1 0.0359291675204402 0.00438977687159392 2.72899831445161e-16
m.16316A>G 0.015 cg02180915 chr10 -0.0386685112726316 0.00487396363140688 2.12730550799283e-15
m.16316A>G 0.015 cg05468351 chr5 0.0303843352370329 0.00459002863914267 3.60075715906908e-11
m.16316A>G 0.015 cg01879696 chr7 -0.0285164475783283 0.00423293507992376 1.61910029240882e-11
m.16316A>G 0.015 cg04240362 chr1 -0.0348099289016819 0.00538057929903421 9.82949484341256e-11
m.16316A>G 0.015 cg03814390 chr17 0.0142222025803915 0.00189758490836324 6.63506740075045e-14
m.16316A>G 0.015 cg06200803 chr3 0.0262738915334618 0.00378093740048787 3.67775925285451e-12
m.16316A>G 0.015 cg07542695 chr1 -0.0217338001219022 0.00336026081514845 9.93802487800476e-11
m.16316A>G 0.015 cg04041707 chr5 0.0136206107728082 0.00189651482518233 6.87409940842345e-13
m.16316A>G 0.015 cg05264620 chr3 -0.0223254725910113 0.00347035852477474 1.24954044538598e-10
m.16316A>G 0.015 cg13980112 chr1 -0.0310543975777063 0.00412370047610779 5.04646732238169e-14
m.16316A>G 0.015 cg07705809 chr8 -0.0290926474545613 0.00456879539436396 1.91903188481897e-10
m.16316A>G 0.015 cg05654340 chr6 0.0301762834022554 0.00398689985628478 3.7651615122528e-14
m.16316A>G 0.015 cg26149747 chr4 -0.0685213648496925 0.0102157581254964 1.9809755691469e-11
m.16316A>G 0.015 cg14984943 chr3 -0.0438349447485579 0.00588034504145505 9.02194416020783e-14
m.16316A>G 0.015 cg20139214 chr17 0.0312848694954485 0.00414996888832995 4.75119083203348e-14
m.16316A>G 0.015 cg26520684 chr1 -0.0322206085460374 0.00431585531897592 8.28976781540462e-14
m.16316A>G 0.015 cg16818768 chr21 0.0356129567703404 0.00439647509484034 5.48043962011417e-16
m.16316A>G 0.015 cg06169595 chr14 0.0312667216171932 0.00502386202625092 4.85742975829326e-10
m.16316A>G 0.015 cg14645844 chr8 -0.039152071685518 0.00627554773292055 4.40857471241866e-10
m.16316A>G 0.015 cg00486122 chr2 -0.0247643275078044 0.00374078722781874 3.58993621817888e-11
m.16316A>G 0.015 cg13709778 chr3 -0.0373793757913982 0.00603317296666741 5.8048177788014e-10
m.16316A>G 0.015 cg27086020 chr5 0.00798051979187903 0.00109756567922333 3.56547837582012e-13
m.16316A>G 0.015 cg08971620 chr18 -0.0187276421730432 0.00286166532542252 5.97683007160517e-11
m.16316A>G 0.015 cg13209122 chr1 0.0328151272831399 0.00451596148431807 3.68985804980925e-13
m.16316A>G 0.015 cg03483334 chr9 -0.043148702411905 0.00549385083189034 4.02975467316771e-15
m.16316A>G 0.015 cg01507836 chr22 -0.0311536620072699 0.00423812045414742 1.96994067653654e-13
m.16316A>G 0.015 cg02148364 chr2 -0.038389555554168 0.00571776555030552 1.89251870065223e-11
m.16316A>G 0.015 cg09198169 chr14 -0.0250988761238587 0.00358781558484759 2.64150573195061e-12
m.16316A>G 0.015 cg11337790 chr10 -0.0320034168752373 0.00427918206009198 7.49683087681767e-14
m.16316A>G 0.015 cg15351688 chr12 -0.0596630121224638 0.00852626448438656 2.60466203338596e-12
m.16316A>G 0.015 cg18532190 chr7 0.033943606559908 0.00423409337367866 1.08592636475104e-15
m.16316A>G 0.015 cg05422990 chr8 -0.0322018757058113 0.00512229603487138 3.24473856477191e-10
m.16316A>G 0.015 cg17413030 chr10 -0.0374249475142418 0.00521634789466699 7.25455354537009e-13
m.16316A>G 0.015 cg01872122 chr5 -0.0394384191477993 0.00544274484962565 4.29091386067653e-13
m.16316A>G 0.015 cg14543988 chr2 -0.0214416548592484 0.00321617909006096 2.61423203229144e-11
m.16316A>G 0.015 cg13104937 chr10 -0.0239356228379127 0.0030114162644204 1.89096944817908e-15
m.16316A>G 0.015 cg00386987 chr5 -0.0326051886109398 0.00443548405470014 1.96747566867884e-13
m.16316A>G 0.015 cg04695131 chr1 -0.0197007198114628 0.00318753795188199 6.38809298443094e-10
m.16316A>G 0.015 cg00472099 chr1 0.0336401207627807 0.0047832568846237 2.02298475075954e-12
m.16316A>G 0.015 cg04855141 chr3 0.0346602036241739 0.00486502520662833 1.04563439992794e-12
m.16316A>G 0.015 cg17468665 chr12 -0.0351865689918566 0.00500626500049761 2.08755035891673e-12
m.16316A>G 0.015 cg24729559 chr5 0.0319262414591238 0.00445594856470593 7.78668750523004e-13
m.16316A>G 0.015 cg23763801 chr10 0.0321082312128174 0.00410626427280987 5.31056577582917e-15
m.16316A>G 0.015 cg20607318 chr19 0.028873093142903 0.00442255663345242 6.63882936784507e-11
m.16316A>G 0.015 cg25246636 chr1 -0.0233612204896796 0.00312609344671833 7.84013059148587e-14
m.16316A>G 0.015 cg14074042 chr5 0.0335969630887916 0.00463472149120383 4.1994884199333e-13
m.16316A>G 0.015 cg05828799 chr6 0.0272286170688782 0.00374261626769787 3.4567816527902e-13
m.16316A>G 0.015 cg04860828 chr12 -0.032731583322572 0.00416739994524665 4.02339027804467e-15
m.16316A>G 0.015 cg11828236 chr10 0.0290042873557975 0.00444739363572302 6.95441101997258e-11
m.16316A>G 0.015 cg10717472 chr11 0.0355531639274504 0.00420793765808379 2.93629937060065e-17
m.16316A>G 0.015 cg00239074 chr16 -0.0266976643704502 0.00399974307322575 2.4749388949078e-11
m.16316A>G 0.015 cg12595461 chr2 0.0283170262322389 0.00413638541023538 7.60292468071177e-12
m.16316A>G 0.015 cg15621971 chr7 0.0309382679592985 0.00433532006328153 9.58567980781901e-13
m.16316A>G 0.015 cg08380661 chr11 -0.039820448185615 0.00552853871067809 5.90284384797891e-13
m.16316A>G 0.015 cg11042421 chr14 -0.0293442004146972 0.00435645068940364 1.63025298412673e-11
m.16316A>G 0.015 cg17052552 chr8 -0.0412098814961985 0.00533838008865369 1.16742923919372e-14
m.16316A>G 0.015 cg17360256 chr2 -0.0295002687265431 0.00471936338197696 4.08094031984182e-10
m.16316A>G 0.015 cg08193910 chr19 0.0349547140608124 0.00483704065202387 4.95721457990844e-13
m.16316A>G 0.015 cg13887029 chr6 -0.0561281000982105 0.0070791417256305 2.21525067804639e-15
m.16316A>G 0.015 cg16329772 chr8 -0.0328224436253855 0.00518795844457183 2.50526254145704e-10
m.16316A>G 0.015 cg15967413 chr1 -0.0287784971451989 0.00444003357512351 9.07583013634425e-11
m.16316A>G 0.015 cg19076513 chr3 0.0251085918451008 0.00353370916564478 1.19931597706747e-12
m.16316A>G 0.015 cg15012981 chr1 0.0190714342640795 0.00271093903395425 1.99272516453397e-12
m.16316A>G 0.015 cg09624752 chr11 0.0225829378654968 0.00360206285368453 3.6233536372309e-10
m.16316A>G 0.015 cg17003293 chr14 0.0551394771580114 0.00650455461404014 2.30962743483532e-17
m.16316A>G 0.015 cg15258521 chr2 -0.0340419871055636 0.00459211046665437 1.23337615572054e-13
m.16316A>G 0.015 cg21194193 chr16 0.0157103001082621 0.00240752141280456 6.77714651257285e-11
m.16316A>G 0.015 cg27569321 chr3 0.0278366640598382 0.00358765874887243 8.55979207848417e-15
m.16316A>G 0.015 cg19592252 chr11 -0.0332190024785016 0.00489190594679347 1.11664035035044e-11
m.16316A>G 0.015 cg03679410 chr20 -0.042687460193414 0.00549540758985253 7.98342921989417e-15
m.16316A>G 0.015 cg27131834 chr12 -0.0439005833895892 0.00559773132090846 4.41427773671643e-15
m.16316A>G 0.015 cg01338084 chr22 0.0199744522050595 0.00302780513176991 4.19540443551524e-11
m.16316A>G 0.015 cg10824107 chr6 0.0454984366883318 0.006551551840467 3.79316830642877e-12
m.16319G>A 0.012 cg14180318 chr6 -0.0392011184778138 0.00511451644236427 1.79281279038159e-14
m.16319G>A 0.012 cg07956642 chr11 -0.0449917196194044 0.00475898431140115 3.2593961757859e-21
m.16319G>A 0.012 cg17055859 chr17 -0.044651564564918 0.00699371509491349 1.71927772836037e-10
m.16319G>A 0.012 cg20981731 chr6 -0.0370610904222026 0.00435275745508948 1.6746423609706e-17
m.16319G>A 0.012 cg15713505 chr8 -0.0678589367378842 0.00861013808092286 3.24035911206444e-15
m.16319G>A 0.012 cg25578058 chr10 -0.0689862231803634 0.00917820993582003 5.63461152026965e-14
m.16319G>A 0.012 cg05453631 chr3 -0.0463068601262386 0.00677888179946435 8.42971118933522e-12
m.16319G>A 0.012 cg14170392 chr9 -0.06419086040402 0.0088154078637343 3.2972129597701e-13
m.16319G>A 0.012 cg17131095 chr12 -0.0376052628904835 0.0046606754166563 7.10916714374781e-16
m.16319G>A 0.012 cg00530568 chr5 -0.017403919836278 0.00236078265525842 1.67964137582562e-13
m.16319G>A 0.012 cg09417761 chr16 -0.0674061034218886 0.00839453723860691 9.7665037534107e-16
m.16319G>A 0.012 cg26483934 chr2 -0.0451350772054133 0.0064144639731354 1.97194476598186e-12
m.16319G>A 0.012 cg10064312 chr16 -0.0394481771783573 0.00502735424092609 4.27102529432111e-15
m.16319G>A 0.012 cg23626475 chr7 -0.0382739984681654 0.00532892896136954 6.85452868867728e-13
m.16319G>A 0.012 cg00678709 chr3 -0.0545142932253961 0.00855155873815045 1.83227509067945e-10
m.16319G>A 0.012 cg26051394 chr19 -0.0386092433086246 0.00496298254434243 7.28441517540246e-15
m.16319G>A 0.012 cg16736242 chr8 0.0299808575239839 0.00440689277966628 1.02339054219614e-11
m.16319G>A 0.012 cg17364708 chr17 -0.0370824926146362 0.00576686763898511 1.27380877418188e-10
m.16319G>A 0.012 cg13329368 chr19 -0.0398326489855125 0.00475192709372997 5.18504088099757e-17
m.16319G>A 0.012 cg05471602 chr11 -0.0644383864737691 0.00708805168518737 9.80166294052343e-20
m.16319G>A 0.012 cg22272421 chr5 -0.081026906616282 0.0116279633189294 3.20838733432937e-12
m.16319G>A 0.012 cg20595745 chr1 0.0382916279698177 0.0053804947636984 1.10502865556706e-12
m.16319G>A 0.012 cg12036731 chr11 -0.0302751021311113 0.00445880949506914 1.1217091442468e-11
m.16319G>A 0.012 cg00097550 chr22 -0.0402609852506581 0.00614202472334897 5.56410760188248e-11
m.16319G>A 0.012 cg02335363 chr2 -0.0363826877523727 0.00518302884249727 2.22535508612643e-12
m.16319G>A 0.012 cg22870256 chr8 0.0810549806468849 0.0115535086458845 2.28937956450636e-12
m.16319G>A 0.012 cg20440480 chr8 0.0236007819162105 0.00372910408997774 2.47063105172194e-10
m.16319G>A 0.012 cg17028283 chr15 -0.0771869575295675 0.00949090874834665 4.19743682816037e-16
m.16319G>A 0.012 cg08471073 chr11 -0.038303599690493 0.00523810274268922 2.62227198022379e-13
m.16319G>A 0.012 cg10322053 chr6 -0.194268961541937 0.0258026415159223 5.11171296130677e-14
m.16319G>A 0.012 cg14011611 chr6 -0.0346454791825626 0.00528872051791065 5.72203284426438e-11
m.16319G>A 0.012 cg11749059 chr1 -0.0411714083783195 0.00527372614389314 5.86156382657079e-15
m.16319G>A 0.012 cg14456161 chr10 -0.0359723802199209 0.00566380160517199 2.1353299604022e-10
m.16319G>A 0.012 cg10657121 chr19 -0.072335126165496 0.00742895925733684 2.09832873095652e-22
m.16319G>A 0.012 cg24141991 chr11 -0.0459873718556752 0.00631388953523862 3.25208785150781e-13
m.16319G>A 0.012 cg15523609 chr10 -0.0425875768231635 0.00522071365778321 3.42244230409294e-16
m.16319G>A 0.012 cg07281764 chr12 -0.0321463991419225 0.00486169566897664 3.78705182477399e-11
m.16319G>A 0.012 cg22874188 chr7 -0.0368477627655133 0.00596697883859342 6.6046477523122e-10
m.16319G>A 0.012 cg27146574 chr16 -0.0690332490364548 0.00827117350376224 7.04669355203404e-17
m.16319G>A 0.012 cg10368447 chr16 0.0451172951597306 0.00725976605171605 5.14215780136504e-10
m.16319G>A 0.012 ch.2.79328671F chr2 0.0366537657365016 0.0057632850279549 2.01919511043745e-10
m.16319G>A 0.012 cg22175239 chr19 -0.0296379370407372 0.00348190268985055 1.70966480240977e-17
m.16319G>A 0.012 cg18031746 chr8 -0.0255291529464958 0.00402421892753561 2.24052633732905e-10
m.16319G>A 0.012 cg08002991 chr8 -0.0411453339240619 0.00620577320863439 3.35299540792595e-11
m.16319G>A 0.012 cg17869152 chr6 -0.0386245544090772 0.00617515787173736 3.97952579152856e-10
m.16319G>A 0.012 cg15741089 chr9 0.0439353645643991 0.00471621871790172 1.21033479281367e-20
m.16319G>A 0.012 cg19646139 chr1 -0.0410532572999052 0.00606157404390083 1.26395872457818e-11
m.16319G>A 0.012 cg07977087 chr12 -0.0283591526031721 0.00347516566836642 3.33590355860363e-16
m.16319G>A 0.012 cg19831698 chr15 -0.0353115943335689 0.0054814654579625 1.17910152500283e-10
m.16319G>A 0.012 cg10616121 chr11 0.0396810350105254 0.00473898647398187 5.60187482771972e-17
m.16319G>A 0.012 cg03373010 chr12 -0.0283018837032686 0.00410123480462104 5.17031646324636e-12
m.16319G>A 0.012 cg20705772 chr4 -0.121335205639726 0.016333046572702 1.09573640771952e-13
m.16319G>A 0.012 cg09802200 chr3 -0.0416576855837303 0.00582778963960962 8.79803405746517e-13
m.16319G>A 0.012 cg17255947 chr6 0.0139988595890416 0.0021929835052762 1.73111698291209e-10
m.16319G>A 0.012 cg13031545 chr6 -0.074627792830152 0.00766358959825266 2.07664517394174e-22
m.16319G>A 0.012 cg14924041 chr13 -0.0473313466659365 0.00683108825232559 4.24380371255779e-12
m.16319G>A 0.012 cg04822018 chr17 0.0397181590069957 0.0061753355701505 1.26150561549564e-10
m.16319G>A 0.012 cg27647623 chr10 -0.0398694577026009 0.00643447061206639 5.78317232700897e-10
m.16319G>A 0.012 cg10480249 chr10 -0.04340200457369 0.00495655441299908 2.01429847599508e-18
m.16319G>A 0.012 cg04348026 chr15 -0.032808375836778 0.00443462019189009 1.38003298332428e-13
m.16319G>A 0.012 cg07772145 chr3 0.0291674995140608 0.00470692443985648 5.7651406190007e-10
m.16319G>A 0.012 cg05981912 chr13 0.0392625710118583 0.00511397914260036 1.62224201281964e-14
m.16319G>A 0.012 cg15382236 chr7 -0.0389727740720865 0.00542212959086319 6.5879990275507e-13
m.16319G>A 0.012 cg16268863 chr14 0.0449487770682241 0.00486414712137341 2.44582863332831e-20
m.16319G>A 0.012 cg17009526 chr4 -0.0424359460753501 0.00521579095166393 4.08376677850964e-16
m.16319G>A 0.012 cg11855156 chr19 -0.0731473225270163 0.00965844289217138 3.63559985609539e-14
m.16319G>A 0.012 cg22232116 chr16 -0.0399925826904029 0.00537200357397918 9.72159890742792e-14
m.16319G>A 0.012 cg23844509 chr2 -0.0301650188687307 0.0041374184630826 3.08159501797658e-13
m.16319G>A 0.012 cg26491496 chr6 -0.0445758950086443 0.00671142411002548 3.09888309816231e-11
m.16319G>A 0.012 cg02575035 chr2 -0.0815639024426652 0.0123330787020708 3.75525948326399e-11
m.16319G>A 0.012 cg09477513 chr14 -0.07515944136682 0.00743521487995336 5.06141176434119e-24
m.16319G>A 0.012 cg01203963 chr3 0.122510250914551 0.0114418699048235 9.41792160780739e-27
m.16319G>A 0.012 cg16204225 chr12 -0.0559599997241062 0.00790506620009917 1.45193602378948e-12
m.16319G>A 0.012 cg17834443 chr8 0.0184164162099831 0.00259142252598847 1.18865750363417e-12
m.16319G>A 0.012 cg27338738 chr16 -0.0285556785703148 0.00335384660820343 1.67589955389478e-17
m.16319G>A 0.012 cg18447344 chr21 -0.0444751376498795 0.00679353663941923 5.88286555296712e-11
m.16319G>A 0.012 cg20559403 chr10 -0.0251063968697892 0.00333035740455934 4.74863720990374e-14
m.16319G>A 0.012 cg25537217 chr2 0.0389227007243963 0.00583147647261679 2.47928302242024e-11
m.16319G>A 0.012 cg21232203 chr20 -0.0401808686049405 0.00643390863925698 4.23332945434177e-10
m.16319G>A 0.012 cg00170839 chr4 -0.0391645117167636 0.00561761821023074 3.1306921983708e-12
m.16319G>A 0.012 cg11205433 chr6 -0.0344335651517823 0.00515282680356733 2.3496219395108e-11
m.16319G>A 0.012 cg06754557 chr2 -0.0267333672368579 0.00378217272332322 1.5689226298917e-12
m.16319G>A 0.012 cg07462406 chr4 -0.0383191919346251 0.00472985627222582 5.42609905201992e-16
m.16319G>A 0.012 cg13178910 chr17 -0.0248897624079572 0.00394833955086859 2.9033099301803e-10
m.16319G>A 0.012 cg22113792 chr11 -0.0755061762033231 0.00703325678687094 6.9273436929767e-27
m.16319G>A 0.012 cg00298796 chr8 0.0464291667250611 0.00492611185285499 4.29637823875823e-21
m.16319G>A 0.012 cg16024263 chr3 -0.030754424335366 0.00459823505404764 2.25761556527936e-11
m.16319G>A 0.012 cg02406285 chr3 0.0245513170363594 0.00352254433519522 3.17463908453603e-12
m.16319G>A 0.012 cg16761990 chr2 -0.0360314930631809 0.0047981564142554 5.93784294731885e-14
m.16319G>A 0.012 cg26094035 chr16 0.0158514888045997 0.00248114988319351 1.67228498619755e-10
m.16319G>A 0.012 cg09084072 chr1 0.045470677291541 0.00506390031648051 2.72300670419627e-19
m.16319G>A 0.012 cg01849047 chr16 -0.0389489176235462 0.00529321492304275 1.86305480755525e-13
m.16319G>A 0.012 cg18064103 chr17 -0.0280096172353613 0.0039638137018705 1.59084397231204e-12
m.16319G>A 0.012 cg14326053 chr20 -0.0346267047378372 0.00557180651005151 5.14463831414093e-10
m.16319G>A 0.012 cg17019630 chr6 0.0332123468740861 0.00474878125166344 2.67410117816003e-12
m.16319G>A 0.012 cg26348259 chr14 -0.0387068913764012 0.00501063715100667 1.11902530878872e-14
m.16319G>A 0.012 cg24953636 chr6 0.0112744011026271 0.00180428520239991 4.1393563926491e-10
m.16319G>A 0.012 cg00230725 chr18 -0.0612536262344018 0.00870048556261578 1.91890033549202e-12
m.16319G>A 0.012 cg19481513 chr5 -0.0405067918242458 0.00470482426567683 7.32973481154669e-18
m.16319G>A 0.012 cg26153687 chr2 0.0452789572171506 0.00666623760375237 1.10374499655931e-11
m.16319G>A 0.012 cg11888105 chr6 -0.0379507905939448 0.00549617282029236 5.02216231191637e-12
m.16319G>A 0.012 cg19961913 chr7 -0.0752392438361792 0.0104021819557429 4.72351835972685e-13
m.16319G>A 0.012 cg04500632 chr8 -0.0432878537165652 0.00624648580622669 4.20980144793217e-12
m.16319G>A 0.012 cg02120831 chr5 -0.0282780230927999 0.00437901059182173 1.06356515692773e-10
m.16319G>A 0.012 cg11201687 chr11 -0.0649778919445707 0.0102092228426595 1.9576531039145e-10
m.16319G>A 0.012 cg12998183 chr9 -0.0450205290417398 0.00731793591236254 7.64731596396243e-10
m.16319G>A 0.012 cg03991300 chr16 -0.155407233780115 0.0203508285188093 2.23365385344497e-14
m.16319G>A 0.012 cg10096055 chr1 0.0230208352607888 0.00335550793465471 6.85665537540679e-12
m.16319G>A 0.012 cg03557614 chr7 0.0681834483745573 0.00999859199752825 9.14819965424134e-12
m.16319G>A 0.012 cg09715503 chr2 0.0215096241340301 0.00275780968659913 6.21373190873512e-15
m.16319G>A 0.012 cg09725202 chr13 -0.0272699710414094 0.00401996708669085 1.17192894527117e-11
m.16319G>A 0.012 cg00470044 chr2 -0.0712291565709863 0.0069498186995259 1.19491505993834e-24
m.16319G>A 0.012 cg13351143 chr11 -0.0667708797750161 0.00931821483760572 7.74296405448783e-13
m.16319G>A 0.012 cg18790646 chr6 -0.110865950170358 0.0125882726828238 1.2844569335419e-18
m.16319G>A 0.012 cg04740665 chr1 0.0341569521629442 0.00448441762893363 2.60023830098812e-14
m.16319G>A 0.012 cg24248776 chr10 0.0211262873782628 0.00339299156145559 4.77126816845221e-10
m.16319G>A 0.012 cg01660034 chr8 -0.037155239581793 0.00503102271134744 1.52194684805074e-13
m.16319G>A 0.012 cg03554159 chr8 -0.0383929787956368 0.00523953629601649 2.34393356040877e-13
m.16319G>A 0.012 cg27281884 chr9 -0.0650259517495236 0.0101694565156712 1.61347200431028e-10
m.16319G>A 0.012 cg13420004 chr15 -0.0475026485127166 0.00651227434555052 3.00159078923872e-13
m.16319G>A 0.012 cg09029022 chr5 -0.0588283476383311 0.00822993469024079 8.79909864432608e-13
m.16319G>A 0.012 cg08921986 chr3 -0.0462458676705242 0.00581350907381255 1.79280151661764e-15
m.16319G>A 0.012 cg04226386 chr6 0.0405639975492945 0.00509774219033936 1.75908268524404e-15
m.16319G>A 0.012 cg00166423 chr9 -0.0604984996085959 0.00696510252346325 3.75605593005087e-18
m.16319G>A 0.012 cg08980987 chr12 -0.0864019083696514 0.0133408978111669 9.3894023569038e-11
m.16319G>A 0.012 cg02494582 chr10 -0.0800133964112573 0.0091877378141025 3.07337081633148e-18
m.16319G>A 0.012 cg21236414 chr4 -0.0431675021505507 0.00577341590048836 7.60713343407179e-14
m.16319G>A 0.012 cg13622530 chr1 0.0123783382039269 0.00175943757696819 1.98697403052386e-12
m.16356T>C 0.034 cg24162630 chr19 0.0226178147625635 0.00342159082051991 3.83486720917081e-11
m.16356T>C 0.034 cg25836499 chr12 -0.0288477415294174 0.00465263719309868 5.63560077094652e-10
m.16362T>C 0.03 cg05236757 chr11 0.0248957156654789 0.00402880979446425 6.4336732217326e-10
m.16362T>C 0.03 cg17483829 chr1 0.0337113012938191 0.00509986551514854 3.83714597436166e-11
m.16362T>C 0.03 cg11513641 chr21 -0.0193784797533059 0.00312685644398952 5.73918707653698e-10
m.16362T>C 0.03 cg22932215 chr2 0.0133167759699886 0.00201880033265597 4.21315639115363e-11
m.16362T>C 0.03 cg17372916 chr15 -0.0327219621543874 0.00481078267211117 1.03322869189693e-11
m.16362T>C 0.03 cg08603382 chr10 -0.0212610017952902 0.00334807494384941 2.15011675306341e-10
m.16362T>C 0.03 cg23891514 chr8 -0.0239786886922967 0.00313397033569842 1.99085267930759e-14
m.16362T>C 0.03 cg20188282 chr9 0.0279730229521324 0.00399907318967771 2.65492750351341e-12
m.16362T>C 0.03 cg20518446 chr11 -0.0543578113709107 0.00829118091374062 5.52331919365493e-11
m.16362T>C 0.03 cg06959457 chr10 -0.0255950877184711 0.00398507617173205 1.33847495824312e-10
m.16362T>C 0.03 cg22818913 chr6 0.0146306057976585 0.00196555557928261 9.80548063846006e-14
m.16362T>C 0.03 cg01939872 chr2 -0.0190607573476253 0.00305055353363296 4.14958296915416e-10
m.16362T>C 0.03 cg07007773 chr12 -0.0225478934316869 0.00360094692296583 3.80908780421093e-10
m.16362T>C 0.03 cg10028038 chr6 0.0204795406118738 0.00324049282018181 2.61758732370937e-10
m.16399A>G 0.032 cg13775495 chr3 0.0132816874735312 0.00167405429160113 2.12463030497789e-15
m.16399A>G 0.032 cg09026669 chr21 -0.0275580705977386 0.00419061427172297 4.82814521642666e-11
m.16399A>G 0.032 cg11767950 chr9 0.0103156550831292 0.00159790357691995 1.07689117170348e-10
m.16399A>G 0.032 cg22227034 chr1 -0.029054705409652 0.0046378080822112 3.7342544827071e-10
m.16399A>G 0.032 cg10697784 chr12 -0.0241819645513361 0.00391809961129715 6.74910018712712e-10
m.16399A>G 0.032 cg01237757 chr3 0.0299795812011978 0.00392342730702004 2.1525399486839e-14
m.16399A>G 0.032 cg00092287 chr2 0.0265728434991161 0.00407423550743635 6.92988929635114e-11
m.16399A>G 0.032 cg26783691 chr7 -0.0253856646976669 0.00385441673354273 4.51458289122477e-11
m.1719G>A 0.05 cg15748006 chr2 -0.0557176435297677 0.00809637189511125 5.90993417931317e-12
m.186C>A 0.015 cg03711964 chr12 -0.032552013354093 0.00448753803968066 4.05031688015736e-13
m.186C>A 0.015 cg22664307 chr6 0.0154732499770644 0.0021552846774488 7.01133163054783e-13
m.186C>A 0.015 cg10243370 chr4 -0.0378473347902209 0.00500385156737607 3.91941778788332e-14
m.186C>A 0.015 cg09009881 chr5 -0.0384541338159914 0.00613527779207949 3.66399448428887e-10
m.186C>A 0.015 cg06927863 chr8 0.0444974898750303 0.00590723843550339 4.96994638176509e-14
m.186C>A 0.015 cg07148167 chr15 -0.0506318034824159 0.00790628300951368 1.51362239748947e-10
m.186C>A 0.015 cg25463613 chr8 0.035761723561735 0.00496698572787417 6.02635847016784e-13
m.186C>A 0.015 cg03399814 chr6 -0.0429066339038811 0.00642467462901029 2.41542689161383e-11
m.186C>A 0.015 cg17806889 chr9 0.0333490736731414 0.00541713761104052 7.45032082788322e-10
m.186C>A 0.015 cg20887450 chr6 -0.0322162566592895 0.00411709034698688 5.0763271185196e-15
m.186C>A 0.015 cg10478423 chr3 -0.0366096958024091 0.00576259520180963 2.11172759408727e-10
m.186C>A 0.015 cg05298035 chr14 -0.0294495859018733 0.00422093079278463 3.01472577444202e-12
m.186C>A 0.015 cg14267901 chr2 -0.0275667153555284 0.0039942471276511 5.14182979315987e-12
m.186C>A 0.015 cg03386480 chr7 0.037674899666087 0.00511921028693022 1.84581029086685e-13
m.186C>A 0.015 cg27185183 chr1 -0.0320091115220072 0.00507847139113115 2.92122114903484e-10
m.186C>A 0.015 cg08685054 chr8 -0.0238168397755586 0.00350420361568934 1.07081025630399e-11
m.186C>A 0.015 cg00397559 chr5 -0.0248064929657151 0.00386976915679865 1.45206058309966e-10
m.186C>A 0.015 cg07802140 chr13 -0.0418476141031645 0.00668411031365693 3.83104419770056e-10
m.186C>A 0.015 cg25489524 chr15 0.0124579468169779 0.00189700402324589 5.12806902576108e-11
m.186C>A 0.015 cg00196827 chr18 0.0288647660264698 0.00464867811646972 5.32408810356929e-10
m.186C>A 0.015 cg05896849 chr17 -0.0265970311380812 0.00402246195485292 3.78835592842961e-11
m.186C>A 0.015 cg26689491 chr22 -0.0262917697889447 0.00373858264232757 2.02792431299614e-12
m.186C>A 0.015 cg10934670 chr3 -0.0204453327667602 0.00315477597673789 9.12642708784332e-11
m.186C>A 0.015 cg19838634 chr14 -0.0359605907944128 0.0057769073763226 4.81905781730363e-10
m.186C>A 0.015 ch.18.734816F chr18 0.0373109101278508 0.0043200156380765 5.78329910163467e-18
m.186C>A 0.015 cg08853575 chr4 -0.0338957186095622 0.00485481704586007 2.91269289811365e-12
m.186C>A 0.015 cg06541733 chr5 -0.0258228692398984 0.00375712996164799 6.28520716736029e-12
m.186C>A 0.015 cg20239099 chr1 0.0224552141915708 0.00319102338155636 1.9643051382469e-12
m.186C>A 0.015 cg12488447 chr9 0.0319926071265776 0.00462611386772923 4.65706789587564e-12
m.186C>A 0.015 cg19363920 chr6 -0.0317489216154593 0.00462000863830055 6.32866032794739e-12
m.186C>A 0.015 cg13503050 chr7 -0.0288136016938161 0.00428820093370885 1.82630843548889e-11
m.186C>A 0.015 cg15027433 chr1 -0.0410033411138002 0.00512905256260618 1.30279899694466e-15
m.186C>A 0.015 cg10300229 chr8 0.0367150699558107 0.00471577779775071 6.9393576137328e-15
m.186C>A 0.015 cg11935153 chr6 0.0332993379438495 0.00447891297906924 1.04811985492684e-13
m.186C>A 0.015 cg09744053 chr3 0.00972523791371612 0.00124912828314013 6.93722652177757e-15
m.186C>A 0.015 cg00657320 chr7 -0.0197741198686101 0.0031728303602456 4.5955364769447e-10
m.186C>A 0.015 cg14295188 chr12 -0.030659284940025 0.00447460264433548 7.29033913493278e-12
m.186C>A 0.015 cg24011334 chr2 -0.0310728222663714 0.00445920826629814 3.20936112622095e-12
m.186C>A 0.015 cg05937496 chr1 0.0363624297633955 0.00473648423471843 1.62739342137484e-14
m.186C>A 0.015 cg25414463 chr7 -0.0425487931743626 0.00689968528676232 6.96976848289377e-10
m.186C>A 0.015 cg22280359 chr6 0.0391826930945277 0.00479833894887593 3.19082162618691e-16
m.186C>A 0.015 cg17732044 chr15 0.00957726360771458 0.00154134201358328 5.17883423803138e-10
m.186C>A 0.015 cg19638591 chr7 -0.0414859119515397 0.00548350010940231 3.8610896779392e-14
m.186C>A 0.015 cg23844497 chr19 0.0408988611669814 0.00637527203462578 1.40606828689043e-10
m.186C>A 0.015 cg00213828 chr2 0.022217819630229 0.00324604323206257 7.66977522246167e-12
m.186C>A 0.015 cg18500141 chr15 -0.0381444132105304 0.00466257997064235 2.81574849170077e-16
m.186C>A 0.015 cg03467116 chr9 -0.0262845042883058 0.00409152564801403 1.32623349867539e-10
m.186C>A 0.015 cg24748774 chr4 -0.0396582112392803 0.00639577875149737 5.62178289379193e-10
m.186C>A 0.015 cg23470137 chr11 0.00993523566264952 0.00154271388484808 1.19392785769096e-10
m.186C>A 0.015 cg24770292 chr9 0.0220819994410546 0.00327093771432262 1.46860876513424e-11
m.186C>A 0.015 cg19382545 chr2 0.0567006511633609 0.00867965431251206 6.46405248129061e-11
m.186C>A 0.015 cg24983900 chr10 -0.0323713065596898 0.00505131579621895 1.46967956803348e-10
m.186C>A 0.015 cg14914809 chr2 -0.0307566511656928 0.004596581025838 2.21345195194615e-11
m.186C>A 0.015 cg00794529 chr3 0.0588636463833581 0.00898171684663493 5.61216103577551e-11
m.186C>A 0.015 cg15884175 chr17 -0.0336486658378482 0.00493649332394884 9.34090138157204e-12
m.186C>A 0.015 cg23670372 chr1 -0.0352221035669772 0.00488675008678431 5.69155159120982e-13
m.186C>A 0.015 cg20446846 chr13 -0.0630223678467457 0.00934716171196217 1.55784039499776e-11
m.186C>A 0.015 cg07475973 chr22 0.0298751453887402 0.00383626715801184 6.83177550963324e-15
m.186C>A 0.015 cg24107411 chr3 -0.0560487069954428 0.0070309350791501 1.56469999797668e-15
m.186C>A 0.015 cg19627864 chr1 0.00819128101840945 0.0013072992166121 3.70905978574234e-10
m.186C>A 0.015 cg02226688 chr4 0.0118661974604422 0.00158009528994107 5.92183783735575e-14
m.186C>A 0.015 cg00026457 chr1 -0.0332823485587614 0.00417674616792615 1.60628444490154e-15
m.186C>A 0.015 cg24435461 chr9 -0.0466566538113081 0.00637519862406816 2.50827578123942e-13
m.186C>A 0.015 cg07087919 chr1 -0.0554311984710413 0.00792462762199354 2.6563444182907e-12
m.186C>A 0.015 cg15653481 chr10 0.0587534006858047 0.00838146568189166 2.38455086870386e-12
m.186C>A 0.015 cg25756129 chr3 0.0121459383570885 0.00176950538587394 6.69444819298848e-12
m.186C>A 0.015 cg22962396 chr19 0.0359895091857957 0.00462771833285918 7.42971119340346e-15
m.186C>A 0.015 cg12531919 chr16 -0.0281744950504826 0.00407787713731715 4.87709303261944e-12
m.186C>A 0.015 cg14304998 chr2 0.0337664880409762 0.0049698104514978 1.08823759056518e-11
m.186C>A 0.015 cg12856561 chr5 0.0375132758967408 0.00457146807545012 2.28759020006746e-16
m.186C>A 0.015 cg03226511 chr2 -0.0333381627538515 0.00484012302118667 5.66319046430262e-12
m.186C>A 0.015 cg22074858 chr1 0.0342364505302091 0.00530697258834196 1.10952902386781e-10
m.186C>A 0.015 cg07461274 chr5 -0.0513776688600888 0.0064700761546585 2.0085929953419e-15
m.186C>A 0.015 cg06910565 chr8 -0.0353278928660215 0.00490148535050741 5.69511340175396e-13
m.186C>A 0.015 cg20468109 chr22 -0.033289659565888 0.00448375961645799 1.13209357962302e-13
m.186C>A 0.015 cg18554395 chr19 -0.0437050746176784 0.00575955434192692 3.24195610880128e-14
m.186C>A 0.015 cg19436700 chr10 -0.0365273216328857 0.00515764864439242 1.419189514307e-12
m.186C>A 0.015 cg16919193 chr19 0.0277580306398182 0.00449391144267082 6.54103085672206e-10
m.186C>A 0.015 cg14142743 chr9 -0.0285250105503729 0.00412247616219824 4.536001315515e-12
m.186C>A 0.015 cg07938921 chr8 -0.0322788140966264 0.00412156754498258 4.81378658492468e-15
m.186C>A 0.015 cg00433770 chr19 0.0223652960149246 0.0033574493507355 2.7124071782915e-11
m.186C>A 0.015 cg07455130 chr4 -0.0386108550783204 0.00593613335032046 7.80155084871434e-11
m.186C>A 0.015 cg26293202 chr22 -0.0325527295796023 0.00443459391614822 2.12584877484659e-13
m.186C>A 0.015 cg27138871 chr11 -0.0283629793963263 0.00456143048208484 5.03528284101518e-10
m.186C>A 0.015 cg14163118 chr14 -0.0333210391855464 0.00473684477206871 2.00066245542409e-12
m.186C>A 0.015 cg16222790 chr8 -0.0427519621329135 0.00645645754134776 3.55375129427019e-11
m.186C>A 0.015 cg11821092 chr8 -0.0284550710132524 0.00419613545360068 1.19135103695706e-11
m.186C>A 0.015 ch.10.2760753F chr10 0.0380917290214628 0.00489311179040864 6.98424966136682e-15
m.186C>A 0.015 cg27287363 chr11 -0.0353324673034471 0.00552809727350202 1.64337517411126e-10
m.186C>A 0.015 cg06305777 chr5 -0.0441953984866772 0.00706422724403281 3.94406402188705e-10
m.186C>A 0.015 cg06031301 chr16 -0.0447483741007441 0.00727647979043309 7.76157631507326e-10
m.186C>A 0.015 cg06276865 chr1 0.016700817968126 0.00201572318214925 1.17837919635252e-16
m.186C>A 0.015 cg14689456 chr2 -0.0243313594622739 0.00380383647956758 1.58946164510546e-10
m.186C>A 0.015 cg02218444 chr21 -0.0393225978520022 0.00517350140714643 2.94372328400016e-14
m.186C>A 0.015 cg06378617 chr17 -0.0367961037843162 0.0059514507352523 6.30097472572618e-10
m.186C>A 0.015 cg23331932 chr10 0.00901614314233452 0.0013433697311313 1.92518639004521e-11
m.186C>A 0.015 cg06511959 chr19 0.0255427699747403 0.00378117632810901 1.42594744912494e-11
m.186C>A 0.015 cg25560775 chr15 -0.0314447670805433 0.00462863994345004 1.09428575130798e-11
m.189A>G 0.053 cg03478765 chr7 0.0296516477426977 0.00438943350776018 1.42605522971387e-11
m.189A>G 0.053 cg01624128 chr12 -0.0350781093684043 0.00502643446879097 2.97868565876953e-12
m.189A>G 0.053 cg24025008 chr6 -0.0620799248350267 0.00779003693339265 1.59777404705292e-15
m.189A>G 0.053 cg27225639 chr6 -0.0366009149500586 0.00502070309811489 3.09959897978567e-13
m.189A>G 0.053 cg03247301 chr2 -0.035152093880201 0.00571385229151013 7.64718081011243e-10
m.189A>G 0.053 cg20397692 chr6 -0.0284974752256974 0.00452538775934468 3.02982298245954e-10
m.189A>G 0.053 cg23074747 chr9 0.0329414791861693 0.00413560032573613 1.64764791059576e-15
m.189A>G 0.053 cg01117788 chr21 -0.0539164467500655 0.00644214907819727 5.79486529984196e-17
m.189A>G 0.053 cg14122506 chr9 -0.0334311111633895 0.00511173179225506 6.14878403455048e-11
m.189A>G 0.053 cg02073408 chr3 -0.0234317259691844 0.00328281673031655 9.49128386186736e-13
m.189A>G 0.053 cg02906939 chr2 -0.0317024484112236 0.00462579129497284 7.2109580124538e-12
m.189A>G 0.053 cg14204039 chr10 -0.0345735643400947 0.00508532413508247 1.05571543133787e-11
m.189A>G 0.053 cg16568998 chr16 -0.0375030042262949 0.00477936503936862 4.26585934723609e-15
m.189A>G 0.053 cg06802097 chr1 -0.0399330175609487 0.00599109806987761 2.63959733692401e-11
m.189A>G 0.053 cg02186966 chr7 0.0317107975605547 0.00444174166264325 9.38271717841598e-13
m.189A>G 0.053 cg19304227 chr9 0.0357164152711255 0.00515804909406665 4.3781512011559e-12
m.189A>G 0.053 cg20767667 chr5 0.0202072119301619 0.00311045216643698 8.21821245681433e-11
m.189A>G 0.053 cg01712159 chr16 -0.0523400943705614 0.00663540957892105 3.07073839821254e-15
m.189A>G 0.053 cg14017270 chr12 0.0354570851805804 0.00464551205218543 2.30162001156273e-14
m.189A>G 0.053 cg14989462 chr1 0.0301230763198719 0.00449416842649034 2.04599008616329e-11
m.189A>G 0.053 cg10453040 chr8 0.033989241324552 0.00442915132277722 1.66733437766348e-14
m.189A>G 0.053 cg14363787 chr9 0.0195059293984657 0.00280431033076303 3.50826316239996e-12
m.189A>G 0.053 cg12665366 chr18 -0.0255415728243591 0.00382031377955152 2.29781922206215e-11
m.189A>G 0.053 cg10264187 chr11 0.0314552326917922 0.00399676137330134 3.54130462677183e-15
m.189A>G 0.053 cg25763031 chr2 0.0339471183532503 0.00415385335664251 3.02213389609288e-16
m.189A>G 0.053 cg03854581 chr9 0.0150048816592823 0.00202546926150725 1.28120336622725e-13
m.189A>G 0.053 cg11415512 chr11 -0.0529604063878156 0.00651561394764919 4.35605414964256e-16
m.189A>G 0.053 cg06873895 chr1 -0.0509205569099521 0.00759401793418084 2.00922606237137e-11
m.189A>G 0.053 cg23667707 chr7 -0.0285293369289094 0.00452598644687167 2.91088966297727e-10
m.189A>G 0.053 cg19448829 chr6 0.0284771960397564 0.00444053857818978 1.42678852156566e-10
m.189A>G 0.053 cg01776139 chr15 -0.0274811968244587 0.00433532627162275 2.31412365917446e-10
m.189A>G 0.053 cg03854665 chr16 0.0322565814068661 0.00436362665415857 1.44473747685254e-13
m.189A>G 0.053 cg12362060 chr15 0.0312745734171805 0.00436240877804667 7.5488779780239e-13
m.189A>G 0.053 cg24348488 chr6 0.0288223029573311 0.00433308109101184 2.89750673737168e-11
m.189A>G 0.053 cg23092161 chr10 0.0298490197591012 0.00463713246797492 1.21892886322113e-10
m.189A>G 0.053 cg11630504 chr1 -0.0310930046381814 0.00505064856713161 7.44923186372348e-10
m.189A>G 0.053 cg16611654 chr15 0.0331438679147507 0.00538133781769456 7.31878384054995e-10
m.189A>G 0.053 cg14874121 chr5 0.0294081830561658 0.00453080374560211 8.5426546681034e-11
m.189A>G 0.053 cg26816544 chr17 0.0344348215198691 0.0043798117964237 3.77537505805656e-15
m.189A>G 0.053 cg14904347 chr4 -0.0370710618250903 0.00509049143125244 3.27900997739507e-13
m.189A>G 0.053 cg12297652 chr6 0.0115367540085374 0.00184394251933119 3.93538480323947e-10
m.189A>G 0.053 cg08185784 chr9 -0.0309482096018184 0.0047292581040958 5.98994938562002e-11
m.189A>G 0.053 cg17140924 chr6 -0.0232559263272389 0.00366001398903302 2.09713235799012e-10
m.189A>G 0.053 cg02287020 chr4 -0.0319029025601369 0.00467732805456965 9.05641077327176e-12
m.189A>G 0.053 cg07705594 chr3 -0.0243917406784639 0.00378469813639153 1.15729137690576e-10
m.189A>G 0.053 cg10256763 chr12 -0.0343206457123616 0.00549203054546078 4.12633251533529e-10
m.189A>G 0.053 cg15663316 chr10 -0.0382376484458705 0.00603364168454365 2.3366280511241e-10
m.189A>G 0.053 cg24806294 chr8 -0.0434894248597764 0.00552633249393945 3.56086494389838e-15
m.189A>G 0.053 cg15239628 chr8 -0.0383728720698447 0.00622158231980131 6.92891209678403e-10
m.189A>G 0.053 cg00582337 chr17 -0.0539572180091721 0.00811430825603855 2.93813404679797e-11
m.199T>C 0.033 cg20868817 chr1 0.0270243219908265 0.00388644789176821 3.56393704296255e-12
m.199T>C 0.033 cg00112163 chr19 -0.0239780673300941 0.00385985876764752 5.22605611526469e-10
m.199T>C 0.033 cg03377286 chr10 -0.0285424674400618 0.0044625871613567 1.59556169963956e-10
m.199T>C 0.033 cg03332903 chr6 -0.032967528330945 0.00522307207255376 2.75623592547318e-10
m.199T>C 0.033 cg19099405 chr2 -0.0231485134481955 0.0035495420916071 6.95848803639952e-11
m.199T>C 0.033 cg22937693 chr5 -0.0431565142507356 0.0053728141275259 9.55954457758039e-16
m.199T>C 0.033 cg20477999 chr5 0.0254338934993878 0.00377932817953234 1.69967301839617e-11
m.199T>C 0.033 cg13593841 chr15 -0.0282016314079914 0.00452775188328372 4.70571226940051e-10
m.199T>C 0.033 ch.19.17835377R chr19 0.0190244248077544 0.00280428845419694 1.16855246696939e-11
m.199T>C 0.033 cg06636372 chr16 -0.0316630612203477 0.00458523888470623 5.00504258762958e-12
m.199T>C 0.033 cg15741089 chr9 0.0239961172140197 0.00375066738151637 1.57604756716614e-10
m.199T>C 0.033 cg17083853 chr9 0.0154487541630707 0.00202982767338042 2.72257369676344e-14
m.199T>C 0.033 cg10354195 chr10 -0.0262218485364678 0.00403826143940466 8.3947848437645e-11
m.199T>C 0.033 cg04380278 chr20 -0.0244939227359791 0.00394300253290984 5.23151871822055e-10
m.199T>C 0.033 cg03521600 chr8 0.0202446387628084 0.00324217146713154 4.26082512752627e-10
m.199T>C 0.033 cg26199856 chr13 -0.024139907308077 0.00388505690529563 5.1808212254263e-10
m.199T>C 0.033 cg25451780 chr15 -0.024827862992579 0.00391588616650151 2.29329615833189e-10
m.199T>C 0.033 cg16720203 chr2 -0.0277502479608148 0.00398393140417693 3.27138047143263e-12
m.199T>C 0.033 cg17876308 chr5 0.0391586437252635 0.00522507439963758 6.6617275378024e-14
m.204T>C 0.072 cg24924243 chr11 0.024189418396132 0.00365931841640944 3.83382074556609e-11
m.204T>C 0.072 cg11517936 chr4 -0.0330745673368399 0.00438444598528008 4.57123491793985e-14
m.204T>C 0.072 cg20767667 chr5 0.0203847830350207 0.00305418775623959 2.48294300740183e-11
m.204T>C 0.072 cg20779092 chr8 -0.0300674658514636 0.00449876137622299 2.33303915135668e-11
m.204T>C 0.072 cg18756060 chr2 -0.0145092109418609 0.00234818892754067 6.45521356327682e-10
m.204T>C 0.072 cg11590305 chr2 -0.0239595940790388 0.00344660500525401 3.61036464124142e-12
m.204T>C 0.072 cg23973899 chr10 0.0298378582370192 0.00442919055866875 1.62092131770009e-11
m.204T>C 0.072 cg01094787 chr12 -0.0326185362100073 0.00422497610698464 1.15958596870303e-14
m.204T>C 0.072 cg10405239 chr17 -0.0407543292662985 0.00552538297604125 1.63314603892985e-13
m.204T>C 0.072 cg05182002 chr4 0.0314686946473694 0.00478228440380644 4.69613185640981e-11
m.204T>C 0.072 cg16770799 chr12 -0.0303856238326189 0.00430420316939452 1.67074407439601e-12
m.204T>C 0.072 cg11378609 chr3 -0.0260157627528363 0.0037569505460088 4.36894389655209e-12
m.204T>C 0.072 cg15239628 chr8 -0.045331099816667 0.00605888173190487 7.33337040849045e-14
m.204T>C 0.072 cg13895732 chr14 -0.0270408302043093 0.00426417564719529 2.27691118100306e-10
m.204T>C 0.072 cg17094160 chr6 0.0299985782584609 0.00450869071579228 2.86201838589791e-11
m.204T>C 0.072 cg05006071 chr5 0.0620233737716951 0.00987792232899945 3.40779896498825e-10
m.204T>C 0.072 cg03478765 chr7 0.0286807782397252 0.00432061232738308 3.17691650747232e-11
m.204T>C 0.072 cg17552368 chr10 -0.0343856230294217 0.00505337541455751 1.01410542124836e-11
m.204T>C 0.072 cg07272015 chr6 0.0397091076092509 0.00625826370776146 2.22327494037562e-10
m.204T>C 0.072 cg06724127 chr8 0.0306077173495087 0.00427842313691127 8.43025528570547e-13
m.204T>C 0.072 cg07553475 chr6 -0.0345309339192824 0.00437198425185127 2.82893474395049e-15
m.204T>C 0.072 cg22653469 chr17 0.0134997209490071 0.0021698739183241 4.92640678964842e-10
m.204T>C 0.072 cg24425483 chr6 -0.0314331272847486 0.00494827534391187 2.12063986733789e-10
m.204T>C 0.072 cg24348488 chr6 0.0322337093335988 0.00422997579078043 2.53075315532763e-14
m.204T>C 0.072 cg25325972 chr3 0.0233521647401306 0.00372284400619049 3.54913000313673e-10
m.2098G>A 0.026 cg13377341 chr6 -0.0229255281912566 0.00363398098185428 2.81472806639582e-10
m.2098G>A 0.026 cg04315863 chr15 0.0241440698750965 0.00373790155811664 1.05217721476747e-10
m.2098G>A 0.026 cg13996040 chr10 -0.0672671265957464 0.0105476532491953 1.80061322211648e-10
m.2098G>A 0.026 cg16681820 chr22 0.022476721239185 0.00356502318217158 2.88585570118693e-10
m.2098G>A 0.026 cg22933875 chr1 -0.0239750287027849 0.00361522747256674 3.31889366781397e-11
m.2098G>A 0.026 cg24679453 chr1 -0.0323582793381979 0.00489681557067131 3.89481128678721e-11
m.2098G>A 0.026 cg04413904 chr16 -0.0275299188394434 0.00439332672882285 3.69719314169106e-10
m.2098G>A 0.026 cg20721121 chr10 0.0141324505472076 0.00186576227890951 3.60165056338878e-14
m.2098G>A 0.026 cg00437048 chr10 -0.0199817055647161 0.00298380744959204 2.13157995675079e-11
m.2098G>A 0.026 cg09929056 chr8 -0.0237683531016527 0.00375461479594824 2.4446753581882e-10
m.2098G>A 0.026 cg26250664 chr1 0.0236016877975616 0.00314491739433281 6.15655216312278e-14
m.2098G>A 0.026 cg20121863 chr16 -0.0232460128822888 0.00371220397222601 3.79945124001653e-10
m.2098G>A 0.026 cg17517940 chr20 -0.0216840726316901 0.00344779280662385 3.18978521674739e-10
m.2098G>A 0.026 cg00527382 chr12 0.0222995385993889 0.00353090501793053 2.69236147446203e-10
m.2098G>A 0.026 cg00077898 chr6 -0.0210207279873196 0.00334577689517844 3.32604913227006e-10
m.2098G>A 0.026 cg09978937 chr8 -0.0227899647823729 0.0034162997421739 2.5415279841237e-11
m.2098G>A 0.026 cg14453326 chr12 0.0198940497098072 0.00297933943061162 2.43325061395862e-11
m.2098G>A 0.026 cg01683044 chr12 0.0229989355822107 0.00364161104820675 2.69126364833378e-10
m.2098G>A 0.026 cg04381393 chr17 -0.0331537603436609 0.00536612385533649 6.47773581290607e-10
m.2098G>A 0.026 cg20633883 chr17 0.0440727050341631 0.007012945674961 3.28956440924783e-10
m.2098G>A 0.026 cg14454577 chr1 -0.0345773197015507 0.00505036389085816 7.56782978852921e-12
m.2098G>A 0.026 cg09054533 chr12 0.0235712881594835 0.00380214192550627 5.66514035155374e-10
m.2098G>A 0.026 cg10079027 chr16 -0.0414689524985466 0.0066313834824134 4.01511275651521e-10
m.2098G>A 0.026 cg16633687 chr4 -0.0223560819697547 0.00348678025506311 1.4393478285165e-10
m.2098G>A 0.026 cg22298183 chr1 0.022308520856778 0.00354256164174732 3.02903745771071e-10
m.2098G>A 0.026 cg14077301 chr14 0.0227874435395952 0.00367354507343259 5.53543466589453e-10
m.2098G>A 0.026 cg03371662 chr11 -0.0260051800432725 0.0041073418335256 2.42963493129418e-10
m.227A>G 0.038 cg23298228 chr6 -0.035053615607258 0.00524198467961195 2.27654178410466e-11
m.228G>A 0.034 cg24771570 chr17 0.0481338297461317 0.00761389240944023 2.58462502767848e-10
m.3434A>G 0.025 cg18530511 chr3 -0.0386384739837779 0.00550752980306131 2.29009469197756e-12
m.3434A>G 0.025 cg18090577 chr3 -0.0338809291744137 0.00452388606162266 6.92198389868425e-14
m.3434A>G 0.025 cg22622667 chr10 -0.0240628974247637 0.00376017458744855 1.55978876123081e-10
m.3434A>G 0.025 cg23886509 chr1 0.0216473291617189 0.00347390509142843 4.62253636033753e-10
m.3434A>G 0.025 cg00296279 chr10 0.0137479618722188 0.00222460243755558 6.4116422539023e-10
m.3434A>G 0.025 cg01952843 chr17 0.0122995440516319 0.00194619963141593 2.61944171478574e-10
m.3434A>G 0.025 cg11825756 chr10 -0.022508922350211 0.00360042579247897 4.05907330015603e-10
m.3434A>G 0.025 cg15558103 chr5 0.0262707821507134 0.00416648001177666 2.87691606916871e-10
m.3434A>G 0.025 cg25324261 chr16 0.0137805648431806 0.00217645508415911 2.42543805877619e-10
m.3434A>G 0.025 cg08915732 chr6 -0.024844574529792 0.003610891496597 5.96619137170229e-12
m.3434A>G 0.025 cg05862039 chr2 -0.0642143029135007 0.00996157899348397 1.14691392232124e-10
m.3796A>G 0.011 cg10651375 chr16 0.0467525099103427 0.00573348880797292 3.51247556366101e-16
m.3796A>G 0.011 cg01595640 chr4 0.0505972305535393 0.00595575710675079 1.9705528819761e-17
m.3796A>G 0.011 cg14190649 chr11 0.0428985812452373 0.0054670087458765 4.26751574746352e-15
m.3796A>G 0.011 cg08174789 chr8 -0.0437411328530276 0.007085079533122 6.67114183357086e-10
m.3796A>G 0.011 cg17731481 chr21 -0.0425036962214724 0.00519644272492032 2.85300510371769e-16
m.3796A>G 0.011 cg09816855 chr16 -0.0624818730796953 0.00701494330841338 5.24473561178927e-19
m.3796A>G 0.011 cg04741932 chr10 -0.0507259443898596 0.00770704883395982 4.64912172776259e-11
m.3796A>G 0.011 cg23611710 chr12 -0.0482381250648483 0.00676647666038939 1.01110182748874e-12
m.3796A>G 0.011 cg17694766 chr8 -0.0841657774164912 0.00977316470974744 7.1842821238213e-18
m.3796A>G 0.011 cg06926656 chr20 -0.041846786942198 0.00601080043705489 3.35636314241084e-12
m.3796A>G 0.011 cg25836499 chr12 -0.0798194242037001 0.00760252685576651 8.72398645543528e-26
m.3796A>G 0.011 cg13828871 chr16 0.0458788112429795 0.00588958531578559 6.71045647258617e-15
m.3796A>G 0.011 cg09795127 chr1 -0.032828716047887 0.00411704995488084 1.53813076915811e-15
m.3796A>G 0.011 cg19244312 chr3 -0.0438118078373112 0.0059448199101948 1.70954495645098e-13
m.3796A>G 0.011 cg09570250 chr4 -0.0320098715213998 0.0041216768855195 8.08596364474549e-15
m.3796A>G 0.011 cg22693095 chr11 -0.0451239193898869 0.0072637742315035 5.2252394804422e-10
m.3796A>G 0.011 cg02435345 chr17 -0.043798616993226 0.00677884784806777 1.03964548100613e-10
m.3796A>G 0.011 cg24676000 chr22 0.0471529420171867 0.00518408685454452 9.3971897929917e-20
m.3796A>G 0.011 cg23187255 chr7 -0.0574755130879478 0.00591131959884276 2.40685596615616e-22
m.3796A>G 0.011 cg20991883 chr9 0.0244602933335073 0.00262916064374975 1.35946882404076e-20
m.3796A>G 0.011 cg03712506 chr14 0.0281201608646635 0.00328518105374557 1.13162613117531e-17
m.3796A>G 0.011 ch.10.1117020F chr10 0.0480589846053493 0.00554555746513809 4.46729154821912e-18
m.3796A>G 0.011 cg17961556 chr10 -0.0394077101337434 0.00505512487789512 6.41052941163423e-15
m.3796A>G 0.011 cg12815974 chr14 0.01535366549649 0.00209514261209227 2.33230046475044e-13
m.3796A>G 0.011 cg01184248 chr1 -0.0428458579050998 0.00501495712820964 1.30088066295414e-17
m.3796A>G 0.011 cg11533310 chr10 -0.0411244094047835 0.00548193969700839 6.2947876856918e-14
m.3796A>G 0.011 cg23555138 chr12 -0.0373230767080919 0.005827767997964 1.51009512578114e-10
m.3796A>G 0.011 cg21564107 chr16 -0.0477361518137916 0.00601367232263464 2.0557176212749e-15
m.3796A>G 0.011 cg00017557 chr6 -0.0518772527935011 0.00590088894893039 1.47668072231984e-18
m.3796A>G 0.011 cg03542322 chr20 -0.0449364345548918 0.00717524367986004 3.783559533292e-10
m.3796A>G 0.011 cg00839400 chr5 -0.0395355094735462 0.00626227418475637 2.73177189334924e-10
m.3796A>G 0.011 cg10956480 chr12 -0.0488252234431618 0.00664007446596404 1.93641881177397e-13
m.3796A>G 0.011 cg24152898 chr17 0.00598083717448876 0.000938284820244041 1.83892224313503e-10
m.3796A>G 0.011 cg12990786 chr16 -0.0501529221282116 0.00580526876741792 5.66042317387326e-18
m.3796A>G 0.011 cg03527426 chr12 -0.0407545133542942 0.00583067187899231 2.75519740969344e-12
m.3796A>G 0.011 cg06983534 chr1 -0.0448874548239724 0.0064095301703695 2.50116317885678e-12
m.3796A>G 0.011 cg03146155 chr6 -0.0444130749270535 0.0067073970154969 3.55555670718986e-11
m.3796A>G 0.011 cg02577253 chr10 -0.0526021952175532 0.00630965987138652 7.63461252581985e-17
m.3796A>G 0.011 cg10743020 chr7 -0.0441428033521452 0.00517381688660946 1.4388769846137e-17
m.3796A>G 0.011 cg20649847 chr17 -0.01196046362056 0.00178531187141181 2.09320925893274e-11
m.3796A>G 0.011 cg13808420 chr2 0.0306349317934782 0.00376332939703014 3.94038829163077e-16
m.3796A>G 0.011 cg22947435 chr7 -0.0325974774998207 0.00456384312700484 9.16152075237717e-13
m.3796A>G 0.011 cg02647381 chr4 -0.0313263532240147 0.00488637701189633 1.44608922139386e-10
m.3796A>G 0.011 cg18822527 chr14 -0.0443756398924018 0.00553833366677525 1.12442535429541e-15
m.3796A>G 0.011 cg27367696 chr17 -0.0602566570270316 0.00796173025136949 3.78178688830023e-14
m.3796A>G 0.011 cg03899654 chr21 -0.0469095862489779 0.00636688283982104 1.73534836152919e-13
m.3796A>G 0.011 cg06027960 chr1 -0.0431460251196232 0.0068049629511351 2.29204792928368e-10
m.3796A>G 0.011 cg10238587 chr1 -0.0368143099855349 0.00474117896493333 8.17736732186481e-15
m.3796A>G 0.011 cg12451487 chr4 -0.0320387748003332 0.00505622657331601 2.35044653825618e-10
m.3796A>G 0.011 ch.17.65853408R chr17 0.0485364548065952 0.00498992425446542 2.31559713567527e-22
m.3796A>G 0.011 cg05712171 chr17 -0.0502116083425572 0.00760673896265963 4.08565831192869e-11
m.3796A>G 0.011 cg19845307 chr3 -0.0523001671224284 0.00706986857172688 1.38651949576832e-13
m.3796A>G 0.011 cg23322996 chr12 -0.042765963587469 0.00579585794943668 1.59828762356146e-13
m.3796A>G 0.011 cg00156118 chr2 -0.0673209283848415 0.00986661695520832 8.90956930068401e-12
m.3796A>G 0.011 cg25531986 chr19 -0.0566612838169288 0.00901886881526575 3.33114112915877e-10
m.3796A>G 0.011 cg10589216 chr6 -0.0520401090030116 0.00573950076671106 1.22328053307204e-19
m.3796A>G 0.011 cg10710607 chr3 -0.0490793818805579 0.00774488766566394 2.34276351020179e-10
m.3796A>G 0.011 cg19839421 chr17 0.0356623898674199 0.0051433434811668 4.09979708916012e-12
m.3796A>G 0.011 cg06934971 chr6 -0.0622907117324885 0.00991534084893179 3.3369428044293e-10
m.3796A>G 0.011 cg01407454 chr1 -0.0546666267990108 0.00621009422978361 1.33365869493553e-18
m.3796A>G 0.011 cg07697635 chr5 0.0197092955647335 0.00262988503557402 6.66244994265881e-14
m.3796A>G 0.011 cg10533159 chr1 -0.0482362700614385 0.00757158193008425 1.88168513059209e-10
m.3796A>G 0.011 cg19771350 chr11 -0.0333781552350867 0.00475777272823232 2.2912783975006e-12
m.3796A>G 0.011 cg09015976 chr21 -0.0549539529781851 0.00819529379796273 2.00649062503266e-11
m.3796A>G 0.011 cg25303281 chr10 -0.0439531668074603 0.00540307301885126 4.12462408566562e-16
m.3796A>G 0.011 cg00127047 chr5 0.0467781877986225 0.0051965999870433 2.22267203987012e-19
m.3796A>G 0.011 cg01122304 chr4 0.016746385948734 0.00263640735253509 2.12571883988612e-10
m.3796A>G 0.011 cg18225409 chr11 -0.0610165763941966 0.00820002552673557 9.99087465547737e-14
m.3796A>G 0.011 cg09516476 chr6 0.0474635630808285 0.0060028258293466 2.6394113309211e-15
m.3796A>G 0.011 cg24065044 chr11 0.0528057833384848 0.00614340369598316 8.28845905249807e-18
m.3796A>G 0.011 cg11267829 chr15 0.0183423111468775 0.00272377978635255 1.64903702857869e-11
m.3796A>G 0.011 cg06280965 chr2 -0.036704176330463 0.00594962237276869 6.86534408092649e-10
m.3796A>G 0.011 cg25341268 chr2 -0.0674827266727155 0.00916243812399966 1.76948437014526e-13
m.3796A>G 0.011 cg20358437 chr6 0.0489847329095281 0.0063657709511488 1.41472369625721e-14
m.3796A>G 0.011 cg04353483 chr4 -0.0512106912184687 0.00588169801227554 3.12610028769853e-18
m.3796A>G 0.011 cg22716316 chr4 -0.0550594910789133 0.00622817273774168 9.53829889138608e-19
m.3796A>G 0.011 cg22162694 chr13 -0.0752944039601676 0.00988817871624151 2.64534530837919e-14
m.3796A>G 0.011 cg09735711 chr16 -0.0548218738313556 0.0071043541616544 1.19419194082163e-14
m.3796A>G 0.011 cg05589564 chr16 -0.038900433349828 0.00574497995290828 1.27714713592513e-11
m.3796A>G 0.011 cg14855783 chr3 -0.0493227322702492 0.00515995353597355 1.19181612864212e-21
m.3796A>G 0.011 cg19809499 chr1 0.0903766900246736 0.0134726734594952 1.9710971589891e-11
m.3796A>G 0.011 cg14643738 chr2 -0.0468695704559582 0.00599044234334854 5.11470801360483e-15
m.3796A>G 0.011 cg02441244 chr2 -0.0803551284832148 0.0114376320613822 2.13295076539889e-12
m.3796A>G 0.011 cg26320410 chr3 0.0241080024272246 0.00373525005540941 1.08801381326073e-10
m.3796A>G 0.011 cg12304441 chr12 0.051772762903848 0.00529108837766902 1.30726340193552e-22
m.3796A>G 0.011 cg17527563 chr19 -0.109335096732478 0.0142991632264668 2.06911692640099e-14
m.3796A>G 0.011 cg11990308 chr13 -0.0516244701690291 0.00682519544721719 3.91436406227815e-14
m.3796A>G 0.011 cg09413853 chr11 -0.0843635182814798 0.0130727000092786 1.09359562484506e-10
m.3796A>G 0.011 cg10045909 chr16 0.0527591755826899 0.00688172334987858 1.76664413869537e-14
m.3796A>G 0.011 cg22740684 chr17 0.0463215180205984 0.00553117616221783 5.54006853138404e-17
m.3796A>G 0.011 cg17650941 chr8 -0.0638378473838757 0.00796205493463444 1.07690761418214e-15
m.3796A>G 0.011 cg11393040 chr1 -0.0474581064849739 0.00686337335857912 4.68884037892271e-12
m.3796A>G 0.011 cg11523920 chr11 -0.0390097128835477 0.00621441963774775 3.44525611169821e-10
m.3796A>G 0.011 cg09487373 chr22 -0.0577210905606902 0.00867409294817654 2.84412057176067e-11
m.3796A>G 0.011 cg24757467 chr2 -0.0411514967772455 0.0050708992594004 4.84879002755884e-16
m.3796A>G 0.011 cg01464351 chr10 0.0486896001668085 0.00743073059167034 5.65950861572955e-11
m.3796A>G 0.011 cg04217162 chr9 -0.0360887279001702 0.0051633862025653 2.76157151388041e-12
m.3796A>G 0.011 cg03558606 chr1 -0.0532849185625972 0.00676592032696661 3.39417772166701e-15
m.3796A>G 0.011 cg21206329 chr1 -0.0513869045512759 0.00634598243007529 5.60774563274022e-16
m.3796A>G 0.011 cg19035457 chr4 0.0525183994995806 0.0070898886018264 1.28695686692968e-13
m.3796A>G 0.011 cg06090630 chr16 0.0242913243369971 0.00375432617059829 9.78589414116545e-11
m.3796A>G 0.011 cg00837832 chr7 -0.0494182713496915 0.00640738680028806 1.23180528959357e-14
m.3796A>G 0.011 cg09773127 chr17 -0.0521506003651892 0.00632879542163783 1.71909326627264e-16
m.3796A>G 0.011 cg20064120 chr22 -0.0397692447554972 0.00637645362711352 4.46353430524208e-10
m.3796A>G 0.011 cg12937413 chr7 -0.0470172165343955 0.00715040583526928 4.85025722662633e-11
m.3796A>G 0.011 cg22149195 chr19 -0.0139243706183184 0.00203968069531044 8.68656726861203e-12
m.3796A>G 0.011 cg25228773 chr19 0.0253802947738598 0.00346899900780065 2.54870085401847e-13
m.3796A>G 0.011 cg03009864 chr16 -0.0484623312721396 0.00634938153378642 2.30054123200618e-14
m.3796A>G 0.011 cg02633334 chr17 -0.0507162127177008 0.00730732044235967 3.90807253804367e-12
m.3796A>G 0.011 cg06045793 chr4 -0.0496039859658801 0.00722365776700595 6.56215468346703e-12
m.3796A>G 0.011 cg25913779 chr7 -0.0662399921742487 0.0107224471779718 6.50448343556122e-10
m.3796A>G 0.011 cg04935903 chr7 0.00940763493821337 0.00125820276004266 7.60141008356142e-14
m.3796A>G 0.011 cg18552437 chr4 -0.0399980015709696 0.00589084783513126 1.12246441483054e-11
m.3796A>G 0.011 cg09213330 chr16 -0.0429615477831317 0.00691313793012862 5.14953484715179e-10
m.3796A>G 0.011 cg07737482 chr16 -0.0384943557622712 0.0060649537951171 2.1953201626878e-10
m.3796A>G 0.011 cg05479194 chr17 0.0507323119679163 0.00769012960404346 4.19366962674108e-11
m.3796A>G 0.011 cg15094636 chr3 0.0344508611008226 0.00453976690523247 3.23168275556432e-14
m.3796A>G 0.011 cg06078433 chr10 -0.0429268513710177 0.00505146715119418 1.9305503719991e-17
m.3796A>G 0.011 cg03167029 chr3 -0.0462759986575646 0.00588228941282305 3.63232903503137e-15
m.3796A>G 0.011 cg14548380 chr2 -0.0188213945809112 0.00301232623453244 4.15405884566425e-10
m.3796A>G 0.011 cg08446735 chr1 0.015117173062041 0.0020882289598117 4.51233930074134e-13
m.3796A>G 0.011 cg17168514 chr2 -0.0423100670835961 0.00667911572533926 2.37832915801174e-10
m.3796A>G 0.011 cg03494692 chr16 -0.0482181932532999 0.00528031422761978 6.74381133242482e-20
m.3796A>G 0.011 cg07007773 chr12 -0.0527850120889659 0.00572926172332794 3.16452850873668e-20
m.3796A>G 0.011 cg21857945 chr13 -0.0862765109978687 0.0128896953362453 2.17971871332613e-11
m.3796A>G 0.011 cg14707796 chr20 -0.059049855971713 0.00942206830617691 3.67630588292326e-10
m.3796A>G 0.011 cg23376018 chr10 -0.0390415628944265 0.00522956029172322 8.29500878986202e-14
m.3796A>G 0.011 cg10801421 chr19 0.0249125762629997 0.00335942257014044 1.2095519269024e-13
m.3796A>G 0.011 cg05573264 chr11 -0.0455423631292763 0.00502560524292366 1.28003471534759e-19
m.3796A>G 0.011 cg17517002 chr2 0.0129637745178499 0.00187125888747889 4.27326981686574e-12
m.3796A>G 0.011 cg08686582 chr16 -0.0476499544594572 0.00599454357804208 1.88193361648036e-15
m.3796A>G 0.011 cg25708827 chr14 0.0459776910206275 0.00594214974783065 1.01349456499531e-14
m.3796A>G 0.011 cg01118730 chr10 -0.0467308018639771 0.00568391788920511 2.00834682375143e-16
m.3796A>G 0.011 cg15317907 chr3 -0.0579873739308583 0.00866434885534071 2.19178812036412e-11
m.3796A>G 0.011 cg13422850 chr9 0.0364743708553825 0.00585411394588114 4.64789699614873e-10
m.3796A>G 0.011 cg04785083 chr1 0.051050114322448 0.00813713163283499 3.52514192022114e-10
m.3796A>G 0.011 cg13488220 chr9 -0.0438462613796671 0.0049871571363393 1.47137088920498e-18
m.3796A>G 0.011 cg16584676 chr17 0.0484892747730392 0.00776373408402319 4.22142514743462e-10
m.3796A>G 0.011 cg24447790 chr14 0.0425896435675897 0.00622813226739326 8.01558039407154e-12
m.3796A>G 0.011 cg14470398 chr4 0.0360008666172416 0.00474325182282987 3.20121422517608e-14
m.3796A>G 0.011 cg20824867 chr11 0.0405831675631244 0.00622084471326808 6.85759773623983e-11
m.3796A>G 0.011 cg26183948 chr7 -0.035196212377779 0.00468108975694647 5.52781392236537e-14
m.3796A>G 0.011 cg24008435 chr15 -0.0429474690460691 0.00621435807150847 4.81226991922315e-12
m.3796A>G 0.011 cg12479660 chr3 -0.0532144538787495 0.00768221212348613 4.29949330809802e-12
m.3796A>G 0.011 cg17338470 chr19 -0.0351131996905027 0.00457713351557993 1.70077610781157e-14
m.3796A>G 0.011 cg07736012 chr3 -0.0569500539365274 0.00901029593221428 2.60628742466654e-10
m.3796A>G 0.011 cg23677570 chr7 0.0167442892978603 0.00262672231384959 1.83447818186975e-10
m.3796A>G 0.011 cg03808580 chr4 -0.040697196356851 0.00627870189923619 9.06436937208506e-11
m.3796A>G 0.011 cg06959457 chr10 -0.0574941555479138 0.00635450342381812 1.45902993176175e-19
m.3796A>G 0.011 cg19461344 chr2 0.0429147039113848 0.00586116353597373 2.44530770627907e-13
m.3796A>G 0.011 cg10097755 chr1 -0.0881461879126278 0.0106555536811199 1.31373179651158e-16
m.3796A>G 0.011 cg23670814 chr4 -0.0444370827905503 0.00663073613029627 2.06034492780477e-11
m.3796A>G 0.011 cg09358481 chr17 0.0437484618814528 0.00558862170810758 4.95176518925667e-15
m.3796A>G 0.011 cg09999490 chr1 -0.0445465985694655 0.00654953197114931 1.03540133316708e-11
m.3796A>G 0.011 cg00712106 chr21 -0.0396282457860524 0.00638965317135083 5.57713310563433e-10
m.3796A>G 0.011 cg09555452 chr19 -0.0450321562153677 0.00529168118252832 1.73947712772041e-17
m.3796A>G 0.011 ch.6.2625594F chr6 0.0530599050769081 0.00627803504590034 2.87155657886795e-17
m.3796A>G 0.011 cg24086140 chr1 -0.0516639565349561 0.00817971605104323 2.68235483278799e-10
m.3796A>G 0.011 cg18236739 chr1 0.0473291245438098 0.00504882633554566 6.96478272529045e-21
m.3796A>G 0.011 cg16341385 chr16 -0.0480477958493337 0.00596454318067064 7.91091997717194e-16
m.3796A>G 0.011 cg09936845 chr1 -0.0286258445549854 0.00303397300940491 3.90614325784806e-21
m.3796A>G 0.011 cg06908739 chr10 -0.0445645375549772 0.0050723128505821 1.55198082538545e-18
m.3796A>G 0.011 cg18836697 chr16 -0.042309128978531 0.00528379494406772 1.17218553882925e-15
m.4024A>G 0.016 cg01852131 chr6 0.0346983999992238 0.00489820353871386 1.40149765768552e-12
m.4024A>G 0.016 cg11228205 chr1 -0.0256637965796308 0.00404565729080727 2.24541849589438e-10
m.4024A>G 0.016 cg10311580 chr22 -0.0308554748081567 0.00442194235674167 2.99816157133391e-12
m.4024A>G 0.016 cg11675205 chr4 -0.0301432576571384 0.0044151846538295 8.66003824761596e-12
m.4024A>G 0.016 cg27632621 chr7 0.0109046569601582 0.00174146338131045 3.80612718674334e-10
m.4024A>G 0.016 cg27626746 chr11 0.0494360967478413 0.00632118610816057 5.25306270832623e-15
m.4024A>G 0.016 cg06927220 chr8 -0.0506352545344779 0.00647503887148264 5.27941454253678e-15
m.4024A>G 0.016 cg17579075 chr11 0.0241421154350444 0.00297101711701582 4.44144454107233e-16
m.4024A>G 0.016 cg10947433 chr22 -0.0326049251468063 0.00501188955776455 7.74274052459825e-11
m.4024A>G 0.016 cg04110559 chr5 0.0388004778719114 0.00509256124681837 2.5554981755638e-14
m.4024A>G 0.016 cg05064181 chr10 -0.0358337101347503 0.00512900325696425 2.81856246730651e-12
m.4024A>G 0.016 cg24828322 chr10 -0.0309486903275159 0.00448216729006722 5.02566987695967e-12
m.4024A>G 0.016 cg01321106 chr6 -0.0615122032524288 0.00771427612750688 1.53850989693174e-15
m.4024A>G 0.016 cg18402034 chr6 -0.0509978393266948 0.0074094499960695 5.86831205779271e-12
m.4024A>G 0.016 cg14817225 chr17 -0.0372665944871241 0.00534208332823308 3.03613281931912e-12
m.4024A>G 0.016 cg04083496 chr4 -0.0312214357848591 0.00458492660562724 9.78824170935358e-12
m.4024A>G 0.016 cg15649371 chr4 -0.0212922903734039 0.00327458847403706 7.91117944610431e-11
m.4024A>G 0.016 cg06873587 chr14 -0.0260453467756726 0.00409444521272961 2.00259399867331e-10
m.4024A>G 0.016 cg00213828 chr2 0.0130222037708528 0.00182360434784877 9.27116245927645e-13
m.4024A>G 0.016 cg26182317 chr10 -0.029664479767317 0.00403826927679679 2.04470936664765e-13
m.4024A>G 0.016 cg16363874 chr1 -0.0235475202222287 0.00342659044446384 6.33091611724571e-12
m.4024A>G 0.016 cg15717858 chr12 -0.0324205117867964 0.0047861362843265 1.25410104527446e-11
m.4024A>G 0.016 cg12082568 chr6 0.0316193045706003 0.00489222205624137 1.02526208532474e-10
m.4024A>G 0.016 cg26072327 chr5 0.0174832018576362 0.00271006317713605 1.10956511283168e-10
m.4024A>G 0.016 cg03008727 chr2 0.0350223567113 0.00442600317331802 2.51536131215292e-15
m.4024A>G 0.016 cg05841360 chr2 -0.0312191299264447 0.00491151117366739 2.06646181087508e-10
m.4024A>G 0.016 cg18000568 chr10 -0.0279568400742179 0.00450260315625207 5.3309481707907e-10
m.4024A>G 0.016 ch.6.1678538R chr6 0.036345772093324 0.00456249849481458 1.63629034905058e-15
m.4024A>G 0.016 cg11356794 chr11 0.0367343978987854 0.00490874303871741 7.23891786612232e-14
m.4024A>G 0.016 cg19407933 chr4 -0.0267063536552852 0.00378520359933529 1.72030316637866e-12
m.4024A>G 0.016 cg21233680 chr2 -0.0371176877676895 0.00525976771904304 1.70250381786247e-12
m.4024A>G 0.016 cg09060057 chr19 0.0336318339510444 0.00544472414437108 6.53483273014073e-10
m.4024A>G 0.016 cg03088616 chr8 -0.0340733932733739 0.00487717991144623 2.82250345380943e-12
m.4024A>G 0.016 cg09729147 chr15 -0.0335677975596483 0.00540014185072009 5.0967784883334e-10
m.4024A>G 0.016 cg00654816 chr4 0.0648931381905327 0.00690375571587841 5.4725975074597e-21
m.4024A>G 0.016 cg03609661 chr17 -0.0405919374667794 0.00520681326111336 6.39372093843947e-15
m.4024A>G 0.016 cg18547371 chr19 0.00713528640818265 0.0011006487643047 9.00354916788188e-11
m.4024A>G 0.016 cg01851573 chr8 -0.0419232221686129 0.0065327388613175 1.38618039534486e-10
m.4024A>G 0.016 cg16858615 chr8 0.0349879392253116 0.00472719505622444 1.34739449155614e-13
m.4024A>G 0.016 cg07386385 chr16 -0.0299846163932188 0.00437987827228318 7.59471441568593e-12
m.4024A>G 0.016 cg03051129 chr14 -0.0343178962244804 0.00534845669990435 1.3952448531485e-10
m.4024A>G 0.016 cg11543317 chr13 -0.0337597892938072 0.00436794452062012 1.08405181830697e-14
m.4024A>G 0.016 cg23748512 chr10 -0.0241362347115507 0.00350248852393651 5.53363760285854e-12
m.4024A>G 0.016 cg09595238 chr4 -0.0272306152628839 0.00362468938978803 5.79920860085016e-14
m.4024A>G 0.016 cg18139878 chr4 -0.0301298005744968 0.00454043063936946 3.22549217903147e-11
m.4024A>G 0.016 cg11259070 chr18 -0.0225000152421676 0.00320036947113945 2.058787738171e-12
m.4024A>G 0.016 cg12450006 chr5 -0.0375058846400019 0.00508855774215486 1.69821495448e-13
m.4024A>G 0.016 cg01718741 chr5 -0.0321282723952474 0.00452891687755996 1.30261832522009e-12
m.4024A>G 0.016 cg14398988 chr9 -0.0234250775048854 0.00340462215582532 5.96951652085764e-12
m.4024A>G 0.016 cg10358124 chr11 -0.0345932240263358 0.00498350691093918 3.87842058211865e-12
m.4024A>G 0.016 cg24234009 chr2 -0.0262308011730008 0.00419905944319283 4.18872471984963e-10
m.4024A>G 0.016 cg13054702 chr2 -0.033364764710436 0.00485077856477524 6.06012950718124e-12
m.4024A>G 0.016 cg19807800 chr15 -0.0321797479387349 0.00464384010469953 4.22164852691488e-12
m.4024A>G 0.016 cg05176922 chr8 -0.0419790409450914 0.00631418947182468 2.96365144332655e-11
m.4024A>G 0.016 cg21014095 chr6 -0.0316605460938052 0.00438644164848035 5.28275908033709e-13
m.4024A>G 0.016 cg24721815 chr7 -0.0489478649806402 0.0069150991252636 1.45824138058966e-12
m.4024A>G 0.016 cg12979992 chr7 -0.0307718913443029 0.00476744246573498 1.08511541818082e-10
m.4024A>G 0.016 cg18004262 chr3 0.0135877933378339 0.00190976294520889 1.11985096055476e-12
m.4024A>G 0.016 cg14490928 chr1 -0.023126735034223 0.00313720726412003 1.6839157116329e-13
m.4024A>G 0.016 cg27344090 chr18 -0.0351666872454229 0.00524459962189176 2.00973741776403e-11
m.4024A>G 0.016 cg03386320 chr1 -0.0214757755822241 0.00348192520591732 6.92520201985235e-10
m.4024A>G 0.016 cg25076272 chr11 -0.0318377849005474 0.00453738879216023 2.27066169516244e-12
m.4024A>G 0.016 cg09614684 chr4 -0.0402017440062716 0.00563760365905362 9.9643306671085e-13
m.4024A>G 0.016 cg26837853 chr8 -0.0422739167120403 0.00613473050780449 5.54340061524848e-12
m.4024A>G 0.016 cg07109124 chr5 -0.066042061353376 0.00921071798882404 7.49256334230829e-13
m.4024A>G 0.016 cg03806284 chr2 -0.0274793855359439 0.00436443554560125 3.05018842268348e-10
m.4024A>G 0.016 cg09571404 chr2 0.00983152619101857 0.00139499695667649 1.81893524423169e-12
m.4024A>G 0.016 cg00824063 chr5 -0.0298332578051177 0.00369942340185757 7.36570616715904e-16
m.4024A>G 0.016 cg11589749 chr5 0.0413699454242831 0.00500497691842562 1.38805837009382e-16
m.4024A>G 0.016 cg01518723 chr17 -0.0309154783210956 0.00498753673294886 5.6986972998572e-10
m.4024A>G 0.016 cg05242915 chr19 -0.0552807694628949 0.00720785326878164 1.72642180338278e-14
m.4024A>G 0.016 cg03261004 chr9 0.0197879110485123 0.00276156891159425 7.75258989223696e-13
m.4024A>G 0.016 cg08710955 chr1 -0.0289697863960346 0.0044744872886263 9.5166059238779e-11
m.4024A>G 0.016 cg09130381 chr4 0.0233556201739221 0.00308722149666834 3.87102238399094e-14
m.4024A>G 0.016 cg21844956 chr6 0.0308249304413414 0.00380324302630357 5.27859449684178e-16
m.4024A>G 0.016 cg27158490 chr4 0.0286747097497766 0.00458856145342769 4.12634314926299e-10
m.4024A>G 0.016 cg07061913 chr10 0.035896756052531 0.00462272634712833 8.1466220740848e-15
m.4024A>G 0.016 cg00745621 chr17 -0.0269695884368472 0.00409886319540979 4.71167781850366e-11
m.4024A>G 0.016 cg05985448 chr10 -0.0448480139145017 0.00699991550468422 1.48472650476154e-10
m.4024A>G 0.016 cg11207893 chr1 -0.0406215848937931 0.00579532870289768 2.39398995571627e-12
m.4024A>G 0.016 cg11481793 chr1 0.0346537679991431 0.00477980741939057 4.16665933064449e-13
m.4024A>G 0.016 cg13339112 chr2 0.0127623768446215 0.00186869689576346 8.5175698397197e-12
m.4024A>G 0.016 cg04924099 chr1 -0.0661328385249138 0.00797713524898423 1.12963881590657e-16
m.4024A>G 0.016 cg00629716 chr9 -0.0326872247103886 0.00523306638590169 4.20329591743903e-10
m.4024A>G 0.016 cg07838324 chr9 0.0368829390602386 0.00488160769047142 4.17285245058114e-14
m.4024A>G 0.016 cg07591937 chr1 -0.0401016627842419 0.00495094042078935 5.50463631550027e-16
m.4059C>T 0.03 cg07914385 chr6 -0.0276058951416719 0.00421276781113588 5.64259148418245e-11
m.4216T>C 0.125 cg05883043 chr11 0.0505623066426421 0.00669761863675799 4.37616731709962e-14
m.4216T>C 0.125 cg09112790 chr10 0.0161638654871662 0.00206185032651068 4.52361688487036e-15
m.4216T>C 0.125 cg24712417 chr20 0.0470674905032179 0.00592126911166825 1.88196809950111e-15
m.4216T>C 0.125 cg16068533 chr1 0.0449717390717949 0.00506393804110552 6.63908619867015e-19
m.4216T>C 0.125 cg00350909 chr4 -0.0306565665703551 0.00484498373540924 2.49187633634252e-10
m.4216T>C 0.125 cg10022646 chr5 -0.0442548901286391 0.00569502657117374 7.79943777714522e-15
m.4216T>C 0.125 cg21010262 chr9 0.0559618309682162 0.00871795870390765 1.37042870522453e-10
m.4216T>C 0.125 cg03876150 chr2 -0.0341505047873242 0.00554576590881499 7.36963362413616e-10
m.4216T>C 0.125 cg17156641 chr1 -0.0488508600458793 0.00579030108697851 3.26506367482595e-17
m.4216T>C 0.125 cg03820909 chr10 0.0257373238663164 0.00305190401244892 3.36332622506609e-17
m.4216T>C 0.125 cg24503257 chr6 0.0135890224398345 0.00219790495275183 6.30079511534241e-10
m.4216T>C 0.125 cg05057271 chr19 -0.0460850515516274 0.00519595391951764 7.35337124287802e-19
m.4216T>C 0.125 cg12785462 chr9 -0.0512370325411736 0.00811152285786321 2.6742581743934e-10
m.4216T>C 0.125 cg21207593 chr17 -0.0574504147322608 0.00882503998507972 7.51845750042742e-11
m.4216T>C 0.125 cg11721674 chr10 0.0634127278733302 0.00838594104555606 3.97558877433115e-14
m.4216T>C 0.125 cg02923571 chr12 0.0314408868779594 0.0045832240979056 6.88637488760736e-12
m.4216T>C 0.125 cg01162550 chr12 -0.0382440453235305 0.00539441737896577 1.34539125516339e-12
m.4216T>C 0.125 cg05552814 chr3 -0.0493471271064292 0.00684256088458421 5.52202062860646e-13
m.4216T>C 0.125 cg07990044 chr5 0.0584463708466268 0.00801209148818906 2.99167978284377e-13
m.4216T>C 0.125 cg03862437 chr3 -0.0665299125906533 0.00909204986877376 2.52873841576887e-13
m.4216T>C 0.125 cg08311092 chr1 0.0515961184099005 0.00615323898599683 5.06410624158073e-17
m.4216T>C 0.125 cg22856949 chr10 0.0182850221597628 0.0022609275115692 6.09525003324902e-16
m.4216T>C 0.125 cg23521964 chr10 0.0179508378462141 0.00282930898102903 2.23002003871001e-10
m.4216T>C 0.125 cg15939534 chr11 -0.0427332155061248 0.00592791911584704 5.6444845955435e-13
m.4216T>C 0.125 cg15934776 chr2 -0.0652506333207209 0.00710996488799632 4.41832021469708e-20
m.4216T>C 0.125 cg03860720 chr8 -0.0413785518434611 0.00531136731113543 6.67102537965624e-15
m.4216T>C 0.125 cg16101902 chr1 -0.0499131484295085 0.00666143472154754 6.73925761784579e-14
m.4216T>C 0.125 cg00699981 chr9 0.0324544695272202 0.00513333410688972 2.57701276309306e-10
m.4216T>C 0.125 cg21182781 chr1 -0.0316418147231175 0.00474671069069533 2.62778287721164e-11
m.4216T>C 0.125 cg19525495 chr11 -0.0901945327830102 0.0127929789674856 1.78513080336690e-12
m.4216T>C 0.125 cg24486583 chr20 -0.0721688557716845 0.0113601101393277 2.11388412495224e-10
m.4216T>C 0.125 cg09159795 chr7 0.0251486579543715 0.00391420250037829 1.31890140385886e-10
m.4216T>C 0.125 cg13840845 chr5 -0.0442564936131764 0.00651676496889939 1.11223638003208e-11
m.4216T>C 0.125 cg17718065 chr5 -0.0923500140422277 0.0148263473620757 4.70089820820165e-10
m.4216T>C 0.125 cg26795934 chr11 0.0523723466614903 0.00530164792879358 5.15977776815512e-23
m.4216T>C 0.125 cg06431905 chr5 0.0138418746929441 0.00222029263605284 4.53927625144047e-10
m.4216T>C 0.125 cg22779477 chr10 0.0387087668223329 0.00474218075742207 3.27750278312112e-16
m.4216T>C 0.125 cg15097846 chr12 -0.0229620818715478 0.0035991145507512 1.77174419058124e-10
m.4216T>C 0.125 cg08630279 chr19 0.0493633182162533 0.00639179080600058 1.13690465945087e-14
m.4216T>C 0.125 cg26276117 chr15 -0.0507806804838193 0.00625210033538795 4.57885853951985e-16
m.4216T>C 0.125 cg00120505 chr9 -0.0425950490230349 0.00667630572594905 1.77050144314355e-10
m.4216T>C 0.125 cg27366305 chr5 0.046747932497046 0.00513170655221524 8.26656956134056e-20
m.4216T>C 0.125 cg09669178 chr7 -0.0634370988084778 0.00764566792765132 1.06656873182856e-16
m.4216T>C 0.125 cg00399146 chr2 -0.0385922350375575 0.0051191273401788 4.7420363197435e-14
m.4216T>C 0.125 cg24079455 chr10 0.0478810320119477 0.007537375460732 2.11870039656672e-10
m.4216T>C 0.125 cg21943599 chr1 -0.0485847807227525 0.00538925013093273 1.96640370751446e-19
m.4216T>C 0.125 cg01979603 chr6 0.0504442443253464 0.00582152593640806 4.51021683309834e-18
m.4216T>C 0.125 cg21344124 chr8 0.0409714293484847 0.00476448320014496 8.01731381526784e-18
m.4216T>C 0.125 cg06761303 chr2 0.0487032459657895 0.00560982354658624 3.89627335703678e-18
m.4216T>C 0.125 cg20553394 chr11 0.0443367633079606 0.00514877294869477 7.23426552813746e-18
m.4216T>C 0.125 cg06830971 chr17 -0.0346029349930407 0.00463995070703115 8.81071236070688e-14
m.4216T>C 0.125 cg12094018 chr15 -0.0391599205703096 0.00592539768928737 3.87380466693521e-11
m.4216T>C 0.125 cg17759082 chr3 0.0177613654769363 0.00223106111095869 1.70723663834562e-15
m.4216T>C 0.125 cg26509569 chr16 -0.0412306844135393 0.00638316945409245 1.05201691443832e-10
m.4216T>C 0.125 cg25328795 chr6 0.0418607685767452 0.00588584415762311 1.14282469926587e-12
m.4216T>C 0.125 cg11421255 chr15 0.0540547496761391 0.00768782356248532 2.04740942863966e-12
m.4216T>C 0.125 cg26875775 chr1 -0.0411303924249818 0.00630802026844249 7.01514952176147e-11
m.4216T>C 0.125 cg21622152 chr16 0.0160994236188215 0.00212705403036985 3.76446281909116e-14
m.4216T>C 0.125 cg22349233 chr2 0.0428147703967566 0.00582973938773264 2.06993838770786e-13
m.4216T>C 0.125 cg02429945 chr5 -0.0272447111654088 0.00440860601319667 6.41452716674044e-10
m.4216T>C 0.125 cg20252653 chr15 -0.0452750470454744 0.00537778082635064 3.80006635456296e-17
m.4452T>C 0.039 cg00279755 chr11 -0.0218111936357368 0.00332601502472541 5.46236362647347e-11
m.4452T>C 0.039 cg02511845 chr8 -0.0513036143165285 0.0082410562990439 4.80424711055259e-10
m.4452T>C 0.039 cg05071195 chr16 -0.0323372558842645 0.00511432701080254 2.56739202666927e-10
m.456C>T 0.02 cg06008158 chr8 0.027615270012304 0.00399336906079364 4.66936195356953e-12
m.456C>T 0.02 cg25325873 chr5 -0.0298336456953949 0.00439815861762437 1.17532341036396e-11
m.456C>T 0.02 cg09817150 chr6 -0.0267052064369795 0.00410545838239564 7.77941979586241e-11
m.456C>T 0.02 cg10910545 chr14 0.025306730278077 0.00408793122999369 5.99371912813236e-10
m.456C>T 0.02 cg23326517 chr9 -0.0530103346407143 0.00821271718939075 1.08458861543712e-10
m.456C>T 0.02 cg07093776 chr1 -0.0339590453688525 0.00519279850457616 6.16660946565396e-11
m.456C>T 0.02 cg27215765 chr3 0.0287443085410732 0.00418486392838363 6.48184975993212e-12
m.456C>T 0.02 cg01959130 chr19 -0.0361501321586678 0.00508573129860374 1.17610172048645e-12
m.456C>T 0.02 cg07819544 chr3 -0.036282587129617 0.00478396766296157 3.34534216988099e-14
m.456C>T 0.02 cg27216059 chr9 0.0211662722828476 0.00329087121848287 1.26089802052875e-10
m.456C>T 0.02 cg13042488 chr10 0.0283526995172753 0.00446447138209797 2.14280823984875e-10
m.456C>T 0.02 cg10186232 chr5 0.0279931303394733 0.00393891530896225 1.18754073002918e-12
m.456C>T 0.02 cg13601951 chr20 -0.0521243132659706 0.00720428302693535 4.64898412723239e-13
m.456C>T 0.02 cg16113970 chr15 -0.0234669574152367 0.00370571416507807 2.40999889992134e-10
m.456C>T 0.02 cg16466932 chr11 -0.0298943264230039 0.00468486315188881 1.758826707496e-10
m.456C>T 0.02 cg10848257 chr15 -0.0263992816994509 0.00383761112588316 6.0235064312124e-12
m.456C>T 0.02 cg04408368 chr7 -0.0270384143133849 0.0041183880844648 5.19315067205643e-11
m.456C>T 0.02 cg05659323 chr3 -0.0232727973332123 0.00352184504903839 3.8921424897846e-11
m.456C>T 0.02 cg03133103 chr6 0.0281084810782349 0.00403824657951758 3.3890879340409e-12
m.456C>T 0.02 cg03913989 chr3 -0.0325900677968597 0.00452027344636201 5.6052298128175e-13
m.456C>T 0.02 cg13814950 chr9 0.0252537558352002 0.00409137068101394 6.72424083896774e-10
m.456C>T 0.02 cg23118964 chr6 -0.0445222121958385 0.00624504722809943 1.00951430866827e-12
m.456C>T 0.02 ch.13.97330936R chr13 0.0255890254024935 0.00389338951431827 4.95010578282069e-11
m.456C>T 0.02 cg15351736 chr11 0.0274979114845911 0.00438221985070981 3.49900056209637e-10
m.456C>T 0.02 cg20686313 chr15 0.0182204435169205 0.00292344921226392 4.59003117044681e-10
m.456C>T 0.02 cg00272484 chr8 -0.029306440933237 0.00415957758157385 1.84752975808432e-12
m.456C>T 0.02 cg07236204 chr1 -0.0364555657869801 0.00518426833191857 2.03652687270963e-12
m.456C>T 0.02 cg00573248 chr21 -0.0302195122273193 0.00432184268008519 2.70464195001675e-12
m.456C>T 0.02 cg12978227 chr7 -0.0232951188756504 0.0032825207978515 1.27755926114419e-12
m.456C>T 0.02 cg09136297 chr6 -0.0316844043784262 0.00488469257671022 8.78716587604239e-11
m.456C>T 0.02 cg20422052 chr8 -0.0318136211999506 0.00485237737922304 5.51607817554967e-11
m.456C>T 0.02 cg05027336 chr7 0.0222330193463488 0.00348084866373453 1.68905325222707e-10
m.456C>T 0.02 cg22547226 chr17 -0.0387614754681443 0.00608789155224138 1.92788012058466e-10
m.456C>T 0.02 cg24859375 chr12 -0.0286009705581438 0.00450163796640278 2.10526834818704e-10
m.456C>T 0.02 cg06617202 chr1 -0.0202676241170229 0.00298330730205795 1.0931150668845e-11
m.456C>T 0.02 ch.2.239061428F chr2 0.0277730187977211 0.00409488940477768 1.18227475311622e-11
m.456C>T 0.02 cg21259687 chr20 -0.0248503555956146 0.00368162116852808 1.4800779193306e-11
m.456C>T 0.02 cg23036385 chr19 -0.0351660203995023 0.00492370059787492 9.18534399687687e-13
m.456C>T 0.02 cg04878385 chr21 -0.0401259164320759 0.0055048329853348 3.11763978399093e-13
m.456C>T 0.02 cg14920346 chr11 -0.0354286899236445 0.0052598972470785 1.63227935443654e-11
m.456C>T 0.02 cg08340169 chr3 -0.0359750275551525 0.0052356429661441 6.36744964312962e-12
m.456C>T 0.02 cg09288755 chr19 -0.0430505246457411 0.00639239852979568 1.6433244852295e-11
m.456C>T 0.02 cg17559156 chr11 -0.0326038371135968 0.00429790266950359 3.29963534108442e-14
m.456C>T 0.02 cg06361984 chr16 -0.0294876725250706 0.00454442299267222 8.65454000094505e-11
m.456C>T 0.02 cg26259131 chr18 0.0277247254802284 0.00420445678787896 4.27763053248472e-11
m.456C>T 0.02 cg24264026 chr1 -0.0228009133356704 0.00355336479982906 1.39250333647493e-10
m.456C>T 0.02 cg16992594 chr1 -0.0200394496654254 0.00313154334105114 1.56167824277383e-10
m.456C>T 0.02 cg05342467 chr7 -0.0228209968742786 0.00363034768502474 3.25385443785699e-10
m.456C>T 0.02 cg08701584 chr19 0.0257356423674598 0.00388121195382394 3.33812832454926e-11
m.456C>T 0.02 cg10968187 chr4 0.007709733178109 0.00118214402725598 6.94583165961662e-11
m.456C>T 0.02 cg02613871 chr1 0.025228129351526 0.00378615773104895 2.67830805138768e-11
m.456C>T 0.02 cg05377839 chr3 -0.055258196351069 0.00774887282393149 9.9550397797837e-13
m.456C>T 0.02 cg15068381 chr3 -0.0284002312407098 0.00449033061413993 2.53638251566294e-10
m.456C>T 0.02 cg01588423 chr6 -0.032342372645573 0.00518007166832614 4.27571955331542e-10
m.456C>T 0.02 cg25640101 chr21 0.00908648972926267 0.00130426537123946 3.24348130157504e-12
m.456C>T 0.02 cg04958192 chr3 -0.0546633104063043 0.00775269337601732 1.77789818327989e-12
m.456C>T 0.02 cg11924452 chr2 -0.0435051243440349 0.00622005893698286 2.66535800352553e-12
m.456C>T 0.02 cg12084990 chr10 -0.0420703849588832 0.00676045516452946 4.87704043715773e-10
m.456C>T 0.02 cg19695404 chr5 -0.027378909218508 0.00431315154230169 2.1845333525826e-10
m.456C>T 0.02 cg20411547 chr4 -0.0290669253886358 0.00456088020665493 1.8525037644048e-10
m.456C>T 0.02 cg16856436 chr4 -0.0182458815857939 0.00268553951199272 1.08974560535123e-11
m.456C>T 0.02 cg15784722 chr16 0.0193087031832313 0.00274567522170729 2.03001920018229e-12
m.456C>T 0.02 cg23240026 chr17 0.0375326699822186 0.00578180400468981 8.4977198587859e-11
m.456C>T 0.02 cg01998146 chr9 0.0302336078901517 0.00419110564119084 5.44297821273229e-13
m.4745A>G 0.012 cg06781910 chr4 -0.0489826012624677 0.00554622092982807 1.03089691930463e-18
m.4745A>G 0.012 cg06726155 chr2 -0.0454051839495982 0.00608938317835353 8.88844998946433e-14
m.4745A>G 0.012 cg00214855 chr6 0.0426175122693335 0.00623707341133598 8.319511800227e-12
m.4745A>G 0.012 cg23391907 chr4 -0.0378732261662199 0.00520100206641781 3.29127941502835e-13
m.4745A>G 0.012 cg16084969 chr5 -0.0328237229811921 0.00423730863913888 9.45633185231285e-15
m.4745A>G 0.012 ch.7.140683712R chr7 0.0423871786841159 0.00585264902525794 4.40839347438211e-13
m.4745A>G 0.012 cg11717534 chr14 -0.0331396362098294 0.00466447617532144 1.20596849851419e-12
m.4745A>G 0.012 cg09761959 chr2 -0.0504973250287526 0.00623200397713806 5.3662931357177e-16
m.4745A>G 0.012 cg02470108 chr16 -0.0392844874523509 0.00469545305462639 5.93571221063604e-17
m.4745A>G 0.012 cg09185939 chr9 0.0203491420218804 0.00262163364705213 8.35949602396034e-15
m.4745A>G 0.012 cg13872524 chr14 -0.0415838975374933 0.00656776037887111 2.42759769632881e-10
m.4745A>G 0.012 cg16234206 chr2 -0.0437265110935408 0.00523729041533477 6.88017970467256e-17
m.4745A>G 0.012 cg26567162 chr10 -0.0475021728061223 0.00561336433840486 2.62075071973605e-17
m.4745A>G 0.012 cg12565261 chr10 -0.0303838254110541 0.00467849268789321 8.3385991252599e-11
m.4745A>G 0.012 cg24030804 chr11 -0.0391730795127649 0.00538997125608716 3.65466279096903e-13
m.4745A>G 0.012 cg24346328 chr14 -0.0291326039692231 0.00411389766617898 1.42592950828206e-12
m.4745A>G 0.012 cg24916345 chr19 -0.0496669880230151 0.00669943204292747 1.22905397958171e-13
m.4745A>G 0.012 cg03338431 chr1 -0.0389948108283678 0.00605462688669844 1.19082322820783e-10
m.4745A>G 0.012 cg03497351 chr12 -0.0343133359713047 0.00471168313358224 3.27430357078379e-13
m.4745A>G 0.012 cg02596017 chr2 -0.0391519761992437 0.00571789256329193 7.52705497375284e-12
m.4745A>G 0.012 cg27062341 chr8 -0.0497816217785919 0.00595540250011393 6.32150093712149e-17
m.4745A>G 0.012 cg12491797 chr14 -0.036667720411921 0.00568938372395128 1.15648345893874e-10
m.4745A>G 0.012 cg14311485 chr9 -0.0365785505982596 0.00456771380123984 1.16526988297465e-15
m.4745A>G 0.012 cg11793034 chr1 -0.0510434824624708 0.00685606101462493 9.69328296433532e-14
[truncated: 127,358 more chars]
