# Supplementary material for: Mitochondrial genome-wide analysis of nuclear DNA methylation quantitative trait loci
Source: Hum Mol Genet. 2021 Nov 19;31(10):1720–32. doi: 10.1093/hmg/ddab339 (PMC9122653; doi:10.1093/hmg/ddab339)
Supplement: Supplementary_Data_Set_2_Sex_Heterogeneity_ddab339 [file supplementary_data_set_2_sex_heterogeneity_ddab339.txt]

mtSNP Allele_freq_female Allele_freq_male CpG Chromosome Beta_male SE_male p_male Beta_female SE_female p_female p_gender_heterogeneity
m.10398A>G 0.135 0.139 cg12063910 chr9 -0.00077 0.003179 0.808718 0.047233 0.006717 2.12e-12 1.09e-10
m.10398A>G 0.135 0.139 cg23108291 chr5 -0.001944 0.003308 0.556692 0.048635 0.006974 3.2e-12 5.84e-11
m.10398A>G 0.135 0.139 cg07105891 chr1 -0.00812 0.002855 0.004463 -0.079998 0.010902 2.26e-13 1.85e-10
m.10398A>G 0.135 0.139 cg27016020 chr16 -0.013336 0.004532 0.003266 0.051598 0.00741 3.45e-12 8.01e-14
m.11719G>A 0.504 0.532 cg09277816 chr6 0.050758 0.008023 2.59e-10 0.000922 0.001711 0.590192 1.28e-09
m.11719G>A 0.504 0.532 cg07600721 chr11 -0.050287 0.00752 2.36e-11 0.002387 0.002865 0.404838 6.14e-11
m.11719G>A 0.504 0.532 cg26149747 chr4 -0.112375 0.016737 1.96e-11 0.005591 0.007803 0.473705 1.74e-10
m.11719G>A 0.504 0.532 cg17003293 chr14 0.077497 0.010873 1.06e-12 -0.000259 0.004491 0.954047 3.99e-11
m.11719G>A 0.504 0.532 cg15621971 chr7 -0.003396 0.002128 0.110409 0.041784 0.006663 3.71e-10 1.09e-10
m.11719G>A 0.504 0.532 cg14074042 chr5 -0.001593 0.003143 0.612148 0.045948 0.006832 1.82e-11 2.67e-10
m.11719G>A 0.504 0.532 cg01338084 chr22 -0.002515 0.001607 0.117474 0.028393 0.004583 6.01e-10 2.03e-10
m.11719G>A 0.504 0.532 cg10857841 chr8 -0.045225 0.007401 1.02e-09 0.008036 0.004382 0.066703 6.11e-10
m.11719G>A 0.504 0.532 cg26882448 chr13 -0.07481 0.010294 3.82e-13 0.013166 0.008681 0.129335 6.65e-11
m.11719G>A 0.504 0.532 cg14344348 chr4 -0.02941 0.004992 3.94e-09 0.00576 0.002628 0.028416 4.69e-10
m.11719G>A 0.504 0.532 cg15258521 chr2 -0.055937 0.007384 3.74e-14 0.002493 0.003566 0.484427 1.08e-12
m.11719G>A 0.504 0.532 cg18532190 chr7 0.048995 0.007853 4.54e-10 0.000106 0.000995 0.91499 6.76e-10
m.11719G>A 0.504 0.532 cg25246636 chr1 -0.035316 0.005195 1.1e-11 -0.000461 0.002279 0.83951 8.29e-10
m.11719G>A 0.504 0.532 cg27569321 chr3 -0.00126 0.001631 0.439845 0.033999 0.005546 9.05e-10 1.1e-09
m.11719G>A 0.504 0.532 cg10717472 chr11 -0.000818 0.000823 0.319933 0.041559 0.006705 5.87e-10 3.64e-10
m.11719G>A 0.504 0.532 cg13913589 chr20 -0.050126 0.007574 3.76e-11 0.004562 0.004593 0.320496 6.85e-10
m.11719G>A 0.504 0.532 cg13980112 chr1 -0.049351 0.007093 3.58e-12 -0.001178 0.002526 0.640914 1.62e-10
m.11719G>A 0.504 0.532 cg02180915 chr10 -0.05782 0.008979 1.24e-10 0.000829 0.00131 0.526835 1.06e-10
m.11719G>A 0.504 0.532 cg04860828 chr12 0.001216 0.002058 0.554629 -0.04068 0.006343 1.47e-10 3.43e-10
m.11914G>A 0.059 0.037 cg17856019 chr14 -0.028794 0.004568 3e-10 0.001034 0.001271 0.415975 3.25e-10
m.11914G>A 0.059 0.037 cg10079027 chr16 -0.070505 0.011717 1.83e-09 0.002598 0.00137 0.057984 5.95e-10
m.11914G>A 0.059 0.037 cg14298924 chr19 -0.047152 0.007171 5.03e-11 0.002568 0.002325 0.269362 4.4e-11
m.13780A>G 0.019 0.033 cg01616215 chr22 -0.00293 0.003788 0.439252 0.073926 0.010806 8.16e-12 1.99e-11
m.13780A>G 0.019 0.033 cg06493080 chr17 -0.002145 0.001406 0.127097 0.019693 0.002671 1.73e-13 4.83e-13
m.13780A>G 0.019 0.033 cg00727431 chr17 0.001291 0.002649 0.626022 -0.053022 0.007872 1.7e-11 6.41e-11
m.13780A>G 0.019 0.033 cg03830168 chr15 0.00096 0.003183 0.762971 0.064901 0.00926 2.49e-12 6.79e-11
m.13780A>G 0.019 0.033 cg00113050 chr10 -0.002732 0.001725 0.113192 0.014302 0.002176 5.08e-11 8.75e-10
m.13780A>G 0.019 0.033 cg23893375 chr15 0.004206 0.003562 0.237566 -0.037612 0.005716 4.88e-11 5.5e-10
m.13780A>G 0.019 0.033 cg11329170 chr7 0.013016 0.007742 0.092689 -0.052294 0.007263 6.25e-13 7.85e-10
m.13780A>G 0.019 0.033 cg13057681 chr19 -0.002135 0.003615 0.554814 0.050292 0.006597 2.58e-14 3.31e-12
m.13780A>G 0.019 0.033 cg18350619 chr2 -0.005677 0.003837 0.138991 -0.069341 0.009504 3.08e-13 5.4e-10
m.13780A>G 0.019 0.033 cg05941634 chr2 -0.006917 0.002538 0.00643 0.018046 0.002884 4.02e-10 8.37e-11
m.13780A>G 0.019 0.033 cg18790438 chr6 -0.00219 0.001108 0.048127 0.010092 0.001524 3.72e-11 7.44e-11
m.13780A>G 0.019 0.033 cg01632260 chr4 0.005385 0.003294 0.102114 -0.05192 0.007779 2.58e-11 1.22e-11
m.13780A>G 0.019 0.033 cg17395277 chr5 -0.000114 0.00419 0.978276 -0.060157 0.008936 1.73e-11 1.21e-09
m.13780A>G 0.019 0.033 cg01709803 chr13 2.6e-05 0.002171 0.990258 -0.051985 0.006692 8.35e-15 1.5e-13
m.13780A>G 0.019 0.033 cg25942133 chr15 0.003539 0.003211 0.270495 -0.040655 0.006032 1.64e-11 1.03e-10
m.13780A>G 0.019 0.033 cg01655539 chr6 0.001441 0.00278 0.604345 0.087188 0.012419 2.3e-12 1.67e-11
m.13780A>G 0.019 0.033 cg01383799 chr16 -0.001105 0.001844 0.548873 0.019697 0.002747 7.73e-13 3.31e-10
m.13780A>G 0.019 0.033 cg13563119 chr7 -0.00399 0.004334 0.357227 0.05369 0.007912 1.2e-11 1.67e-10
m.13780A>G 0.019 0.033 cg24114019 chr12 0.002232 0.006555 0.733521 -0.060373 0.007914 2.47e-14 1.15e-09
m.13780A>G 0.019 0.033 cg22601688 chr8 -0.000963 0.001441 0.504227 0.021207 0.003114 1.01e-11 1.07e-10
m.13780A>G 0.019 0.033 cg19960420 chr10 0.00142 0.003429 0.678675 -0.039993 0.00569 2.17e-12 4.69e-10
m.13780A>G 0.019 0.033 cg18084885 chr5 0.00044 0.001821 0.808833 0.037921 0.005535 7.58e-12 1.29e-10
m.13780A>G 0.019 0.033 ch.5.2533981R chr5 -0.000442 0.003021 0.883552 0.052534 0.007939 3.79e-11 4.61e-10
m.13780A>G 0.019 0.033 cg00530568 chr5 -6.7e-05 0.001825 0.97055 -0.027731 0.003755 1.59e-13 3.57e-11
m.13780A>G 0.019 0.033 cg26245607 chr7 -0.004895 0.004061 0.228001 0.064021 0.00801 1.39e-15 1.75e-14
m.13780A>G 0.019 0.033 cg04754916 chr19 -0.000225 0.001436 0.875624 0.017996 0.00244 1.7e-13 1.27e-10
m.13780A>G 0.019 0.033 cg02272334 chr2 3.2e-05 0.003706 0.993096 -0.058157 0.007967 3.01e-13 3.67e-11
m.13780A>G 0.019 0.033 cg19162047 chr2 0.007133 0.004955 0.149945 -0.064127 0.009193 3.16e-12 9.21e-12
m.13780A>G 0.019 0.033 ch.12.1983124R chr12 -0.010211 0.003952 0.009787 0.046711 0.007807 2.25e-09 8e-11
m.13780A>G 0.019 0.033 cg06782794 chr9 -0.001297 0.00145 0.371076 0.01763 0.002618 1.7e-11 2.62e-10
m.13780A>G 0.019 0.033 ch.19.1528169R chr19 -0.005677 0.00439 0.195873 0.04455 0.006992 1.94e-10 1.21e-09
m.13780A>G 0.019 0.033 cg26664107 chr7 0.004742 0.003364 0.158727 -0.073413 0.010394 1.7e-12 8.81e-13
m.13780A>G 0.019 0.033 cg02523415 chr8 0.000747 0.001497 0.617902 0.044783 0.006271 9.6e-13 8.77e-12
m.13780A>G 0.019 0.033 cg22616260 chr12 0.004544 0.004527 0.315517 -0.048208 0.007273 3.51e-11 7.6e-10
m.13780A>G 0.019 0.033 cg18192367 chr6 0.012903 0.007682 0.093042 -0.075845 0.010576 7.74e-13 1.17e-11
m.13780A>G 0.019 0.033 cg18201077 chr2 -0.000458 0.000584 0.433207 0.009914 0.001547 1.5e-10 3.64e-10
m.13780A>G 0.019 0.033 cg03310376 chr3 -0.005195 0.002904 0.073654 0.035179 0.005778 1.18e-09 4.43e-10
m.13780A>G 0.019 0.033 cg11244410 chr2 0.000783 0.005264 0.881677 -0.06201 0.008671 8.93e-13 6.19e-10
m.13780A>G 0.019 0.033 cg15770702 chr17 -0.000957 0.003881 0.805223 0.057388 0.008554 2.03e-11 5.41e-10
m.13780A>G 0.019 0.033 cg09435617 chr6 -0.004639 0.004266 0.276852 0.04371 0.005876 1.06e-13 2.86e-11
m.13780A>G 0.019 0.033 cg13490753 chr8 0.004664 0.006747 0.489465 -0.077419 0.010867 1.09e-12 1.44e-10
m.13780A>G 0.019 0.033 cg05859565 chr2 -0.003686 0.002765 0.182483 0.040451 0.005884 6.44e-12 1.17e-11
m.13780A>G 0.019 0.033 cg03064400 chr19 -0.002042 0.00154 0.184661 0.016295 0.002336 3.14e-12 5.75e-11
m.13780A>G 0.019 0.033 cg14697323 chr12 -0.004747 0.003403 0.163006 0.037229 0.005816 1.59e-10 4.83e-10
m.13780A>G 0.019 0.033 cg01550681 chr7 -0.000383 0.001923 0.84228 0.06686 0.00873 1.97e-14 5.63e-14
m.13780A>G 0.019 0.033 cg20011326 chr11 -0.001464 0.001603 0.361123 0.025871 0.003998 1.01e-10 2.28e-10
m.13780A>G 0.019 0.033 cg10614217 chr3 -0.00102 0.001519 0.501892 0.018987 0.002914 7.45e-11 1.17e-09
m.13780A>G 0.019 0.033 cg16424105 chr1 -0.001842 0.002584 0.475881 0.030632 0.004512 1.17e-11 4.34e-10
m.13780A>G 0.019 0.033 cg04194852 chr15 -0.009837 0.004606 0.032729 0.052994 0.008167 8.96e-11 2.15e-11
m.13780A>G 0.019 0.033 cg03596450 chr1 -0.004226 0.002532 0.095115 0.022028 0.003512 3.66e-10 1.37e-09
m.13780A>G 0.019 0.033 cg16469441 chr22 5.1e-05 0.001198 0.966201 0.022487 0.003272 6.58e-12 1.25e-10
m.13780A>G 0.019 0.033 cg05999752 chr2 0.001166 0.002097 0.578147 0.043956 0.006383 5.92e-12 1.96e-10
m.13780A>G 0.019 0.033 cg25538002 chr17 0.052833 0.00904 5.23e-09 -0.004482 0.002718 0.099105 1.3e-09
m.13780A>G 0.019 0.033 ch.8.33884649F chr8 -0.002181 0.001683 0.195003 0.036693 0.005108 7.1e-13 5.12e-13
m.13780A>G 0.019 0.033 cg08751770 chr5 0.00163 0.001295 0.207914 0.029116 0.004213 5.01e-12 4.63e-10
m.13780A>G 0.019 0.033 cg25050353 chr11 -0.000215 0.002396 0.928609 0.03316 0.004918 1.62e-11 1.09e-09
m.13780A>G 0.019 0.033 cg06922731 chr6 -4e-06 0.003845 0.999237 -0.056821 0.008337 9.75e-12 6.26e-10
m.13780A>G 0.019 0.033 cg16180276 chr12 0.006504 0.004493 0.147748 -0.056004 0.008919 3.52e-10 4e-10
m.13928G>C 0.03 0.027 cg08656056 chr2 -0.065148 0.008013 4.51e-16 -0.00373 0.003101 0.228978 9.17e-13
m.13928G>C 0.03 0.027 cg10259094 chr15 -0.056316 0.007281 1.08e-14 0.00105 0.004399 0.811276 1.6e-11
m.13928G>C 0.03 0.027 cg14051336 chr5 -0.05623 0.007111 2.74e-15 -0.000651 0.004562 0.88647 4.91e-11
m.13928G>C 0.03 0.027 cg07064544 chr20 -0.013051 0.002182 2.27e-09 0.002377 0.001015 0.019212 1.49e-10
m.13928G>C 0.03 0.027 cg22414405 chr7 -0.051013 0.007344 3.91e-12 0.002509 0.003714 0.499246 8.12e-11
m.13928G>C 0.03 0.027 cg27227177 chr2 -0.04926 0.007617 1.03e-10 0.003037 0.003985 0.446041 1.21e-09
m.15043G>A 0.029 0.045 cg01849212 chr10 0.000594 0.002137 0.781243 0.052001 0.006617 4.05e-15 1.49e-13
m.15043G>A 0.029 0.045 cg26159256 chr10 -0.03612 0.005179 3.18e-12 0.000312 0.002231 0.888873 1.07e-10
m.15043G>A 0.029 0.045 cg06184926 chr16 -0.044063 0.006832 1.16e-10 0.000782 0.002761 0.776991 1.19e-09
m.15043G>A 0.029 0.045 cg22106375 chr12 -0.003165 0.002376 0.182711 -0.050556 0.006421 3.6e-15 4.61e-12
m.15043G>A 0.029 0.045 cg04568265 chr1 -0.00027 0.00279 0.922793 0.048316 0.006506 1.17e-13 6.99e-12
m.15043G>A 0.029 0.045 cg13790945 chr14 -0.00143 0.002719 0.598997 0.056386 0.00656 8.78e-18 4.11e-16
m.15043G>A 0.029 0.045 cg01049870 chr14 0.00361 0.004899 0.461193 -0.065882 0.009075 4.03e-13 1.66e-11
m.15043G>A 0.029 0.045 cg01508053 chr20 -0.049031 0.007656 1.56e-10 0.004206 0.004131 0.30857 9.65e-10
m.15043G>A 0.029 0.045 cg19480263 chr7 -0.001172 0.002204 0.594978 -0.048829 0.006359 1.69e-14 1.49e-12
m.15043G>A 0.029 0.045 cg19807126 chr1 0.008281 0.005282 0.116897 -0.050609 0.007531 1.88e-11 1.58e-10
m.16093T>C 0.074 0.055 cg26294610 chr6 -0.050422 0.007536 2.3e-11 0.002657 0.003526 0.451117 1.83e-10
m.16129G>A 0.049 0.072 cg00693240 chr16 0.000482 0.003346 0.885485 -0.052808 0.007949 3.17e-11 6.65e-10
m.16172T>C 0.034 0.028 cg27480427 chr7 -0.08754 0.01384 2.61e-10 0.007085 0.006082 0.244062 3.99e-10
m.16172T>C 0.034 0.028 cg02942965 chr6 0.056632 0.008191 4.88e-12 -0.000106 0.000577 0.853981 5.03e-12
m.16172T>C 0.034 0.028 cg01117788 chr21 -0.077973 0.012482 4.32e-10 0.003066 0.002416 0.204367 1.9e-10
m.16172T>C 0.034 0.028 cg01712159 chr16 -0.08159 0.012616 1.03e-10 -0.000939 0.003023 0.756063 5.24e-10
m.16172T>C 0.034 0.028 cg12362060 chr15 0.052005 0.008215 2.53e-10 -0.001322 0.002092 0.52756 3.27e-10
m.16172T>C 0.034 0.028 cg10093594 chr1 0.067644 0.009153 1.53e-13 -6.7e-05 0.003818 0.986025 8.98e-12
m.16172T>C 0.034 0.028 cg23059279 chr3 -0.073277 0.009173 1.43e-15 -0.000666 0.004234 0.874974 6.89e-13
m.16172T>C 0.034 0.028 cg19518242 chr14 -0.061121 0.009259 4.22e-11 0.001872 0.004574 0.682362 1.1e-09
m.16172T>C 0.034 0.028 cg08687948 chr7 0.003945 0.00385 0.305536 -0.043467 0.006319 6.25e-12 1.53e-10
m.16172T>C 0.034 0.028 cg13357776 chr19 -0.111423 0.012316 1.56e-19 -0.014522 0.010114 0.151028 1.23e-09
m.16172T>C 0.034 0.028 cg02707264 chr3 0.102231 0.017328 3.74e-09 -0.007703 0.003397 0.023366 4.94e-10
m.16172T>C 0.034 0.028 cg05923476 chr5 -0.043385 0.006941 4.21e-10 0.007595 0.003654 0.037682 8.34e-11
m.16172T>C 0.034 0.028 cg25538002 chr17 0.049407 0.008704 1.41e-08 -0.004851 0.001936 0.012236 1.2e-09
m.16172T>C 0.034 0.028 cg25763031 chr2 0.054342 0.008212 3.79e-11 -0.001772 0.001005 0.077942 1.23e-11
m.16172T>C 0.034 0.028 cg10453040 chr8 0.054393 0.008471 1.4e-10 8e-06 0.001877 0.996758 3.77e-10
m.16172T>C 0.034 0.028 cg12332188 chr8 -0.043131 0.006438 2.16e-11 -6.5e-05 0.001969 0.973766 1.63e-10
m.16172T>C 0.034 0.028 cg11415512 chr11 -0.077867 0.01278 1.14e-09 0.00108 0.002283 0.6361 1.23e-09
m.16172T>C 0.034 0.028 cg22040239 chr12 0.065179 0.009173 1.25e-12 0.002404 0.001936 0.214209 2.22e-11
m.16223C>T 0.095 0.104 cg04158884 chr1 0.074182 0.012913 9.43e-09 -0.015609 0.006553 0.017244 5.79e-10
m.16223C>T 0.095 0.104 cg27176392 chr19 -0.052741 0.007622 4.7e-12 0.000141 0.002582 0.9565 5.16e-11
m.16223C>T 0.095 0.104 cg14925067 chr8 -0.077945 0.011109 2.36e-12 0.00049 0.001924 0.798812 3.6e-12
m.16223C>T 0.095 0.104 cg22025476 chr1 -0.043183 0.006138 2.06e-12 0.001834 0.002676 0.493072 1.84e-11
m.16223C>T 0.095 0.104 cg01024373 chr15 0.058625 0.008926 5.28e-11 -0.002725 0.00197 0.166642 2e-11
m.16261C>T 0.038 0.025 cg23933345 chr1 0.050317 0.007343 7.56e-12 -0.001142 0.000797 0.151726 3.37e-12
m.16261C>T 0.038 0.025 cg01712159 chr16 -0.070439 0.010605 3.21e-11 0.004417 0.002471 0.073906 6.47e-12
m.16261C>T 0.038 0.025 cg13894816 chr1 0.06927 0.0069 1.09e-23 0.002688 0.004841 0.578774 2.94e-15
m.16261C>T 0.038 0.025 cg13709211 chr14 -0.086115 0.011896 4.71e-13 0.008387 0.008626 0.330858 1.31e-10
m.16261C>T 0.038 0.025 cg11274494 chr11 -0.071626 0.00966 1.27e-13 0.000336 0.003997 0.932972 6.06e-12
m.16261C>T 0.038 0.025 cg02083999 chr3 0.046246 0.007054 5.73e-11 0.000543 0.00121 0.65359 1.77e-10
m.16261C>T 0.038 0.025 cg26943378 chr22 0.029912 0.00438 8.89e-12 0.001595 0.000973 0.101136 2.87e-10
m.16261C>T 0.038 0.025 cg06227182 chr8 0.025274 0.003854 5.62e-11 -0.000549 0.001692 0.745437 8.74e-10
m.16261C>T 0.038 0.025 cg11906777 chr4 0.011085 0.001343 1.58e-16 0.000255 0.000718 0.722841 1.19e-12
m.16261C>T 0.038 0.025 cg07774303 chr3 0.058317 0.008758 2.85e-11 0.001517 0.000866 0.079862 1.12e-10
m.16261C>T 0.038 0.025 cg14813684 chr5 0.031826 0.004389 4.31e-13 0.000665 0.001946 0.732462 8.85e-11
m.16261C>T 0.038 0.025 cg10264187 chr11 0.042308 0.006329 2.4e-11 -0.000348 0.001543 0.82168 6.06e-11
m.16261C>T 0.038 0.025 cg13357776 chr19 -0.095491 0.012563 3.08e-14 -0.003039 0.008176 0.710136 7.13e-10
m.16261C>T 0.038 0.025 cg24171270 chr14 -0.079487 0.012038 4.17e-11 -0.000866 0.004383 0.843424 8.67e-10
m.16261C>T 0.038 0.025 cg26816544 chr17 0.049883 0.007011 1.16e-12 -0.001301 0.001473 0.377307 9.41e-13
m.16261C>T 0.038 0.025 cg01117788 chr21 -0.06959 0.010451 2.86e-11 0.001036 0.001986 0.601887 3.26e-11
m.16261C>T 0.038 0.025 cg22185378 chr7 -0.155627 0.016622 8.27e-21 0.000456 0.01001 0.963663 9.13e-16
m.16261C>T 0.038 0.025 cg12362060 chr15 0.050935 0.006809 7.74e-14 -0.003356 0.00172 0.051145 1.12e-14
m.16261C>T 0.038 0.025 cg03590356 chr8 0.039267 0.005633 3.28e-12 0.000583 0.001252 0.641507 2.11e-11
m.16261C>T 0.038 0.025 cg10453040 chr8 0.044259 0.007157 6.43e-10 -0.002341 0.001525 0.124653 1.97e-10
m.16261C>T 0.038 0.025 cg11415512 chr11 -0.07003 0.010694 6e-11 0.00085 0.001868 0.649295 6.83e-11
m.16261C>T 0.038 0.025 cg03553640 chr11 -0.040506 0.006399 2.53e-10 0.001 0.001668 0.548878 3.58e-10
m.16261C>T 0.038 0.025 cg20427955 chr3 0.061398 0.009584 1.54e-10 -0.003192 0.001663 0.054909 3.24e-11
m.16261C>T 0.038 0.025 cg25763031 chr2 0.051839 0.00681 2.81e-14 0.001057 0.00082 0.197183 1.38e-13
m.16261C>T 0.038 0.025 ch.7.140683712R chr7 0.05435 0.007519 5.08e-13 0.001209 0.002992 0.686246 5.31e-11
m.16261C>T 0.038 0.025 cg11653862 chr20 0.073844 0.009768 4.21e-14 -0.003898 0.007603 0.608129 3.47e-10
m.16261C>T 0.038 0.025 cg20896204 chr7 -0.045215 0.007244 4.47e-10 0.004757 0.003251 0.143371 3.2e-10
m.16261C>T 0.038 0.025 cg15477077 chr6 0.02401 0.003014 1.72e-15 0.000387 0.000944 0.681774 7.78e-14
m.16261C>T 0.038 0.025 cg17652025 chrX 0.046626 0.007129 6.36e-11 0.000744 0.002158 0.730289 7.51e-10
m.16261C>T 0.038 0.025 cg10019121 chr19 -0.054536 0.007934 6.49e-12 0.002057 0.003148 0.513589 3.47e-11
m.16261C>T 0.038 0.025 cg23251303 chr9 -0.067832 0.010477 9.84e-11 0.012042 0.007716 0.118607 8.57e-10
m.16261C>T 0.038 0.025 cg05012551 chr19 0.076941 0.011638 3.95e-11 -0.010015 0.007498 0.181656 3.47e-10
m.16261C>T 0.038 0.025 cg12665366 chr18 -0.037679 0.005654 2.77e-11 0.000591 0.002112 0.779698 2.37e-10
m.16261C>T 0.038 0.025 cg01636096 chr9 -0.087229 0.011049 3.04e-15 0.004518 0.004741 0.340576 2.43e-14
m.16261C>T 0.038 0.025 cg12585158 chr3 0.034855 0.005076 6.8e-12 -0.003006 0.002607 0.248846 3.35e-11
m.16261C>T 0.038 0.025 cg11588857 chr8 0.048153 0.007448 1.04e-10 9.8e-05 0.002381 0.967281 8.19e-10
m.16261C>T 0.038 0.025 cg26469503 chr3 0.057764 0.008914 9.5e-11 -0.00097 0.002335 0.677747 1.91e-10
m.16261C>T 0.038 0.025 cg27410123 chr17 -0.0386 0.005772 2.35e-11 -0.000226 0.001956 0.908059 3.13e-10
m.16261C>T 0.038 0.025 cg22888387 chr12 -0.079861 0.009661 1.45e-16 -0.000146 0.002174 0.94643 8.7e-16
m.16261C>T 0.038 0.025 cg09605893 chr17 0.050118 0.007179 3.05e-12 0.001697 0.001318 0.19793 3.39e-11
m.16261C>T 0.038 0.025 cg02942965 chr6 0.046987 0.006913 1.11e-11 -0.000165 0.000469 0.724792 1.05e-11
m.16261C>T 0.038 0.025 cg06070793 chr17 0.054081 0.007651 1.63e-12 0.000318 0.001588 0.841167 6.2e-12
m.16261C>T 0.038 0.025 cg22040239 chr12 0.049859 0.007812 1.8e-10 0.000223 0.001603 0.889438 5e-10
m.16261C>T 0.038 0.025 cg03854665 chr16 0.04767 0.006911 5.48e-12 -0.001128 0.001694 0.505556 7.24e-12
m.16261C>T 0.038 0.025 cg12927772 chr9 0.044493 0.006746 4.39e-11 0.000787 0.002465 0.749416 1.2e-09
m.16291C>T 0.023 0.025 cg24254692 chr4 -0.046342 0.00682 1.12e-11 0.001703 0.002309 0.460777 2.6e-11
m.16291C>T 0.023 0.025 cg03387066 chr2 0.050356 0.007576 3.1e-11 -0.001563 0.001989 0.432128 3.51e-11
m.16291C>T 0.023 0.025 cg05755906 chr12 0.048306 0.007493 1.18e-10 -0.000775 0.002641 0.769182 6.7e-10
m.16291C>T 0.023 0.025 cg24739801 chr6 -0.036874 0.005811 2.28e-10 0.004542 0.003001 0.130177 2.49e-10
m.16291C>T 0.023 0.025 cg24278713 chr10 -0.046594 0.007798 2.37e-09 0.008596 0.004229 0.042078 5.08e-10
m.16291C>T 0.023 0.025 ch.13.97330936R chr13 0.046443 0.006975 2.87e-11 -0.0011 0.00128 0.390015 2.1e-11
m.16291C>T 0.023 0.025 cg26350092 chr3 -0.048658 0.006253 7.5e-15 -0.001839 0.002621 0.48274 5.2e-12
m.16291C>T 0.023 0.025 cg17751599 chr8 -0.050791 0.007522 1.51e-11 -0.001733 0.002777 0.532506 9.73e-10
m.16291C>T 0.023 0.025 cg08383938 chr4 -0.040337 0.006511 5.99e-10 0.003834 0.003192 0.229674 1.15e-09
m.16291C>T 0.023 0.025 cg15784722 chr16 0.032462 0.004795 1.34e-11 -0.003491 0.001319 0.008134 5.05e-13
m.16291C>T 0.023 0.025 cg10104771 chrX -0.051814 0.007681 1.58e-11 0.002732 0.003942 0.488306 2.73e-10
m.16291C>T 0.023 0.025 cg24264026 chr1 -0.039826 0.006217 1.54e-10 0.001129 0.00173 0.513978 2.27e-10
m.16291C>T 0.023 0.025 cg10848257 chr15 -0.042214 0.006641 2.13e-10 0.003322 0.002092 0.112233 6.35e-11
m.16291C>T 0.023 0.025 cg12857248 chr1 0.003546 0.001969 0.071714 -0.034488 0.005586 6.86e-10 1.39e-10
m.16291C>T 0.023 0.025 cg18475523 chr7 0.002517 0.004411 0.568384 -0.050569 0.007554 2.24e-11 1.33e-09
m.16291C>T 0.023 0.025 cg12689862 chr4 0.003309 0.002595 0.202316 -0.035052 0.00537 6.92e-11 1.3e-10
m.16291C>T 0.023 0.025 cg09931860 chrX -0.052005 0.007293 1.04e-12 0.005002 0.002367 0.034576 1.09e-13
m.16291C>T 0.023 0.025 cg16111737 chr12 -0.047941 0.007591 2.78e-10 0.003621 0.002641 0.170417 1.45e-10
m.16291C>T 0.023 0.025 cg11407942 chr1 -0.027034 0.004208 1.37e-10 0.003946 0.002883 0.171184 1.29e-09
m.16291C>T 0.023 0.025 cg19247495 chr10 -0.020985 0.00313 2.09e-11 0.008628 0.002885 0.002791 3.6e-12
m.16291C>T 0.023 0.025 cg11296005 chr20 0.051767 0.007012 1.62e-13 -0.000718 0.002246 0.749246 1.06e-12
m.16291C>T 0.023 0.025 ch.4.13872363R chr4 0.000592 0.001032 0.566362 0.039901 0.006236 1.62e-10 5.16e-10
m.16291C>T 0.023 0.025 cg02600434 chr2 -0.027051 0.003985 1.17e-11 0.005025 0.002865 0.079424 6.54e-11
m.16291C>T 0.023 0.025 cg11737879 chr6 -0.021781 0.003327 6.05e-11 0.0026 0.0019 0.171212 2.03e-10
m.16291C>T 0.023 0.025 cg24207671 chr11 -0.053444 0.00839 1.95e-10 0.005229 0.004146 0.207192 3.74e-10
m.16291C>T 0.023 0.025 cg22025132 chr6 0.04893 0.007254 1.58e-11 -0.0014 0.001565 0.37092 1.22e-11
m.16291C>T 0.023 0.025 cg16918585 chr1 0.045275 0.007179 2.94e-10 -0.000425 0.00083 0.608532 2.63e-10
m.16291C>T 0.023 0.025 cg11842953 chr5 0.001316 0.002075 0.526082 -0.065557 0.009681 1.32e-11 1.49e-11
m.16291C>T 0.023 0.025 cg24415118 chr8 -0.043774 0.006234 2.27e-12 0.002463 0.002017 0.222014 1.77e-12
m.16291C>T 0.023 0.025 cg08637147 chr20 -0.001258 0.001336 0.34638 0.036552 0.006077 1.86e-09 1.27e-09
m.16291C>T 0.023 0.025 cg26884567 chr10 0.051105 0.007329 3.23e-12 0.000453 0.001286 0.724703 1.03e-11
m.16291C>T 0.023 0.025 cg14517859 chr12 -0.00061 0.000951 0.520826 0.046849 0.006656 2.02e-12 1.75e-12
m.16291C>T 0.023 0.025 cg03508767 chr3 -0.042584 0.005268 6.64e-16 -0.001849 0.003514 0.598696 1.29e-10
m.16291C>T 0.023 0.025 cg08356153 chr16 -0.041751 0.007495 2.6e-08 0.012163 0.004499 0.00688 7.14e-10
m.16291C>T 0.023 0.025 cg16657928 chr6 -0.002837 0.002129 0.182665 0.042361 0.006312 2e-11 1.2e-11
m.16291C>T 0.023 0.025 cg19035378 chr6 -0.085461 0.008783 2.4e-22 -0.003299 0.005727 0.564631 4.88e-15
m.16291C>T 0.023 0.025 cg02992503 chr11 -0.031361 0.005053 5.57e-10 0.00306 0.001766 0.083197 1.31e-10
m.16291C>T 0.023 0.025 cg06092948 chr10 -0.003261 0.002154 0.129902 0.041718 0.006489 1.33e-10 4.91e-11
m.16291C>T 0.023 0.025 cg24377329 chr11 0.00026 0.000948 0.784183 0.038279 0.006074 3.03e-10 6.42e-10
m.16291C>T 0.023 0.025 cg22522939 chr8 -0.036178 0.005926 1.06e-09 0.005875 0.003035 0.05288 2.77e-10
m.16291C>T 0.023 0.025 cg04215245 chr6 -0.026479 0.003623 2.81e-13 0.001941 0.001758 0.269445 1.76e-12
m.16291C>T 0.023 0.025 cg16992594 chr1 0.001031 0.001803 0.567554 -0.031612 0.004694 1.7e-11 8.77e-11
m.16291C>T 0.023 0.025 cg02403671 chr11 -0.052456 0.007623 6.16e-12 0.00636 0.003621 0.079027 3.31e-12
m.16291C>T 0.023 0.025 cg11924452 chr2 0.001911 0.001337 0.152841 -0.065754 0.009712 1.33e-11 5.33e-12
m.16291C>T 0.023 0.025 cg22077686 chr2 0.004846 0.003831 0.205945 -0.043898 0.006939 2.59e-10 8e-10
m.16291C>T 0.023 0.025 cg19400780 chr1 0.000148 0.000772 0.848026 0.016561 0.002573 1.26e-10 1.02e-09
m.16291C>T 0.023 0.025 cg00796679 chr12 0.000909 0.0023 0.692687 -0.041224 0.006179 2.62e-11 1.71e-10
m.16291C>T 0.023 0.025 cg07244319 chr10 -0.045721 0.006897 3.49e-11 0.00263 0.002118 0.214387 2.14e-11
m.16291C>T 0.023 0.025 cg07930916 chr12 0.046565 0.00731 1.95e-10 -0.002247 0.001185 0.058028 4.51e-11
m.16291C>T 0.023 0.025 cg15732812 chr1 0.038146 0.005204 2.39e-13 -0.002687 0.004161 0.51845 9.13e-10
m.16291C>T 0.023 0.025 cg03229702 chr5 -0.022314 0.00361 6.57e-10 0.0024 0.001716 0.161955 6.5e-10
m.16291C>T 0.023 0.025 cg00566187 chr1 -0.046745 0.006647 2.11e-12 0.005751 0.002523 0.022678 1.61e-13
m.16291C>T 0.023 0.025 cg15664669 chr1 -0.036339 0.00528 6.1e-12 0.002169 0.002295 0.344585 2.33e-11
m.16292C>T 0.048 0.053 cg26999726 chr19 0.054743 0.008862 6.72e-10 -0.003062 0.002706 0.257871 4.56e-10
m.16292C>T 0.048 0.053 cg19470290 chr13 0.002294 0.003619 0.526131 -0.058131 0.008599 1.43e-11 9.71e-11
m.16292C>T 0.048 0.053 cg15597821 chr15 -0.000485 0.001636 0.766856 0.034367 0.005203 4.11e-11 1.71e-10
m.16292C>T 0.048 0.053 cg02387613 chr3 -0.000896 0.00245 0.714678 0.048305 0.00774 4.49e-10 1.4e-09
m.16292C>T 0.048 0.053 cg06243191 chr3 -0.004439 0.004628 0.337469 0.054084 0.007905 8.13e-12 1.73e-10
m.16292C>T 0.048 0.053 cg12054648 chr19 -0.000137 0.001991 0.945238 0.036408 0.005319 7.96e-12 1.28e-10
m.16292C>T 0.048 0.053 cg15463309 chr8 -0.075348 0.011471 5.27e-11 0.01145 0.005344 0.032183 7.22e-12
m.16292C>T 0.048 0.053 cg16912810 chr8 -0.007321 0.003354 0.029085 0.036188 0.00635 1.24e-08 1.41e-09
m.16294C>T 0.085 0.083 cg10861390 chr14 -0.046797 0.007073 3.81e-11 0.000862 0.002711 0.750427 3.23e-10
m.16294C>T 0.085 0.083 cg10507156 chr12 0.058791 0.008959 5.49e-11 -0.00409 0.003648 0.262168 8.28e-11
m.16294C>T 0.085 0.083 cg13762927 chr8 0.085118 0.01595 9.68e-08 -0.031587 0.010568 0.00281 1.1e-09
m.16294C>T 0.085 0.083 cg20471927 chr10 -0.005277 0.002842 0.063351 0.048527 0.007454 7.76e-11 1.59e-11
m.16296C>T 0.021 0.03 cg23092161 chr10 -0.073575 0.010656 5.23e-12 -0.00493 0.003427 0.150212 8.91e-10
m.16296C>T 0.021 0.03 cg20984812 chr1 0.064839 0.0094 5.49e-12 -0.00135 0.003977 0.734299 9.19e-11
m.16296C>T 0.021 0.03 cg18240347 chr17 0.062056 0.010749 7.99e-09 -0.039593 0.009112 1.41e-05 5.67e-13
m.16296C>T 0.021 0.03 cg01211657 chr3 0.046985 0.009596 9.93e-07 -0.034876 0.006594 1.25e-07 2.13e-12
m.16296C>T 0.021 0.03 cg09236152 chr7 0.107197 0.013987 1.89e-14 -0.011457 0.01075 0.286488 1.81e-11
m.16296C>T 0.021 0.03 cg10861390 chr14 -0.069343 0.01142 1.3e-09 0.004677 0.003949 0.236174 9.29e-10
m.16296C>T 0.021 0.03 cg01776139 chr15 0.062934 0.009372 1.95e-11 -0.002873 0.004292 0.503283 1.78e-10
m.16296C>T 0.021 0.03 cg20001219 chr13 0.087787 0.014078 4.63e-10 -0.005367 0.002773 0.052929 8.73e-11
m.16296C>T 0.021 0.03 cg07705594 chr3 0.063199 0.008594 2.02e-13 -0.00018 0.003073 0.953352 3.97e-12
m.16296C>T 0.021 0.03 cg26601922 chr3 -0.077731 0.011048 2.06e-12 0.002253 0.003427 0.510884 4.88e-12
m.16304T>C 0.042 0.03 cg13608094 chr11 -0.046806 0.00689 1.13e-11 0.000676 0.003096 0.827186 3.36e-10
m.16304T>C 0.042 0.03 cg12770204 chrX -0.128249 0.01797 9.93e-13 0.004068 0.008787 0.64341 3.85e-11
m.16304T>C 0.042 0.03 cg06930332 chr10 -0.031996 0.005032 2.11e-10 0.003458 0.002873 0.228687 9.73e-10
m.16304T>C 0.042 0.03 cg16130257 chr3 -0.049548 0.007235 7.77e-12 -0.001082 0.00215 0.614777 1.4e-10
m.16304T>C 0.042 0.03 cg09124213 chr11 0.074216 0.008788 3.21e-17 -0.001447 0.005282 0.784117 1.66e-13
m.16304T>C 0.042 0.03 cg27475586 chr11 -0.057051 0.008554 2.65e-11 0.001932 0.001828 0.290607 1.6e-11
m.16304T>C 0.042 0.03 cg09536315 chr2 -0.047855 0.007731 6.21e-10 0.007453 0.00216 0.000563 5.79e-12
m.16304T>C 0.042 0.03 cg21395430 chr10 -0.074977 0.011751 1.82e-10 0.004427 0.004698 0.346077 3.63e-10
m.16304T>C 0.042 0.03 cg25420028 chr4 0.0535 0.007166 8.62e-14 -0.000553 0.001403 0.693638 1.39e-13
m.16304T>C 0.042 0.03 cg19649827 chr12 -0.03919 0.005664 4.71e-12 0.001585 0.001704 0.352267 5.64e-12
m.16304T>C 0.042 0.03 cg10910545 chr14 0.045598 0.007177 2.18e-10 5.3e-05 0.00194 0.978074 9.29e-10
m.16304T>C 0.042 0.03 cg23688868 chr8 -0.088138 0.011573 2.74e-14 -0.001739 0.00328 0.596024 7.13e-13
m.16304T>C 0.042 0.03 cg15633780 chr10 -0.046536 0.007075 4.97e-11 0.000422 0.002551 0.868455 4.42e-10
m.16304T>C 0.042 0.03 cg01559603 chr8 -0.069478 0.009671 7.05e-13 -0.000379 0.003236 0.906771 1.29e-11
m.16304T>C 0.042 0.03 cg08970330 chr11 0.051192 0.007244 1.65e-12 -0.004565 0.004086 0.263842 2.1e-11
m.16304T>C 0.042 0.03 cg01180090 chr10 -0.047931 0.007668 4.2e-10 0.003383 0.002872 0.238805 3.79e-10
m.16304T>C 0.042 0.03 cg27215765 chr3 -0.007471 0.002396 0.001829 0.030572 0.005367 1.26e-08 9.97e-11
m.16304T>C 0.042 0.03 cg14046365 chr2 0.036225 0.005543 6.56e-11 -0.000939 0.000953 0.324778 4.04e-11
m.16304T>C 0.042 0.03 cg22303846 chr2 0.035278 0.005764 9.58e-10 -0.00072 0.000849 0.395948 6.64e-10
m.16304T>C 0.042 0.03 cg20422052 chr8 -0.059278 0.008462 2.56e-12 -0.002414 0.00238 0.310463 1.02e-10
m.16304T>C 0.042 0.03 cg00077304 chr11 -0.096402 0.011214 8.66e-18 0.001984 0.008647 0.818485 3.85e-12
m.16304T>C 0.042 0.03 cg05659323 chr3 -0.041068 0.006231 4.51e-11 0.000806 0.001585 0.611292 7.61e-11
m.16304T>C 0.042 0.03 cg26734916 chr11 0.056163 0.008035 2.86e-12 -0.001109 0.004705 0.813582 7.93e-10
m.16304T>C 0.042 0.03 cg00092287 chr2 0.059577 0.009273 1.36e-10 0.001315 0.002183 0.546813 9.89e-10
m.16356T>C 0.027 0.043 cg11473258 chr9 -0.041185 0.005379 2e-14 0.003602 0.004201 0.391179 5.5e-11
m.16356T>C 0.027 0.043 cg17483829 chr1 0.002902 0.005861 0.620521 0.063089 0.007483 3.63e-17 2.5e-10
m.16356T>C 0.027 0.043 cg18306476 chr10 -0.074227 0.009961 9.61e-14 0.015027 0.010609 0.156631 8.87e-10
m.16356T>C 0.027 0.043 cg20991883 chr9 -0.000233 0.000611 0.702532 0.018683 0.003011 5.61e-10 7.6e-10
m.16356T>C 0.027 0.043 cg21725754 chr4 -0.000458 0.001639 0.780148 0.036942 0.005912 4.27e-10 1.12e-09
m.16356T>C 0.027 0.043 cg01195433 chr18 -0.000351 0.000728 0.629933 0.03789 0.00591 1.49e-10 1.39e-10
m.16356T>C 0.027 0.043 cg25836499 chr12 -0.056885 0.007735 2.01e-13 0.001263 0.004773 0.791265 1.63e-10
m.16356T>C 0.027 0.043 cg05370471 chr2 0.001714 0.000822 0.036987 -0.008091 0.001354 2.36e-09 6.18e-10
m.16356T>C 0.027 0.043 cg13808420 chr2 -0.004042 0.001554 0.00931 0.023465 0.004153 1.64e-08 5.69e-10
m.16356T>C 0.027 0.043 cg22553273 chr2 0.00156 0.001244 0.209635 -0.049103 0.007816 3.43e-10 1.59e-10
m.16362T>C 0.025 0.035 cg13698285 chr2 0.016195 0.004908 0.000974 -0.042001 0.007156 4.5e-09 2.07e-11
m.16362T>C 0.025 0.035 cg08603382 chr10 -0.041137 0.006561 3.73e-10 -2.3e-05 0.00095 0.980826 5.76e-10
m.16362T>C 0.025 0.035 cg22818913 chr6 0.025806 0.003387 2.68e-14 0.002048 0.001838 0.265058 7.27e-10
m.16362T>C 0.025 0.035 cg16136678 chr1 0.037781 0.005026 5.84e-14 -0.005802 0.003992 0.146146 1.16e-11
m.16362T>C 0.025 0.035 cg20188282 chr9 -0.002413 0.002572 0.348124 0.060753 0.007105 1.29e-17 6.62e-17
m.16362T>C 0.025 0.035 cg07180509 chr1 0.029894 0.00512 5.4e-09 -0.005792 0.002568 0.024123 4.8e-10
m.16362T>C 0.025 0.035 cg06027112 chr8 -0.04736 0.007746 9.99e-10 0.001372 0.001543 0.373889 7.03e-10
m.16362T>C 0.025 0.035 cg16421803 chr2 0.02047 0.002691 2.97e-14 -0.001975 0.002001 0.323781 2.28e-11
m.16362T>C 0.025 0.035 cg17372916 chr15 -0.059628 0.008368 1.08e-12 -0.001662 0.004247 0.695506 6.74e-10
m.16362T>C 0.025 0.035 cg25395413 chr12 -0.001241 0.002255 0.582089 0.025831 0.003819 1.39e-11 1.06e-09
m.16362T>C 0.025 0.035 cg08004365 chr8 0.003546 0.002155 0.099867 -0.036725 0.00573 1.51e-10 4.93e-11
m.16362T>C 0.025 0.035 cg26180242 chr5 -0.058498 0.008246 1.36e-12 0.004059 0.003607 0.260432 3.79e-12
m.16362T>C 0.025 0.035 cg22932215 chr2 0.000544 0.001787 0.760949 0.026148 0.003406 1.71e-14 2.91e-11
m.16362T>C 0.025 0.035 cg15668454 chr15 -0.062018 0.008652 7.93e-13 0.006575 0.004955 0.184528 6.24e-12
m.16362T>C 0.025 0.035 cg20518446 chr11 -0.001704 0.003196 0.593929 -0.113234 0.01534 1.63e-13 1.14e-12
m.16362T>C 0.025 0.035 cg23891514 chr8 -0.045599 0.005761 2.58e-15 -0.00078 0.002101 0.710498 2.8e-13
m.16362T>C 0.025 0.035 cg15331580 chr13 -0.000717 0.00087 0.409734 0.039329 0.00586 2e-11 1.44e-11
m.16362T>C 0.025 0.035 cg13534901 chr7 -0.004406 0.001939 0.023088 0.037949 0.005753 4.35e-11 3.14e-12
m.16362T>C 0.025 0.035 cg10028038 chr6 7.4e-05 0.001576 0.96229 0.041678 0.005959 2.77e-12 1.54e-11
m.16362T>C 0.025 0.035 cg03984950 chr1 0.000291 0.001469 0.842804 -0.026504 0.004069 7.57e-11 6.04e-10
m.16362T>C 0.025 0.035 cg24049084 chr19 0.003236 0.001853 0.080674 -0.022642 0.00335 1.44e-11 1.43e-11
m.16362T>C 0.025 0.035 cg07007773 chr12 -0.045324 0.006936 6.61e-11 0.000365 0.001817 0.840855 1.93e-10
m.16362T>C 0.025 0.035 cg05035183 chr6 0.012788 0.007067 0.070374 -0.071339 0.009975 8.92e-13 6.14e-12
m.16362T>C 0.025 0.035 cg10506057 chr17 -0.044867 0.00727 6.97e-10 0.002175 0.001438 0.130471 2.26e-10
m.16399A>G 0.029 0.035 cg03299695 chr13 0.039679 0.006465 8.66e-10 -0.001652 0.001878 0.378957 8.56e-10
m.16399A>G 0.029 0.035 cg20384759 chr12 0.003336 0.002755 0.226005 -0.040887 0.006458 2.51e-10 3.1e-10
m.16399A>G 0.029 0.035 cg09380235 chr1 -0.057915 0.008636 2.07e-11 0.003057 0.003698 0.40846 8.86e-11
m.16399A>G 0.029 0.035 cg07356189 chrX -0.000254 0.002122 0.904657 -0.0699 0.010703 6.76e-11 1.79e-10
m.189A>G 0.052 0.055 cg24806294 chr8 -0.002079 0.002781 0.454818 -0.082929 0.009774 2.28e-17 1.86e-15
m.189A>G 0.052 0.055 cg16568998 chr16 0.000162 0.002357 0.945043 -0.073732 0.008458 3e-18 4.1e-17
m.189A>G 0.052 0.055 cg12665366 chr18 -0.052547 0.007018 7.32e-14 -0.00046 0.003399 0.892409 2.47e-11
m.189A>G 0.052 0.055 cg26816544 chr17 0.072355 0.008659 6.83e-17 0.000356 0.002362 0.880035 1.09e-15
m.189A>G 0.052 0.055 cg15239628 chr8 -0.079874 0.012618 2.53e-10 0.001452 0.003261 0.656246 4.51e-10
m.189A>G 0.052 0.055 cg02537664 chr9 0.004747 0.005628 0.399001 -0.061174 0.008732 2.55e-12 2.29e-10
m.189A>G 0.052 0.055 cg08709073 chr5 -0.048863 0.007377 3.64e-11 0.00727 0.005303 0.170386 6.69e-10
m.189A>G 0.052 0.055 cg11466230 chr17 -0.058829 0.008308 1.48e-12 0.002988 0.003806 0.432536 1.38e-11
m.189A>G 0.052 0.055 cg01117788 chr21 -0.113223 0.012699 5.13e-19 0.002011 0.003194 0.528938 1.45e-18
m.189A>G 0.052 0.055 cg25763031 chr2 0.071895 0.008458 2e-17 0.000532 0.001304 0.683505 7.92e-17
m.189A>G 0.052 0.055 cg24555089 chr2 -0.113258 0.01454 7.05e-15 0.00489 0.01256 0.69703 8.02e-10
m.189A>G 0.052 0.055 cg17140924 chr6 0.003413 0.002941 0.245873 -0.048561 0.006116 2.12e-15 1.97e-14
m.189A>G 0.052 0.055 cg11378609 chr3 -0.0524 0.007431 1.84e-12 0.003286 0.002825 0.244735 2.58e-12
m.189A>G 0.052 0.055 cg14363787 chr9 0.000419 0.001927 0.827849 0.036845 0.004873 4.16e-14 3.74e-12
m.189A>G 0.052 0.055 cg02186966 chr7 -0.000613 0.001671 0.713823 0.065815 0.007906 8.88e-17 2.13e-16
m.189A>G 0.052 0.055 cg24348488 chr6 0.060218 0.008956 1.83e-11 0.001044 0.00157 0.506024 7.86e-11
m.189A>G 0.052 0.055 cg10042106 chr14 0.070277 0.009834 9.26e-13 -0.005766 0.006559 0.379367 1.29e-10
m.189A>G 0.052 0.055 cg20397692 chr6 -0.001966 0.003347 0.556926 -0.05578 0.007834 1.12e-12 2.76e-10
m.189A>G 0.052 0.055 cg19448829 chr6 -0.001692 0.000756 0.025206 0.051476 0.008129 2.49e-10 7.64e-11
m.189A>G 0.052 0.055 cg23074747 chr9 0.001637 0.001275 0.198941 0.060953 0.007498 4.53e-16 6.53e-15
m.189A>G 0.052 0.055 cg24025008 chr6 0.000484 0.005283 0.926975 -0.121976 0.013453 1.3e-19 2.53e-17
m.189A>G 0.052 0.055 cg03854581 chr9 0.000402 0.001009 0.69061 0.028223 0.003621 6.8e-15 1.41e-13
m.189A>G 0.052 0.055 cg14204039 chr10 -0.069276 0.008853 5.33e-15 -0.001868 0.005266 0.72276 6.21e-11
m.189A>G 0.052 0.055 ch.13.30339786R chr13 -0.00182 0.001394 0.191606 0.047415 0.007884 1.86e-09 8.01e-10
m.189A>G 0.052 0.055 cg02906939 chr2 -0.067444 0.008542 3.03e-15 0.000881 0.003952 0.823483 4.05e-13
m.189A>G 0.052 0.055 cg06873895 chr1 -0.112953 0.014823 2.65e-14 0.005273 0.004926 0.284392 3.94e-14
m.189A>G 0.052 0.055 cg07705594 chr3 -0.052342 0.007181 3.25e-13 0.000103 0.002935 0.972037 1.43e-11
m.189A>G 0.052 0.055 cg12555516 chr9 0.008742 0.004217 0.038189 -0.047519 0.006781 2.53e-12 1.92e-12
m.189A>G 0.052 0.055 cg10453040 chr8 0.071966 0.008748 2.02e-16 -7.5e-05 0.002409 0.975254 2.13e-15
m.189A>G 0.052 0.055 cg14122506 chr9 -0.069702 0.009169 3.06e-14 -0.002181 0.004882 0.655073 8.31e-11
m.189A>G 0.052 0.055 cg13799986 chr9 -0.004266 0.002827 0.131256 0.039387 0.005655 3.4e-12 5.21e-12
m.189A>G 0.052 0.055 cg02092323 chrX 0.00139 0.003607 0.700079 -0.071229 0.010834 5.05e-11 2.09e-10
m.189A>G 0.052 0.055 cg08089607 chr11 0.006232 0.004265 0.144023 -0.039948 0.005591 9.36e-13 5.32e-11
m.189A>G 0.052 0.055 cg04083466 chr6 -0.049767 0.00818 1.2e-09 0.008032 0.004892 0.100635 1.36e-09
m.189A>G 0.052 0.055 cg01624128 chr12 -0.002959 0.00447 0.507982 -0.063205 0.008457 8.13e-14 3.11e-10
m.189A>G 0.052 0.055 cg19304227 chr9 0.00233 0.00311 0.453742 0.066292 0.009095 3.26e-13 2.95e-11
m.189A>G 0.052 0.055 cg03478765 chr7 0.059824 0.00898 2.8e-11 0.002348 0.002016 0.244067 4.36e-10
m.189A>G 0.052 0.055 cg08812011 chr12 0.002042 0.002818 0.468652 -0.026053 0.003632 7.64e-13 1.02e-09
m.189A>G 0.052 0.055 cg00582337 chr17 -0.119292 0.015111 3.05e-15 0.003967 0.006839 0.561922 1.12e-13
m.189A>G 0.052 0.055 cg10264187 chr11 0.066121 0.00774 1.38e-17 -0.000256 0.00247 0.917315 3.23e-16
m.189A>G 0.052 0.055 cg01712159 chr16 -0.10944 0.012986 3.73e-17 -0.000829 0.003984 0.835148 1.35e-15
m.189A>G 0.052 0.055 cg12362060 chr15 0.070799 0.008434 4.93e-17 -0.004242 0.002766 0.125088 2.95e-17
m.189A>G 0.052 0.055 cg23667707 chr7 0.000801 0.001616 0.620177 -0.050698 0.008201 6.52e-10 7.44e-10
m.189A>G 0.052 0.055 cg26915158 chr11 -0.067002 0.009105 1.94e-13 0.011326 0.005579 0.042371 2.31e-13
m.189A>G 0.052 0.055 cg14874121 chr5 -0.001908 0.001627 0.240804 0.061803 0.008099 2.44e-14 1.29e-14
m.189A>G 0.052 0.055 cg24924243 chr11 0.044374 0.006608 1.95e-11 -0.002478 0.003797 0.514048 8.12e-10
m.189A>G 0.052 0.055 cg03854665 chr16 0.071745 0.008447 2.11e-17 -0.003464 0.002737 0.205703 2.59e-17
m.189A>G 0.052 0.055 cg16611654 chr15 0.071268 0.00926 1.47e-14 -0.001932 0.005448 0.722946 9.91e-12
m.189A>G 0.052 0.055 cg12297652 chr6 0.02511 0.003255 1.27e-14 -0.001338 0.001809 0.459694 1.28e-12
m.189A>G 0.052 0.055 ch.12.2473323R chr12 -0.002952 0.003149 0.348536 0.04963 0.007292 1.04e-11 3.72e-11
m.189A>G 0.052 0.055 cg00388439 chr1 0.012168 0.003566 0.000648 -0.02535 0.004602 3.71e-08 1.2e-10
m.189A>G 0.052 0.055 cg20767667 chr5 0.043876 0.006152 1.03e-12 -0.001904 0.0019 0.316299 1.21e-12
m.189A>G 0.052 0.055 cg11415512 chr11 -0.110542 0.01307 2.88e-17 -0.000617 0.002958 0.834652 2.47e-16
m.189A>G 0.052 0.055 cg09859437 chr10 0.005405 0.005196 0.298227 -0.061767 0.008879 3.62e-12 6.83e-11
m.189A>G 0.052 0.055 cg14017270 chr12 0.00155 0.002632 0.555851 0.066121 0.008219 9.04e-16 7.63e-14
m.189A>G 0.052 0.055 cg11630504 chr1 -0.066755 0.008795 3.34e-14 0.00385 0.004957 0.437361 2.78e-12
m.199T>C 0.028 0.039 cg00459043 chr17 -0.001522 0.002872 0.596319 0.04707 0.007211 6.92e-11 3.97e-10
m.199T>C 0.028 0.039 cg23626475 chr7 -0.052793 0.007558 2.95e-12 0.000759 0.003991 0.849127 3.82e-10
m.199T>C 0.028 0.039 cg17083853 chr9 -0.000518 0.001191 0.663442 0.028355 0.003478 3.78e-16 4.26e-15
m.199T>C 0.028 0.039 cg20477999 chr5 0.00246 0.003335 0.460711 0.045892 0.006167 1.04e-13 6.01e-10
m.199T>C 0.028 0.039 cg25451780 chr15 0.002627 0.002905 0.36573 -0.04604 0.006585 2.83e-12 1.41e-11
m.199T>C 0.028 0.039 cg03521600 chr8 -0.001992 0.00342 0.5602 0.039749 0.00507 4.7e-15 9.07e-12
m.199T>C 0.028 0.039 cg16720203 chr2 0.001814 0.002357 0.441506 -0.053347 0.006843 6.72e-15 2.63e-14
m.199T>C 0.028 0.039 cg09082035 chr1 0.001739 0.002638 0.509822 -0.038569 0.005657 9.55e-12 1.1e-10
m.199T>C 0.028 0.039 cg23747904 chr2 0.06175 0.008278 9.07e-14 -0.006258 0.007368 0.395709 8.68e-10
m.199T>C 0.028 0.039 cg06636372 chr16 0.001319 0.002058 0.521726 -0.059124 0.008004 1.57e-13 2.71e-13
m.199T>C 0.028 0.039 cg19169190 chr2 -0.072901 0.009894 1.81e-13 0.000383 0.004239 0.928048 1.03e-11
m.199T>C 0.028 0.039 cg20868817 chr1 -0.001011 0.00229 0.658774 0.050366 0.0067 5.84e-14 4.15e-13
m.199T>C 0.028 0.039 cg07899729 chr10 -0.003396 0.003849 0.377685 0.045891 0.006938 3.86e-11 5.4e-10
m.199T>C 0.028 0.039 cg17381847 chr5 -0.001822 0.003903 0.640736 0.047637 0.007027 1.26e-11 7.85e-10
m.199T>C 0.028 0.039 cg19099405 chr2 0.000398 0.002876 0.889874 -0.043166 0.005896 2.57e-13 3.24e-11
m.199T>C 0.028 0.039 ch.19.17835377R chr19 -0.001567 0.001973 0.427118 0.035311 0.004735 9.25e-14 6.81e-13
m.199T>C 0.028 0.039 cg05735692 chr13 -0.005023 0.002215 0.023347 0.047664 0.006696 1.13e-12 8.33e-14
m.199T>C 0.028 0.039 cg08970050 chr5 -0.001974 0.002514 0.432188 0.039065 0.005449 7.87e-13 8.29e-12
m.199T>C 0.028 0.039 cg08969221 chr22 0.001328 0.002586 0.607681 -0.042507 0.006505 6.61e-11 3.93e-10
m.199T>C 0.028 0.039 cg17876308 chr5 0.00526 0.004938 0.286744 0.068901 0.008364 1.85e-16 5.88e-11
m.199T>C 0.028 0.039 cg22937693 chr5 0.001103 0.003829 0.773286 -0.07937 0.00893 6.61e-19 1.28e-16
m.199T>C 0.028 0.039 cg10852661 chr5 -0.001504 0.001817 0.407801 0.031567 0.004781 4.19e-11 1.04e-10
m.204T>C 0.069 0.076 cg11378609 chr3 -0.043894 0.006506 1.57e-11 0.000292 0.003113 0.925228 9.27e-10
m.204T>C 0.069 0.076 cg08530859 chr8 0.003034 0.005398 0.574051 -0.102104 0.015167 1.73e-11 6.77e-11
m.204T>C 0.069 0.076 cg20767667 chr5 0.036434 0.005386 1.39e-11 -0.002718 0.002093 0.194129 1.29e-11
m.204T>C 0.069 0.076 cg20233368 chr2 -0.003751 0.001818 0.039071 0.020458 0.002943 3.75e-12 2.68e-12
m.204T>C 0.069 0.076 cg18756060 chr2 -0.026225 0.003849 9.88e-12 0.003468 0.002276 0.127638 3.24e-11
m.204T>C 0.069 0.076 cg02297168 chr13 0.005057 0.002089 0.015493 -0.075342 0.012575 2.14e-09 2.94e-10
m.204T>C 0.069 0.076 cg11590305 chr2 -0.003612 0.002166 0.095379 -0.054584 0.006705 4.14e-16 4.89e-13
m.204T>C 0.069 0.076 cg16770799 chr12 -0.050586 0.007493 1.52e-11 0.000737 0.003199 0.817893 3.09e-10
m.204T>C 0.069 0.076 cg10029004 chr1 0.004352 0.00268 0.104333 -0.037836 0.005901 1.48e-10 7.79e-11
m.204T>C 0.069 0.076 cg17552368 chr10 -0.003412 0.001715 0.046631 -0.081188 0.010238 2.3e-15 7.08e-14
m.204T>C 0.069 0.076 cg03478765 chr7 0.05037 0.007855 1.48e-10 -0.002897 0.002194 0.186759 6.74e-11
m.204T>C 0.069 0.076 cg15239628 chr8 -0.07692 0.010874 1.57e-12 -0.003703 0.003606 0.304513 1.7e-10
m.204T>C 0.069 0.076 cg11517936 chr4 -0.053838 0.00784 6.79e-12 -0.000735 0.002473 0.766393 1.08e-10
m.204T>C 0.069 0.076 cg20779092 chr8 -0.00563 0.003094 0.068802 -0.066893 0.008685 1.4e-14 3.15e-11
m.204T>C 0.069 0.076 cg10836855 chr8 0.040961 0.007967 2.79e-07 -0.075453 0.009204 2.56e-16 1.22e-21
m.204T>C 0.069 0.076 cg13895732 chr14 -0.04709 0.007134 4.25e-11 0.002809 0.004051 0.488158 1.22e-09
m.204T>C 0.069 0.076 cg01094787 chr12 -0.054384 0.007653 1.24e-12 0.000789 0.001869 0.67276 2.6e-12
m.204T>C 0.069 0.076 cg14118398 chr9 0.013489 0.005906 0.022398 -0.060143 0.010502 1.05e-08 1.02e-09
m.204T>C 0.069 0.076 cg07553475 chr6 -0.055867 0.007821 9.48e-13 -0.00068 0.002323 0.769754 1.39e-11
m.204T>C 0.069 0.076 cg24348488 chr6 0.053354 0.007781 7.3e-12 0.001819 0.001734 0.294238 1.05e-10
m.204T>C 0.069 0.076 cg09994878 chr1 0.002851 0.005638 0.613137 -0.063415 0.009044 2.44e-12 5.2e-10
m.204T>C 0.069 0.076 cg13250024 chr10 0.049936 0.0078 1.58e-10 -0.005524 0.004379 0.207124 5.81e-10
m.204T>C 0.069 0.076 cg18427308 chr19 -0.00239 0.004686 0.610158 -0.068499 0.009199 1e-13 1.57e-10
m.204T>C 0.069 0.076 cg08671543 chr6 -0.003228 0.005414 0.551017 -0.070469 0.00934 4.72e-14 4.85e-10
m.204T>C 0.069 0.076 cg08185784 chr9 -0.049008 0.007707 2.1e-10 0.007254 0.004325 0.093474 2e-10
m.204T>C 0.069 0.076 cg13006926 chr7 -0.000574 0.003297 0.861874 -0.059514 0.007875 4.29e-14 5.24e-12
m.204T>C 0.069 0.076 cg25571197 chr14 -0.009724 0.003906 0.012814 0.021478 0.003236 3.31e-11 7.91e-10
m.204T>C 0.069 0.076 cg20809402 chr6 0.002033 0.002836 0.473516 -0.053316 0.008209 8.6e-11 1.92e-10
m.204T>C 0.069 0.076 cg09649046 chr8 -0.002629 0.003369 0.435092 0.063263 0.010206 5.88e-10 9.01e-10
m.204T>C 0.069 0.076 cg24425483 chr6 -0.056502 0.008514 3.32e-11 0.006057 0.003989 0.128871 2.95e-11
m.204T>C 0.069 0.076 cg11267619 chr7 -0.003561 0.004122 0.387539 0.055061 0.007026 4.87e-15 6.44e-13
m.204T>C 0.069 0.076 cg19414224 chr6 -0.000693 0.003016 0.818267 0.036836 0.004833 2.61e-14 4.63e-11
m.204T>C 0.069 0.076 cg15183991 chr8 -0.013895 0.005161 0.007113 0.039278 0.006618 3.02e-09 2.44e-10
m.204T>C 0.069 0.076 cg07356189 chrX 0.005518 0.002574 0.032074 -0.080387 0.013937 8.23e-09 1.39e-09
m.204T>C 0.069 0.076 cg16331818 chr12 -0.003366 0.00419 0.421734 -0.063221 0.008716 4.23e-13 6.24e-10
m.227A>G 0.045 0.029 cg15148918 chr7 -0.0736 0.012516 4.21e-09 0.012013 0.005563 0.030827 4.22e-10
m.227A>G 0.045 0.029 cg05707170 chr12 0.031836 0.004831 4.54e-11 -0.00057 0.001913 0.76587 4.6e-10
m.227A>G 0.045 0.029 cg01105593 chr11 -0.056495 0.00837 1.53e-11 0.003521 0.003857 0.361324 7.65e-11
m.227A>G 0.045 0.029 cg09933401 chr11 -0.040701 0.006552 5.4e-10 0.015238 0.004713 0.001232 4.36e-12
m.227A>G 0.045 0.029 cg08118034 chr22 -0.015985 0.002749 6.22e-09 0.003878 0.001781 0.029492 1.37e-09
m.227A>G 0.045 0.029 cg07806421 chr2 0.019672 0.002832 3.86e-12 0.001303 0.000887 0.14168 6.18e-10
m.227A>G 0.045 0.029 cg04025550 chr8 -0.048245 0.007378 6.41e-11 0.002658 0.002973 0.371147 1.61e-10
m.227A>G 0.045 0.029 cg21588667 chr5 -0.061042 0.009902 7.27e-10 0.003551 0.003746 0.343089 1.08e-09
m.227A>G 0.045 0.029 cg14453978 chr7 0.052829 0.007871 1.99e-11 -0.005517 0.004116 0.180059 5.24e-11
m.227A>G 0.045 0.029 cg24105638 chrX -0.057769 0.007583 2.68e-14 -0.003699 0.003023 0.221152 3.63e-11
m.227A>G 0.045 0.029 cg09664373 chr16 -0.060362 0.008394 6.71e-13 0.002707 0.003355 0.419848 3.14e-12
m.227A>G 0.045 0.029 cg01911323 chr8 -0.070654 0.010993 1.34e-10 5.5e-05 0.003655 0.987886 1.07e-09
m.227A>G 0.045 0.029 cg01873334 chr11 -0.095479 0.012997 2.12e-13 0.0153 0.005023 0.00233 1.95e-15
m.227A>G 0.045 0.029 cg23298228 chr6 -0.085332 0.010949 6.82e-15 -0.003812 0.003577 0.286588 1.53e-12
m.227A>G 0.045 0.029 cg02487239 chr2 0.048497 0.007634 2.18e-10 -0.001248 0.001383 0.366674 1.48e-10
m.4059C>T 0.028 0.033 cg00500221 chr1 0.003995 0.006906 0.562978 -0.056188 0.007084 2.27e-15 1.21e-09
m.4216T>C 0.133 0.115 cg03820909 chr10 0.00342 0.002602 0.188691 0.042255 0.005011 3.56e-17 6.3e-12
m.4216T>C 0.133 0.115 cg10022646 chr5 -0.100346 0.010769 1.26e-20 0.002076 0.0047 0.658739 3.03e-18
m.4216T>C 0.133 0.115 cg19661000 chr5 -0.111994 0.012169 3.69e-20 0.012661 0.010526 0.229028 9.82e-15
m.4216T>C 0.133 0.115 cg21344124 chr8 0.094428 0.009575 6.49e-23 -0.003239 0.00241 0.178824 4.82e-23
m.4216T>C 0.133 0.115 cg16068533 chr1 0.001058 0.001784 0.553257 0.077672 0.008863 2.01e-18 2.5e-17
m.4216T>C 0.133 0.115 cg12094018 chr15 0.002808 0.004028 0.485773 -0.071379 0.010133 1.94e-12 1.06e-11
m.4216T>C 0.133 0.115 cg22856949 chr10 0.003008 0.001956 0.124081 0.02957 0.003726 2.19e-15 2.85e-10
m.4216T>C 0.133 0.115 cg26276117 chr15 -0.107642 0.011605 1.88e-20 -0.006066 0.005562 0.275427 3.09e-15
m.4216T>C 0.133 0.115 cg01316923 chr6 -0.099744 0.01398 1.01e-12 0.019017 0.01125 0.090944 3.76e-11
m.4216T>C 0.133 0.115 cg16264492 chr2 0.060709 0.008731 3.71e-12 -2.4e-05 0.003497 0.994553 1.1e-10
m.4216T>C 0.133 0.115 cg15934776 chr2 -0.138216 0.013912 3.13e-23 -0.004782 0.004711 0.310009 1.1e-19
m.4216T>C 0.133 0.115 cg22779477 chr10 -0.002304 0.002319 0.320419 0.068921 0.008176 3.64e-17 5.52e-17
m.4216T>C 0.133 0.115 cg00496320 chr1 -0.092577 0.012709 3.37e-13 0.008158 0.008755 0.351433 6.93e-11
m.4216T>C 0.133 0.115 cg09159795 chr7 0.057567 0.006875 5.91e-17 -0.001593 0.004021 0.692036 1.15e-13
m.4216T>C 0.133 0.115 cg17156641 chr1 -0.103289 0.010799 1.2e-21 -0.004324 0.005057 0.392585 1.1e-16
m.4216T>C 0.133 0.115 cg01979603 chr6 0.102543 0.011127 3.28e-20 0.007137 0.004665 0.126016 2.75e-15
m.4216T>C 0.133 0.115 cg24503257 chr6 0.030144 0.003811 2.7e-15 -0.000403 0.002345 0.863516 9.02e-12
m.4216T>C 0.133 0.115 cg17514608 chr6 0.119393 0.016862 1.49e-12 -0.001225 0.008158 0.880602 1.24e-10
m.4216T>C 0.133 0.115 cg02429945 chr5 -0.060845 0.006654 6.42e-20 -0.000485 0.005702 0.932183 5.88e-12
m.4216T>C 0.133 0.115 cg27046466 chr3 0.004236 0.004605 0.357657 -0.056732 0.00866 5.9e-11 5.25e-10
m.4216T>C 0.133 0.115 cg26875775 chr1 -0.089795 0.011775 2.54e-14 -0.000672 0.005709 0.906239 1.01e-11
m.4216T>C 0.133 0.115 cg12320848 chr17 -0.230943 0.026221 1.36e-18 0.005956 0.02542 0.81475 9.07e-11
m.4216T>C 0.133 0.115 cg19104068 chr13 -0.113293 0.014401 3.81e-15 0.003021 0.007881 0.701479 1.44e-12
m.4216T>C 0.133 0.115 cg14043872 chr3 -0.157285 0.020373 1.22e-14 0.032534 0.023607 0.168145 1.18e-09
m.4216T>C 0.133 0.115 cg08311092 chr1 0.116429 0.011607 1.19e-23 0.002026 0.004969 0.683509 1.37e-19
m.4216T>C 0.133 0.115 cg20252653 chr15 -0.001246 0.003739 0.738912 -0.079168 0.009078 2.91e-18 2.17e-15
m.4216T>C 0.133 0.115 cg17759082 chr3 0.039648 0.004221 6.14e-21 -0.000913 0.001828 0.617739 1.23e-18
m.4216T>C 0.133 0.115 cg18390621 chr1 -0.135341 0.01755 1.3e-14 0.014969 0.01133 0.186421 6.48e-13
m.4216T>C 0.133 0.115 cg22569973 chr10 -0.003274 0.002846 0.249889 0.027775 0.003952 2.17e-12 1.88e-10
m.4216T>C 0.133 0.115 cg24712417 chr20 -0.002881 0.005203 0.579753 0.085165 0.009584 6.68e-19 7.14e-16
m.4216T>C 0.133 0.115 cg14528725 chr1 -0.106841 0.01242 8.26e-18 0.005514 0.008273 0.505113 5.35e-14
m.4216T>C 0.133 0.115 cg00149684 chr1 -0.027099 0.00353 1.72e-14 0.006287 0.003988 0.11487 3.76e-10
m.4216T>C 0.133 0.115 cg15939534 chr11 -0.088177 0.010281 1.03e-17 -0.011649 0.006208 0.060605 1.92e-10
m.4216T>C 0.133 0.115 cg22349233 chr2 0.00093 0.005581 0.867681 0.075342 0.009385 1.04e-15 9.78e-12
m.4216T>C 0.133 0.115 cg24079455 chr10 -0.0077 0.007753 0.320626 0.089813 0.011883 4.28e-14 6.55e-12
m.4216T>C 0.133 0.115 cg12785462 chr9 -0.105415 0.012747 1.41e-16 -0.00543 0.010098 0.590747 8.06e-10
m.4216T>C 0.133 0.115 cg21943599 chr1 -0.109088 0.01088 1.25e-23 0.001545 0.002628 0.556549 5.23e-23
m.4216T>C 0.133 0.115 cg13840845 chr5 -0.103268 0.011563 4.49e-19 0.003606 0.006597 0.584622 1.04e-15
m.4216T>C 0.133 0.115 cg09112790 chr10 -0.000128 0.001298 0.921304 0.028599 0.003522 4.92e-16 2.06e-14
m.4216T>C 0.133 0.115 cg00399146 chr2 0.00682 0.003002 0.023093 -0.07308 0.00873 6.02e-17 5.21e-18
m.4216T>C 0.133 0.115 cg13356285 chr19 -0.085973 0.011867 4.52e-13 0.011541 0.008775 0.188399 4.06e-11
m.4216T>C 0.133 0.115 cg24666752 chr8 -0.107065 0.012059 7.2e-19 0.005781 0.01058 0.584818 2.08e-12
m.4216T>C 0.133 0.115 cg03860720 chr8 -0.084057 0.009775 8.48e-18 -0.009226 0.005028 0.066528 1.03e-11
m.4216T>C 0.133 0.115 cg27366305 chr5 0.001753 0.001893 0.354433 0.080828 0.008958 1.95e-19 6.14e-18
m.4216T>C 0.133 0.115 cg07327587 chr16 -0.101588 0.011924 1.69e-17 0.009481 0.008889 0.286111 8.51e-14
m.4216T>C 0.133 0.115 cg09669178 chr7 -0.131213 0.014717 5.12e-19 -0.006387 0.006072 0.292875 4.69e-15
m.4216T>C 0.133 0.115 cg09906402 chr11 -0.098082 0.013181 1.04e-13 -0.004067 0.007815 0.6028 8.76e-10
m.4216T>C 0.133 0.115 cg22155198 chr2 -0.17801 0.024178 1.88e-13 0.007361 0.015789 0.641081 1.41e-10
m.4216T>C 0.133 0.115 cg06830971 chr17 -5e-05 0.003911 0.989875 -0.061596 0.007662 9.53e-16 8.76e-13
m.4216T>C 0.133 0.115 cg11421255 chr15 0.132218 0.015034 1.52e-18 -0.003595 0.005319 0.499187 1.74e-17
m.4216T>C 0.133 0.115 cg25328795 chr6 0.000119 0.004858 0.980416 0.072475 0.009776 1.28e-13 3.51e-11
m.4216T>C 0.133 0.115 cg00120505 chr9 -0.105373 0.011386 2.29e-20 0.007434 0.007096 0.294799 4.4e-17
m.4216T>C 0.133 0.115 cg01314306 chr7 -0.170978 0.019377 1.17e-18 0.017887 0.011124 0.10783 2.99e-17
m.4216T>C 0.133 0.115 cg23800387 chr17 -0.110381 0.015844 3.37e-12 -0.002542 0.005371 0.635944 1.19e-10
m.4216T>C 0.133 0.115 cg25490858 chr6 -0.10248 0.012466 2.13e-16 -0.00213 0.008857 0.809959 5.48e-11
m.4216T>C 0.133 0.115 cg02923571 chr12 -0.001867 0.00178 0.294026 0.057089 0.008052 1.4e-12 9.09e-13
m.4216T>C 0.133 0.115 cg26795934 chr11 0.120507 0.010933 3.23e-28 -0.00077 0.001107 0.487004 2.77e-28
m.4216T>C 0.133 0.115 cg06811701 chr10 -0.101258 0.012338 2.38e-16 0.004671 0.00791 0.554862 5.11e-13
m.4216T>C 0.133 0.115 cg05883043 chr11 0.125056 0.011676 9.77e-27 -0.009404 0.006502 0.148056 8.77e-24
m.4216T>C 0.133 0.115 cg21182781 chr1 -0.073577 0.008504 5.34e-18 0.001881 0.004737 0.691284 9.47e-15
m.4216T>C 0.133 0.115 cg16101902 chr1 -0.101591 0.012062 3.89e-17 -0.006406 0.006439 0.319773 3.5e-12
m.4216T>C 0.133 0.115 cg26509569 chr16 -0.094371 0.011361 1.04e-16 0.002516 0.006447 0.696348 1.25e-13
m.4216T>C 0.133 0.115 cg06761303 chr2 0.109176 0.011086 7.46e-23 -0.001218 0.003512 0.728823 2.39e-21
m.4216T>C 0.133 0.115 cg08605269 chr16 -0.224115 0.022361 1.3e-23 0.007259 0.02187 0.739979 1.45e-13
m.4216T>C 0.133 0.115 cg01162550 chr12 0.001126 0.006261 0.857272 -0.069498 0.008134 1.37e-17 6.2e-12
m.4216T>C 0.133 0.115 cg20553394 chr11 -0.001973 0.0021 0.34741 0.078758 0.008957 1.55e-18 1.81e-18
m.4216T>C 0.133 0.115 cg03876150 chr2 0.009054 0.004784 0.05842 -0.06707 0.009102 1.8e-13 1.39e-13
m.4216T>C 0.133 0.115 cg05057271 chr19 -0.106921 0.010386 8e-25 0.003221 0.002757 0.242628 1.27e-24
m.4216T>C 0.133 0.115 cg08630279 chr19 0.006317 0.006274 0.313942 0.08439 0.010217 1.54e-16 7.69e-11
m.4216T>C 0.133 0.115 cg09389160 chr6 0.064505 0.008653 9.44e-14 0.002039 0.005207 0.69546 6.4e-10
m.4216T>C 0.133 0.115 cg21622152 chr16 0.030674 0.003633 3.24e-17 0.003916 0.002381 0.100113 7.48e-10
m.4216T>C 0.133 0.115 cg03862437 chr3 -0.00406 0.008743 0.642418 -0.11665 0.014573 1.26e-15 3.59e-11
m.4452T>C 0.045 0.031 cg16188638 chr14 -0.045092 0.006994 1.18e-10 0.000288 0.001903 0.879591 3.95e-10
m.4452T>C 0.045 0.031 cg00755836 chr1 0.041573 0.006956 2.34e-09 -0.004536 0.001675 0.00679 1.2e-10
m.4452T>C 0.045 0.031 cg26294610 chr6 -0.09525 0.010275 1.98e-20 0.002752 0.004504 0.541181 2.56e-18
m.4452T>C 0.045 0.031 cg18436203 chr1 0.01962 0.002686 2.89e-13 0.000831 0.001232 0.500254 2.11e-10
m.4452T>C 0.045 0.031 cg09147020 chr1 -0.056619 0.008908 2.14e-10 0.001458 0.001803 0.418799 1.71e-10
m.4452T>C 0.045 0.031 cg22900490 chr20 -0.031007 0.005223 2.99e-09 0.00312 0.001132 0.005858 1.76e-10
m.4452T>C 0.045 0.031 cg23264100 chr4 -0.036277 0.006381 1.34e-08 0.004701 0.001651 0.004435 5.22e-10
m.4452T>C 0.045 0.031 cg26292864 chr2 0.025626 0.003939 7.98e-11 -0.000144 0.001325 0.913294 5.78e-10
m.4452T>C 0.045 0.031 cg07869660 chr21 0.009003 0.004427 0.041994 -0.041343 0.006386 9.89e-11 9.54e-11
m.4452T>C 0.045 0.031 cg18462763 chr19 -0.051436 0.008065 1.86e-10 0.00168 0.002905 0.563104 5.97e-10
m.4452T>C 0.045 0.031 cg08457224 chr5 -0.060189 0.008063 8.69e-14 -0.000328 0.003447 0.924183 9.01e-12
m.4452T>C 0.045 0.031 cg20908740 chr13 -0.067091 0.007847 1.3e-17 0.00393 0.005152 0.445602 4.02e-14
m.4452T>C 0.045 0.031 cg14418138 chr12 0.033362 0.004449 6.76e-14 -0.001945 0.003625 0.591584 7.89e-10
m.4452T>C 0.045 0.031 cg03779434 chr6 -0.044291 0.006703 4.06e-11 0.000584 0.002342 0.803061 2.7e-10
m.4452T>C 0.045 0.031 cg16724709 chr11 -0.075059 0.009827 2.3e-14 0.002731 0.007469 0.714696 3.03e-10
m.4452T>C 0.045 0.031 cg11750900 chr5 0.028713 0.004268 1.79e-11 -0.004654 0.00303 0.124564 1.9e-10
m.4452T>C 0.045 0.031 cg13978689 chr1 0.045793 0.007137 1.44e-10 0.000613 0.001543 0.691248 6.29e-10
m.4452T>C 0.045 0.031 cg13470023 chr16 0.043743 0.006933 2.89e-10 -0.00011 0.000795 0.889854 3.4e-10
m.4452T>C 0.045 0.031 cg06128683 chr14 -0.078855 0.008843 5.08e-19 0.003474 0.008995 0.699378 6.94e-11
m.4452T>C 0.045 0.031 cg02513752 chr11 -0.039965 0.006302 2.35e-10 -6.9e-05 0.001885 0.970737 1.36e-09
m.4452T>C 0.045 0.031 cg16233797 chr2 -0.038388 0.005696 1.65e-11 0.003831 0.00306 0.210441 6.83e-11
m.4452T>C 0.045 0.031 cg24110296 chr2 -0.044833 0.006932 1.03e-10 -0.000571 0.001754 0.744669 6.2e-10
m.4769A>G 0.962 0.959 cg20603548 chr11 -0.000776 0.003914 0.842908 0.06666 0.00806 1.4e-16 5.45e-14
m.4769A>G 0.962 0.959 cg17187621 chr22 0.040019 0.006242 1.49e-10 -0.00112 0.001975 0.570544 3.4e-10
m.4769A>G 0.962 0.959 cg12269858 chr20 0.038863 0.00598 8.36e-11 -0.004433 0.002735 0.105115 4.73e-11
m.6776T>C 0.035 0.033 cg26483669 chr2 -0.058564 0.008537 7.15e-12 0.003495 0.005303 0.509867 6.82e-10
m.6776T>C 0.035 0.033 cg24394328 chr1 0.008284 0.004873 0.089135 -0.049543 0.00759 6.91e-11 1.49e-10
m.6776T>C 0.035 0.033 cg01078248 chr7 0.037438 0.006428 5.9e-09 -0.00417 0.002207 0.058826 9.52e-10
m.6776T>C 0.035 0.033 cg03754311 chr1 0.019874 0.003029 5.52e-11 -0.000463 0.000895 0.605017 1.24e-10
m.6776T>C 0.035 0.033 cg21025032 chr14 0.00309 0.001944 0.111919 -0.038903 0.005444 9.3e-13 3.91e-13
m.6776T>C 0.035 0.033 cg07657142 chr6 0.037529 0.006283 2.39e-09 -0.000904 0.000777 0.244347 1.31e-09
m.6776T>C 0.035 0.033 cg11570820 chr11 -0.001087 0.003329 0.744073 -0.05523 0.007203 1.84e-14 9.24e-12
m.6776T>C 0.035 0.033 cg03034277 chr11 -0.036793 0.006196 2.96e-09 0.004593 0.002145 0.032244 2.84e-10
m.709G>A 0.129 0.113 cg00950086 chr10 0.011631 0.004508 0.0099 -0.034573 0.006141 1.85e-08 1.36e-09
m.709G>A 0.129 0.113 cg14608758 chr19 0.002494 0.002018 0.216574 -0.016127 0.002282 1.64e-12 1.01e-09
m.709G>A 0.129 0.113 cg15081698 chr6 0.055665 0.008207 1.23e-11 -0.003001 0.004182 0.473061 1.97e-10
m.709G>A 0.129 0.113 cg11635325 chr19 -0.05981 0.009448 2.52e-10 0.004112 0.003823 0.282082 3.68e-10
m.709G>A 0.129 0.113 cg10090866 chr1 -0.031508 0.004852 8.64e-11 0.000734 0.001373 0.59304 1.67e-10
m.709G>A 0.129 0.113 cg13883232 chr9 -0.256377 0.036689 2.9e-12 0.046363 0.029857 0.120454 1.6e-10
m.709G>A 0.129 0.113 cg24105638 chrX -0.049682 0.007674 9.87e-11 0.003265 0.003235 0.312773 2.12e-10
m.709G>A 0.129 0.113 cg23933345 chr1 0.048782 0.007911 7.2e-10 -0.000756 0.00093 0.416306 5.15e-10
m.709G>A 0.129 0.113 cg00196715 chr10 -0.05243 0.007518 3.21e-12 -0.002121 0.003451 0.538791 1.23e-09
m.709G>A 0.129 0.113 cg01873334 chr11 -0.085374 0.013107 7.6e-11 -0.000302 0.005041 0.952237 1.42e-09
m.709G>A 0.129 0.113 cg12996880 chr14 -0.059508 0.009171 8.96e-11 0.001734 0.002363 0.462988 1.04e-10
m.709G>A 0.129 0.113 cg09664373 chr16 -0.057833 0.008383 5.44e-12 0.003348 0.003361 0.319126 1.3e-11
m.709G>A 0.129 0.113 cg01911323 chr8 -0.068395 0.010973 4.71e-10 0.002493 0.00364 0.493465 8.95e-10
m.709G>A 0.129 0.113 cg18060110 chr13 -0.046879 0.007864 2.58e-09 0.005382 0.003173 0.08986 7.37e-10
m.709G>A 0.129 0.113 cg08932277 chr15 -0.117528 0.012403 2.82e-21 0.012463 0.015766 0.429223 9.47e-11
m.709G>A 0.129 0.113 cg23298228 chr6 -0.069483 0.011171 5.13e-10 0.002029 0.003571 0.569906 1.11e-09
m.7864C>T 0.035 0.036 cg04812830 chr9 0.068526 0.010855 2.83e-10 -0.004232 0.005098 0.406431 1.34e-09
m.7864C>T 0.035 0.036 cg06729676 chr17 -0.052836 0.007724 8.19e-12 -0.001592 0.003349 0.634585 1.19e-09
m.7864C>T 0.035 0.036 cg20028291 chr20 -0.080173 0.011671 6.69e-12 0.001427 0.003056 0.640476 1.4e-11
m.7864C>T 0.035 0.036 cg26251415 chr9 0.133581 0.022719 4.22e-09 -0.024034 0.011657 0.039242 6.93e-10
m.7864C>T 0.035 0.036 cg15425033 chr6 0.116208 0.016951 7.37e-12 0.000931 0.006065 0.877926 1.57e-10
m.7864C>T 0.035 0.036 cg07878537 chr8 0.063856 0.009631 3.47e-11 0.001332 0.002503 0.594484 3.42e-10
m.8251G>A 0.067 0.076 cg19400780 chr1 -0.000138 0.000976 0.88789 0.023111 0.00311 1.13e-13 1.03e-12
m.8251G>A 0.067 0.076 cg19770472 chr22 0.003049 0.005507 0.579821 -0.085863 0.010898 3.47e-15 3.44e-13
m.8251G>A 0.067 0.076 cg01370129 chr11 -0.000774 0.002428 0.74986 0.028932 0.003913 1.48e-13 1.15e-10
m.8251G>A 0.067 0.076 cg01195433 chr18 -0.000581 0.001142 0.610811 0.061823 0.007609 4.71e-16 5.31e-16
m.8251G>A 0.067 0.076 cg04747517 chr3 0.028226 0.003995 1.67e-12 -0.00359 0.003327 0.280644 9.69e-10
m.8251G>A 0.067 0.076 cg14517859 chr12 -0.000893 0.001203 0.458153 0.065503 0.00803 3.61e-16 3.06e-16
m.8251G>A 0.067 0.076 cg25091056 chr6 -0.00152 0.003174 0.63207 0.05578 0.007259 1.61e-14 4.94e-13
m.8251G>A 0.067 0.076 cg20516176 chr10 0.000853 0.003415 0.802817 -0.054871 0.007453 1.88e-13 1.11e-11
m.8251G>A 0.067 0.076 cg08480609 chr1 -0.061088 0.008864 5.73e-12 0.004813 0.00463 0.298621 4.57e-11
m.8251G>A 0.067 0.076 cg05298035 chr14 -0.063965 0.008118 3.45e-15 -0.00412 0.002482 0.096954 1.87e-12
m.8251G>A 0.067 0.076 cg21265853 chr22 -0.000258 0.003818 0.946085 -0.053413 0.007316 2.97e-13 1.22e-10
m.8251G>A 0.067 0.076 cg22553273 chr2 0.002168 0.001931 0.261617 -0.080533 0.010065 1.29e-15 7.42e-16
m.8251G>A 0.067 0.076 cg26581484 chr12 0.039055 0.00523 8.51e-14 0.00027 0.001734 0.876444 2.01e-12
m.8251G>A 0.067 0.076 ch.17.1184801R chr17 -0.000137 0.00364 0.969891 0.054815 0.008299 4.12e-11 1.37e-09
m.8251G>A 0.067 0.076 cg04456689 chr3 -0.063174 0.008656 3.04e-13 0.001141 0.004075 0.779535 1.86e-11
m.8251G>A 0.067 0.076 cg06927863 chr8 0.085848 0.011561 1.17e-13 1.3e-05 0.003369 0.996989 1.06e-12
m.8251G>A 0.067 0.076 cg20479698 chr4 0.003112 0.003751 0.406668 -0.052018 0.007536 5.31e-12 5.98e-11
m.8251G>A 0.067 0.076 cg05347853 chr3 -0.001448 0.002365 0.540483 -0.054948 0.007139 1.45e-14 1.17e-12
m.8251G>A 0.067 0.076 cg03418370 chr10 0.009353 0.004837 0.053182 -0.050934 0.007131 9.52e-13 2.73e-12
m.8251G>A 0.067 0.076 cg05910702 chr16 0.008528 0.00391 0.02922 -0.058655 0.007697 2.65e-14 7.52e-15
m.8251G>A 0.067 0.076 cg26798870 chr13 0.005824 0.004499 0.195513 -0.050557 0.00734 5.88e-12 5.99e-11
m.8251G>A 0.067 0.076 cg04190475 chr6 -0.116727 0.014937 5.78e-15 0.003206 0.006562 0.625187 2.05e-13
m.8251G>A 0.067 0.076 cg20468109 chr22 -0.066328 0.008708 2.73e-14 0.002845 0.002514 0.257739 2.42e-14
m.8251G>A 0.067 0.076 cg07475973 chr22 0.05638 0.007545 8.18e-14 -0.000196 0.002152 0.927476 5.77e-13
m.8251G>A 0.067 0.076 cg22200118 chr11 -0.050138 0.007802 1.35e-10 0.008736 0.003995 0.028768 1.93e-11
m.8251G>A 0.067 0.076 cg21725754 chr4 0.002312 0.002558 0.366108 0.055972 0.007685 3.41e-13 3.6e-11
m.8251G>A 0.067 0.076 cg11842953 chr5 -0.003032 0.002627 0.248324 -0.092073 0.011695 3.64e-15 1.15e-13
m.8251G>A 0.067 0.076 cg24011334 chr2 -0.059425 0.008413 1.69e-12 -0.001426 0.003103 0.645834 1.03e-10
m.8251G>A 0.067 0.076 cg16851155 chr3 -0.052136 0.008298 3.43e-10 0.009768 0.005597 0.080978 6.42e-10
m.8251G>A 0.067 0.076 cg24107411 chr3 -0.108376 0.014114 1.68e-14 0.004034 0.002958 0.172678 6.75e-15
m.8251G>A 0.067 0.076 cg20815819 chr6 -0.001397 0.002503 0.57675 -0.052938 0.006249 2.56e-17 2e-14
m.8251G>A 0.067 0.076 cg07709242 chr3 -0.002498 0.003982 0.530484 0.056515 0.008599 5.12e-11 4.88e-10
m.8251G>A 0.067 0.076 cg00717693 chr14 0.006305 0.003943 0.10984 -0.057587 0.008745 4.7e-11 2.83e-11
m.8251G>A 0.067 0.076 cg08390099 chr16 0.002907 0.003051 0.340647 -0.060758 0.007179 2.75e-17 3.48e-16
m.8251G>A 0.067 0.076 cg22791535 chr1 -0.00163 0.003813 0.669035 -0.063102 0.008145 9.85e-15 8.49e-12
m.8251G>A 0.067 0.076 cg11443327 chr22 0.004001 0.002596 0.123328 -0.055105 0.00725 3.07e-14 1.72e-14
m.8251G>A 0.067 0.076 cg04626574 chr22 0.046914 0.006082 1.28e-14 -0.005334 0.002919 0.067592 9.98e-15
m.8251G>A 0.067 0.076 cg10935312 chr17 0.004923 0.00276 0.074494 -0.034083 0.004764 8.75e-13 1.45e-12
m.8251G>A 0.067 0.076 cg23060569 chr18 -0.123555 0.016609 1.06e-13 -0.001534 0.005929 0.795799 4.72e-12
m.8251G>A 0.067 0.076 cg16222790 chr8 -0.080785 0.012371 6.8e-11 0.007195 0.004417 0.10332 2.2e-11
m.8251G>A 0.067 0.076 cg08685054 chr8 -0.042017 0.00647 8.63e-11 0.005441 0.002831 0.054598 1.88e-11
m.8251G>A 0.067 0.076 cg10354117 chr17 0.006935 0.006415 0.279645 -0.050578 0.006668 3.48e-14 5.27e-10
m.8251G>A 0.067 0.076 cg25301982 chr11 -0.000893 0.002489 0.719594 -0.03588 0.004961 4.93e-13 3e-10
m.8271A>T 0.041 0.029 cg02938088 chr11 -0.041671 0.006638 3.54e-10 0.001169 0.001652 0.479055 3.89e-10
m.8271A>T 0.041 0.029 cg24394499 chr20 -0.075201 0.010046 7.44e-14 -0.000175 0.00586 0.976097 1.15e-10
m.8271A>T 0.041 0.029 cg12179044 chr12 0.016544 0.0026 2.06e-10 -0.000385 0.000431 0.371992 1.39e-10
m.8271A>T 0.041 0.029 cg20282303 chr1 -0.051902 0.008159 2.06e-10 -0.00137 0.000992 0.167524 8.06e-10
m.8271A>T 0.041 0.029 cg05262507 chr2 0.002444 0.002065 0.23645 -0.041118 0.00686 2.1e-09 1.23e-09
m.8271A>T 0.041 0.029 cg15159670 chr6 -0.056732 0.009538 2.79e-09 0.00343 0.002724 0.208033 1.36e-09
m.8271A>T 0.041 0.029 cg14941212 chr19 -0.039354 0.006628 2.98e-09 0.002359 0.001783 0.185909 1.26e-09
m.8271A>T 0.041 0.029 cg18198428 chr7 -0.001762 0.001847 0.339975 0.036269 0.00536 1.37e-11 2.04e-11
m.8271A>T 0.041 0.029 cg05848334 chr9 -0.045243 0.006706 1.57e-11 0.000473 0.002264 0.834637 1.09e-10
m.8705T>C 0.025 0.03 cg13115742 chr11 -0.042527 0.006746 2.99e-10 0.005579 0.004145 0.178267 1.27e-09
m.8705T>C 0.025 0.03 cg05358217 chr7 0.001376 0.00205 0.502297 -0.042868 0.005835 2.13e-13 8.82e-13
m.8705T>C 0.025 0.03 cg21164967 chr9 0.00073 0.005974 0.902707 -0.082604 0.00992 8.73e-17 6.43e-13
m.8705T>C 0.025 0.03 ch.9.84051654F chr9 0.001063 0.000685 0.120492 0.041892 0.006149 9.95e-12 4.29e-11
m.8705T>C 0.025 0.03 cg20701799 chr3 0.006409 0.009048 0.478755 -0.1132 0.015719 6.2e-13 4.41e-11
m.8705T>C 0.025 0.03 cg13533528 chr12 -0.036321 0.005573 7.41e-11 0.003234 0.001866 0.083124 1.76e-11
m.8705T>C 0.025 0.03 cg21173623 chr9 -0.001784 0.001805 0.322938 0.041114 0.00627 5.67e-11 5.04e-11
m.93A>G 0.022 0.025 cg13186133 chr20 -0.049235 0.007868 4.02e-10 0.003242 0.003511 0.355817 1.16e-09
m.93A>G 0.022 0.025 cg06630771 chr12 0.007035 0.005822 0.226898 -0.047366 0.006485 2.92e-13 4.46e-10
m.93A>G 0.022 0.025 cg01072936 chr10 -0.03758 0.005891 1.84e-10 0.001196 0.001864 0.52128 3.6e-10
m.93A>G 0.022 0.025 cg26914616 chr6 -0.047249 0.007083 2.64e-11 0.000586 0.003194 0.854322 7.66e-10
m.93A>G 0.022 0.025 cg20566450 chr5 -0.001199 0.00198 0.544912 0.050054 0.008182 9.81e-10 1.18e-09
m.93A>G 0.022 0.025 cg24368167 chr3 0.030692 0.004777 1.36e-10 -0.003332 0.001974 0.091427 4.77e-11
m.93A>G 0.022 0.025 cg04237131 chr12 0.000882 0.001624 0.587181 -0.042738 0.006009 1.18e-12 2.51e-12
m.93A>G 0.022 0.025 cg12349875 chr7 -0.001784 0.001207 0.139304 0.044538 0.006743 4.12e-11 1.41e-11
m.93A>G 0.022 0.025 cg14085012 chr7 -0.058346 0.008047 4.33e-13 0.005212 0.005027 0.299789 2.18e-11
m.93A>G 0.022 0.025 cg03495652 chr12 -0.068112 0.010268 3.39e-11 0.001057 0.00373 0.77683 2.5e-10
m.93A>G 0.022 0.025 cg05428436 chr3 0.025014 0.003955 2.61e-10 -0.00337 0.002311 0.144852 5.94e-10
m.93A>G 0.022 0.025 cg22336318 chr7 0.019221 0.003171 1.39e-09 -0.003065 0.001303 0.018665 8.29e-11
m.93A>G 0.022 0.025 cg15879024 chr17 -0.041758 0.00701 2.64e-09 0.005541 0.0033 0.093146 1.06e-09
m.93A>G 0.022 0.025 cg06246312 chr4 0.052842 0.008046 5.31e-11 0.000757 0.002049 0.711754 3.66e-10
m.93A>G 0.022 0.025 cg21760381 chr8 0.000998 0.003596 0.781353 -0.064501 0.010022 1.27e-10 7.91e-10
m.93A>G 0.022 0.025 cg23765701 chr4 -0.001533 0.000955 0.108337 0.043721 0.006795 1.29e-10 4.41e-11
m.93A>G 0.022 0.025 cg01365152 chr1 -0.047606 0.007221 4.48e-11 0.001005 0.002774 0.717022 3.41e-10
m.93A>G 0.022 0.025 cg06959457 chr10 -0.059603 0.009048 4.64e-11 -0.000186 0.00256 0.942125 2.72e-10
m.93A>G 0.022 0.025 cg24940485 chr18 -0.001552 0.001525 0.308772 0.044179 0.006903 1.61e-10 1.02e-10
m.93A>G 0.022 0.025 cg05788716 chr11 -0.057935 0.008378 4.86e-12 0.015117 0.008237 0.066489 5.21e-10
m.93A>G 0.022 0.025 cg25751484 chr19 0.000161 0.002919 0.956124 -0.037312 0.005038 1.36e-13 1.27e-10
m.93A>G 0.022 0.025 cg10601030 chr5 -0.044681 0.006987 1.66e-10 0.005483 0.003829 0.152114 3.15e-10
m.93A>G 0.022 0.025 cg11542898 chr7 -0.038873 0.005956 6.93e-11 0.003011 0.003153 0.33956 5.28e-10
m.93A>G 0.022 0.025 cg06908739 chr10 -0.046322 0.007029 4.54e-11 0.000311 0.00245 0.898971 3.84e-10
m.93A>G 0.022 0.025 cg26375263 chr14 -0.007099 0.003409 0.037311 0.027465 0.004381 3.75e-10 4.91e-10
m.93A>G 0.022 0.025 cg11899891 chr2 0.048652 0.007279 2.4e-11 0.000234 0.001894 0.901566 1.25e-10
m.93A>G 0.022 0.025 cg15324865 chr1 -0.040135 0.006059 3.62e-11 0.002217 0.002089 0.288594 4.03e-11
m.93A>G 0.022 0.025 cg02058715 chr1 0.027902 0.004325 1.14e-10 -0.00848 0.003861 0.0281 3.6e-10
m.93A>G 0.022 0.025 cg12028842 chr19 -0.044702 0.00568 3.69e-15 0.004118 0.003664 0.260976 5.29e-13
m.93A>G 0.022 0.025 cg17489695 chr6 0.033061 0.004717 2.5e-12 -0.006209 0.004427 0.160704 1.31e-09
m.93A>G 0.022 0.025 cg21227636 chr8 -0.001427 0.000908 0.116028 0.029046 0.004839 2e-09 6.24e-10
m.93A>G 0.022 0.025 ch.8.104563527R chr8 0.000299 0.001132 0.79193 0.044043 0.006657 3.82e-11 9.6e-11
m.93A>G 0.022 0.025 cg21918513 chr5 -0.000892 0.003685 0.808757 0.052735 0.006918 2.6e-14 8.13e-12
m.93A>G 0.022 0.025 cg24867784 chr2 0.000768 0.009406 0.934915 -0.112709 0.01616 3.19e-12 1.33e-09
m.93A>G 0.022 0.025 cg18242990 chr7 -0.002701 0.005445 0.619871 0.07815 0.011707 2.55e-11 3.92e-10
m.93A>G 0.022 0.025 cg21241601 chr5 0.001069 0.000772 0.16571 0.046223 0.006847 1.53e-11 5.84e-11
m.951G>A 0.03 0.039 ch.10.1486890F chr10 0.000314 0.001275 0.805557 0.037264 0.00585 1.96e-10 7e-10
m.951G>A 0.03 0.039 cg20691436 chr10 0.002431 0.002183 0.265432 -0.045112 0.007453 1.47e-09 9.54e-10
m.951G>A 0.03 0.039 cg06892006 chr12 0.006431 0.003391 0.057868 -0.04408 0.006092 4.82e-13 4.5e-13
m.951G>A 0.03 0.039 cg17187621 chr22 -0.042377 0.006491 6.86e-11 0.000244 0.002315 0.916092 6.42e-10
m.951G>A 0.03 0.039 cg17296220 chr8 -0.002947 0.00318 0.354043 -0.056013 0.007309 1.89e-14 2.88e-11
m.951G>A 0.03 0.039 cg24145146 chr8 0.003884 0.003113 0.212025 -0.043271 0.006954 5.05e-10 6.23e-10
