# Supplementary material for: Mitochondrial genome-wide analysis of nuclear DNA methylation quantitative trait loci
Source: Hum Mol Genet. 2021 Nov 19;31(10):1720–32. doi: 10.1093/hmg/ddab339 (PMC9122653; doi:10.1093/hmg/ddab339)
Supplement: Supplementary_Data_Set_3_Prediabetes_Heterogeneity_ddab339 [file supplementary_data_set_3_prediabetes_heterogeneity_ddab339.txt]

mtSNP Allele_freq_controls Allele_freq_prediabetes CpG Chromosome Beta_prediabetes SE_prediabetes p_prediabetes Beta_controls SE_controls p_controls p_heterogeneity
m.10398A>G 0.134 0.135 cg04378604 chr4 -0.002228 0.004061 0.58333 -0.049202 0.006656 1.51e-13 1.74e-09
m.10398A>G 0.134 0.135 cg17284536 chr6 -0.090198 0.012636 9.83e-13 0.010962 0.009896 0.267977 3.02e-10
m.10398A>G 0.134 0.135 cg20437827 chr6 -0.092397 0.012886 7.78e-13 -0.001872 0.003287 0.569026 1.03e-11
m.10398A>G 0.134 0.135 cg23069648 chr1 -0.06287 0.00835 5.31e-14 0.003523 0.003831 0.35779 5.13e-13
m.10398A>G 0.134 0.135 cg12063910 chr9 -0.001497 0.003114 0.630733 0.044468 0.00584 2.76e-14 3.92e-12
m.10398A>G 0.134 0.135 cg27016020 chr16 -0.009193 0.005276 0.081417 0.045209 0.006502 3.71e-12 8.46e-11
m.10398A>G 0.134 0.135 cg15621273 chr19 -0.102411 0.014038 3.1e-13 -0.004231 0.007161 0.554629 4.8e-10
m.10398A>G 0.134 0.135 cg23108291 chr5 -0.001343 0.003778 0.722334 0.043979 0.006097 5.7e-13 2.73e-10
m.10398A>G 0.134 0.135 cg07105891 chr1 -0.004662 0.003278 0.154924 -0.077686 0.009316 7.91e-17 1.49e-13
m.10398A>G 0.134 0.135 cg11121606 chr2 -0.086795 0.011555 6.1e-14 -0.005614 0.00336 0.094773 1.57e-11
m.10398A>G 0.134 0.135 cg19915577 chr8 -0.095594 0.011676 2.82e-16 -0.00213 0.006544 0.744856 3.01e-12
m.11719G>A 0.505 0.549 cg02180915 chr10 -0.076805 0.012817 2.13e-09 0.000768 0.001136 0.498922 1.7e-09
m.11719G>A 0.505 0.549 cg00320696 chr6 0.004268 0.002931 0.145283 -0.031912 0.004931 1.01e-10 2.94e-10
m.11719G>A 0.505 0.549 cg20139214 chr17 -0.000803 0.002881 0.780437 0.035502 0.005221 1.09e-11 1.18e-09
m.11719G>A 0.505 0.549 cg13980112 chr1 -0.064461 0.009823 5.48e-11 0.000264 0.002294 0.908465 1.44e-10
m.11719G>A 0.505 0.549 cg03156092 chr9 0.014676 0.002425 1.48e-09 -0.00395 0.001672 0.018182 2.65e-10
m.11719G>A 0.505 0.549 cg23854667 chr15 -0.008087 0.004112 0.049255 0.035776 0.005548 1.17e-10 2.2e-10
m.11719G>A 0.505 0.549 cg20771670 chr1 0.030426 0.004315 1.85e-12 0.001503 0.002122 0.478754 1.85e-09
m.11719G>A 0.505 0.549 cg16818768 chr21 0.06893 0.010853 2.21e-10 -0.001064 0.002216 0.631028 2.72e-10
m.11719G>A 0.505 0.549 cg15199231 chr15 0.045668 0.006908 3.96e-11 -0.000204 0.002001 0.918679 1.85e-10
m.11719G>A 0.505 0.549 cg15853374 chr22 0.066402 0.010919 1.23e-09 -0.000613 0.002169 0.777532 1.8e-09
m.11719G>A 0.505 0.549 cg12570256 chr4 -0.070569 0.012015 4.39e-09 0.00714 0.004316 0.09806 1.19e-09
m.11719G>A 0.505 0.549 cg04695131 chr1 -0.041764 0.005749 3.91e-13 -0.000791 0.003024 0.793719 2.93e-10
m.11719G>A 0.505 0.549 cg18532190 chr7 -0.001717 0.001101 0.119058 0.037299 0.005501 1.24e-11 3.68e-12
m.11719G>A 0.505 0.549 cg14329360 chr13 -0.062085 0.009979 5.07e-10 0.000371 0.002834 0.895726 1.78e-09
m.11719G>A 0.505 0.549 cg26882448 chr13 -0.104781 0.013557 1.13e-14 0.01303 0.005566 0.019245 9.5e-16
m.11719G>A 0.505 0.549 cg03483334 chr9 0.007296 0.006003 0.224201 -0.045675 0.006365 7.5e-13 1.45e-09
m.11719G>A 0.505 0.549 cg15012981 chr1 0.037729 0.00599 3.1e-10 -0.001222 0.001986 0.538161 6.93e-10
m.11914G>A 0.054 0.052 cg10345898 chr17 -0.069168 0.009856 2.34e-12 -5.5e-05 0.002038 0.978522 6.8e-12
m.13928G>C 0.023 0.045 cg05970434 chr6 0.003428 0.003846 0.372688 -0.055817 0.008844 2.85e-10 8.32e-10
m.13928G>C 0.023 0.045 cg07647825 chr13 -0.005802 0.002652 0.028741 0.031344 0.00511 8.82e-10 1.14e-10
m.13928G>C 0.023 0.045 cg25532627 chr17 0.003413 0.002485 0.169544 -0.024949 0.003948 2.71e-10 1.24e-09
m.13928G>C 0.023 0.045 cg04787069 chr21 0.00279 0.002857 0.32881 -0.062895 0.006575 1.19e-21 5.41e-20
m.13928G>C 0.023 0.045 cg03289197 chr19 0.012172 0.005299 0.021642 -0.040457 0.006408 2.81e-10 2.54e-10
m.13928G>C 0.023 0.045 cg25637473 chr15 -0.001477 0.000793 0.062365 -0.03651 0.005673 1.27e-10 9.9e-10
m.13928G>C 0.023 0.045 cg12895014 chr13 0.009676 0.004343 0.02592 -0.036439 0.005982 1.16e-09 4.58e-10
m.15043G>A 0.032 0.045 cg26159256 chr10 -0.054645 0.00773 1.62e-12 -0.000262 0.001758 0.881274 7.14e-12
m.15043G>A 0.032 0.045 cg10091362 chr20 0.002064 0.003514 0.556916 -0.032725 0.004353 5.83e-14 5.18e-10
m.15043G>A 0.032 0.045 cg13790945 chr14 9.2e-05 0.003103 0.976398 0.044183 0.005581 2.55e-15 5.21e-12
m.15043G>A 0.032 0.045 cg11066909 chr22 0.004398 0.0035 0.208858 -0.036028 0.005611 1.4e-10 1.01e-09
m.15043G>A 0.032 0.045 cg26245607 chr7 -0.006911 0.00415 0.095827 0.03476 0.005183 2.07e-11 3.59e-10
m.15043G>A 0.032 0.045 cg14444798 chr11 -0.005984 0.00537 0.265131 0.047227 0.006056 6.54e-15 5.06e-11
m.15043G>A 0.032 0.045 cg02873700 chr14 0.000541 0.002535 0.83094 0.04717 0.007096 3.1e-11 6.29e-10
m.15043G>A 0.032 0.045 cg03295988 chr6 -0.06336 0.009686 6.3e-11 0.001416 0.00265 0.593159 1.15e-10
m.15043G>A 0.032 0.045 cg26490623 chr2 -0.073691 0.011749 3.67e-10 0.004326 0.003891 0.266247 3e-10
m.15043G>A 0.032 0.045 cg19480263 chr7 -0.000561 0.002586 0.828184 -0.037298 0.005291 1.88e-12 4.58e-10
m.15043G>A 0.032 0.045 cg18697156 chr7 -0.001983 0.002662 0.456423 0.036925 0.005651 6.61e-11 4.85e-10
m.16093T>C 0.07 0.057 cg22914112 chr19 -0.075587 0.010792 2.59e-12 0.006274 0.006445 0.330319 7.65e-11
m.16093T>C 0.07 0.057 cg18904477 chr20 0.003453 0.002802 0.217798 -0.031278 0.00475 4.72e-11 3.12e-10
m.16129G>A 0.057 0.067 cg26882448 chr13 -0.066999 0.010265 6.93e-11 0.004307 0.00362 0.234207 5.91e-11
m.16129G>A 0.057 0.067 cg26193015 chr6 0.001892 0.00191 0.321768 -0.026008 0.004186 5.36e-10 1.37e-09
m.16129G>A 0.057 0.067 cg00995241 chr20 -0.048764 0.007571 1.23e-10 0.00164 0.001444 0.255931 6.38e-11
m.16183A>C 0.079 0.051 cg02329189 chr6 -0.071722 0.010826 3.6e-11 -0.002083 0.002965 0.482511 5.68e-10
m.16183A>C 0.079 0.051 cg17938371 chr2 0.015027 0.00239 3.33e-10 -0.001529 0.00132 0.246923 1.37e-09
m.16183A>C 0.079 0.051 cg09821905 chr11 0.051876 0.008149 2e-10 -0.005921 0.003601 0.10011 9.01e-11
m.16183A>C 0.079 0.051 cg20530101 chr3 0.053269 0.007871 1.36e-11 -0.004535 0.004671 0.331587 2.78e-10
m.16183A>C 0.079 0.051 cg24810019 chr1 0.021519 0.00339 2.26e-10 -0.002179 0.001899 0.251048 1.1e-09
m.16183A>C 0.079 0.051 cg14382478 chr3 -0.102192 0.012595 5.16e-16 0.002243 0.005126 0.661717 1.66e-14
m.16223C>T 0.105 0.086 cg24718197 chr17 -0.16068 0.021416 6.52e-14 0.004376 0.009797 0.655134 2.5e-12
m.16223C>T 0.105 0.086 cg07489083 chr5 -0.001917 0.00272 0.480935 0.042983 0.00613 2.44e-12 2.23e-11
m.16223C>T 0.105 0.086 cg07027226 chr7 -0.090895 0.012883 1.79e-12 -0.000281 0.006194 0.963749 2.39e-10
m.16223C>T 0.105 0.086 cg14033686 chr9 0.089842 0.012229 2.12e-13 -0.00461 0.003675 0.209734 1.46e-13
m.16223C>T 0.105 0.086 cg03822932 chr8 0.109137 0.013856 3.53e-15 -0.0046 0.004158 0.26851 3.96e-15
m.16223C>T 0.105 0.086 cg22922100 chr2 0.002304 0.003254 0.478914 -0.034452 0.004981 4.8e-12 6.69e-10
m.16223C>T 0.105 0.086 cg04112012 chr16 0.077644 0.011615 2.4e-11 -0.00197 0.005082 0.698242 3.5e-10
m.16223C>T 0.105 0.086 cg12710247 chr1 0.007539 0.006714 0.261422 -0.060934 0.007827 7.27e-15 3.24e-11
m.16223C>T 0.105 0.086 cg20889501 chr8 -0.091397 0.013891 4.88e-11 0.000941 0.006312 0.881425 1.47e-09
m.16223C>T 0.105 0.086 cg14925067 chr8 -0.129209 0.017381 1.1e-13 -0.000766 0.001634 0.639217 1.96e-13
m.16223C>T 0.105 0.086 cg10381036 chr17 -0.098856 0.012862 1.59e-14 0.00158 0.003146 0.615446 3.47e-14
m.16223C>T 0.105 0.086 cg00096065 chr5 -0.116741 0.015132 1.27e-14 -0.002969 0.007175 0.679036 1.13e-11
m.16223C>T 0.105 0.086 cg00998774 chr2 -0.062144 0.008811 1.82e-12 0.000285 0.002742 0.917106 1.38e-11
m.16223C>T 0.105 0.086 cg13691420 chr15 -0.097591 0.013368 2.99e-13 -0.009655 0.005842 0.098387 1.71e-09
m.16223C>T 0.105 0.086 cg09348973 chr8 -0.103184 0.013515 2.37e-14 0.000592 0.002398 0.804939 4.2e-14
m.16223C>T 0.105 0.086 cg01024373 chr15 0.102765 0.013909 1.55e-13 -0.003962 0.001637 0.015518 2.64e-14
m.16223C>T 0.105 0.086 cg10214985 chr17 -0.096736 0.013838 2.84e-12 0.005925 0.003931 0.131744 9.97e-13
m.16223C>T 0.105 0.086 cg23082958 chr14 -0.115343 0.016815 7.16e-12 0.005015 0.005816 0.388494 1.39e-11
m.16223C>T 0.105 0.086 cg06620654 chr19 0.077676 0.012111 1.47e-10 0.000744 0.003036 0.806312 7.42e-10
m.16223C>T 0.105 0.086 cg22025476 chr1 -0.067232 0.009126 1.82e-13 -0.000671 0.002398 0.77975 1.81e-12
m.16223C>T 0.105 0.086 cg11589374 chr3 0.103945 0.01506 5.32e-12 -0.003997 0.004156 0.336203 5.06e-12
m.16223C>T 0.105 0.086 cg27176392 chr19 -0.088294 0.011673 4.09e-14 -0.000677 0.002127 0.750353 1.6e-13
m.16223C>T 0.105 0.086 cg16382722 chr16 -0.154831 0.019826 6.01e-15 0.003346 0.003555 0.346715 4.25e-15
m.16278C>T 0.041 0.042 cg16997777 chr4 -0.018179 0.002767 5.22e-11 0.002772 0.001944 0.153844 5.98e-10
m.16292C>T 0.053 0.049 cg23163837 chr1 0.136024 0.020995 9.54e-11 -0.001024 0.006924 0.882415 5.84e-10
m.16292C>T 0.053 0.049 cg15733007 chr6 -0.082567 0.014159 5.65e-09 0.007544 0.004236 0.074951 1.11e-09
m.16292C>T 0.053 0.049 cg06243191 chr3 0.1132 0.014488 5.83e-15 0.000288 0.00178 0.871442 1.08e-14
m.16292C>T 0.053 0.049 cg23578720 chr11 -0.107888 0.015019 7.07e-13 0.016107 0.011227 0.151372 3.91e-11
m.16292C>T 0.053 0.049 cg09964084 chr15 -0.053131 0.009049 4.44e-09 0.004366 0.002918 0.134507 1.52e-09
m.16292C>T 0.053 0.049 cg07500915 chr8 -0.070598 0.010998 1.42e-10 0.006676 0.005604 0.233504 3.96e-10
m.16292C>T 0.053 0.049 cg13902409 chr5 0.1011 0.015499 7.13e-11 0.000437 0.002489 0.860475 1.48e-10
m.16292C>T 0.053 0.049 cg10871057 chr8 -0.084464 0.013324 2.38e-10 0.0015 0.005118 0.7695 1.76e-09
m.16292C>T 0.053 0.049 cg15100947 chr1 -0.09408 0.015411 1.06e-09 0.003216 0.004327 0.457309 1.25e-09
m.16292C>T 0.053 0.049 cg06481660 chr6 -0.098027 0.014294 7.24e-12 0.006382 0.00486 0.189084 4.83e-12
m.16292C>T 0.053 0.049 cg19694282 chr1 -0.096763 0.015811 9.64e-10 0.007205 0.005295 0.173572 4.65e-10
m.16292C>T 0.053 0.049 cg03008550 chr12 -0.113794 0.01401 4.8e-16 0.00281 0.00467 0.547385 3.02e-15
m.16292C>T 0.053 0.049 cg01051940 chr2 -0.107053 0.014814 5.17e-13 -0.003262 0.007137 0.647647 2.85e-10
m.16292C>T 0.053 0.049 cg15612266 chr1 0.124536 0.020409 1.08e-09 -0.01462 0.009958 0.142064 9.18e-10
m.16292C>T 0.053 0.049 cg15368035 chr21 -0.112315 0.016761 2.15e-11 0.003007 0.006135 0.624032 1.07e-10
m.16292C>T 0.053 0.049 cg02858563 chr10 -0.073099 0.010759 1.13e-11 0.001056 0.00273 0.698919 2.47e-11
m.16292C>T 0.053 0.049 cg22909423 chr2 -0.095901 0.013656 2.26e-12 0.00059 0.007968 0.940951 1.07e-09
m.16292C>T 0.053 0.049 cg21133540 chr17 -0.033132 0.00598 3.09e-08 0.012885 0.004477 0.004009 7.48e-10
m.16292C>T 0.053 0.049 cg17520979 chr13 -0.082572 0.010909 3.92e-14 -0.005853 0.004852 0.227692 1.36e-10
m.16292C>T 0.053 0.049 cg00417692 chr4 -0.086111 0.012929 2.83e-11 -0.000115 0.005661 0.983751 1.14e-09
m.16292C>T 0.053 0.049 cg25361175 chr10 -0.140495 0.020085 2.76e-12 0.015618 0.012803 0.222487 5.79e-11
m.16292C>T 0.053 0.049 cg09898902 chr16 -0.140168 0.021803 1.33e-10 0.00573 0.003123 0.066529 3.62e-11
m.16292C>T 0.053 0.049 cg24636629 chr4 0.163152 0.026003 3.62e-10 -0.030767 0.012352 0.012762 1.69e-11
m.16292C>T 0.053 0.049 cg18040181 chr10 -0.111867 0.016168 4.71e-12 0.004381 0.004602 0.341016 4.84e-12
m.16292C>T 0.053 0.049 cg17856019 chr14 -0.072467 0.010216 1.36e-12 -0.00258 0.001975 0.191406 1.93e-11
m.16292C>T 0.053 0.049 cg03891464 chr14 -0.091561 0.014127 9.4e-11 0.004784 0.005045 0.34294 1.38e-10
m.16292C>T 0.053 0.049 cg05532739 chr16 -0.09364 0.014785 2.47e-10 0.006193 0.004515 0.170173 1.1e-10
m.16292C>T 0.053 0.049 cg05373559 chr12 -0.091029 0.012477 3.1e-13 0.000427 0.007197 0.952708 2.24e-10
m.16292C>T 0.053 0.049 cg16867973 chr5 -0.051562 0.007731 2.65e-11 0.002642 0.002374 0.265645 2.12e-11
m.16292C>T 0.053 0.049 cg15463309 chr8 -0.123734 0.01755 1.86e-12 0.006047 0.004285 0.158202 7.06e-13
m.16292C>T 0.053 0.049 cg06217320 chr11 -0.081322 0.013689 2.92e-09 0.01195 0.004605 0.00947 1.1e-10
m.16292C>T 0.053 0.049 cg08561514 chr16 -0.093009 0.013774 1.5e-11 0.004001 0.002979 0.179325 6.05e-12
m.16292C>T 0.053 0.049 cg05368275 chr17 -0.090229 0.013519 2.57e-11 0.001583 0.003308 0.632213 4.35e-11
m.16292C>T 0.053 0.049 cg14312860 chr17 -0.094169 0.014066 2.24e-11 -0.001507 0.003833 0.694235 2.14e-10
m.16292C>T 0.053 0.049 cg26999726 chr19 0.099671 0.014041 1.31e-12 -0.002632 0.001919 0.170104 5.45e-13
m.16292C>T 0.053 0.049 cg11941059 chr7 -0.107958 0.013799 5.39e-15 0.003146 0.002076 0.129722 1.78e-15
m.16292C>T 0.053 0.049 cg00560501 chr4 -0.108566 0.014872 3e-13 0.002056 0.004063 0.612801 7.51e-13
m.16292C>T 0.053 0.049 cg21921272 chr14 -0.158848 0.022269 1.02e-12 -0.002857 0.00795 0.71928 4.34e-11
m.16292C>T 0.053 0.049 cg15399131 chr5 -0.088018 0.015269 8.4e-09 0.019677 0.00827 0.017365 5.75e-10
m.16292C>T 0.053 0.049 cg14844977 chr20 -0.088589 0.01213 2.92e-13 0.002718 0.005197 0.601067 4.72e-12
m.16292C>T 0.053 0.049 cg06690899 chr11 -0.067105 0.011711 1.03e-08 0.008479 0.004398 0.05388 1.57e-09
m.16294C>T 0.075 0.114 cg04787069 chr21 0.003856 0.003104 0.214067 -0.050039 0.006426 7.2e-15 4.48e-14
m.16294C>T 0.075 0.114 cg24003749 chr1 0.001397 0.00211 0.507936 -0.047638 0.007842 1.28e-09 1.61e-09
m.16294C>T 0.075 0.114 ch.11.340609R chr11 -0.000246 0.000975 0.800811 0.031254 0.00508 7.86e-10 1.17e-09
m.16294C>T 0.075 0.114 cg11379503 chr1 -0.001286 0.001252 0.304211 0.03047 0.005034 1.47e-09 9.54e-10
m.16294C>T 0.075 0.114 cg20471927 chr10 -0.003751 0.003262 0.250145 0.045391 0.006668 1.03e-11 3.72e-11
m.16362T>C 0.029 0.038 cg03451395 chr6 0.002607 0.00188 0.165414 -0.032993 0.004885 1.49e-11 1.07e-11
m.16362T>C 0.029 0.038 cg06027112 chr8 -0.000426 0.001522 0.779591 -0.038866 0.005786 1.92e-11 1.36e-10
m.16362T>C 0.029 0.038 cg22206608 chr10 0.079677 0.00954 7.09e-17 -0.001964 0.006204 0.751562 7.58e-13
m.16362T>C 0.029 0.038 cg09754269 chr2 0.031739 0.004614 6.26e-12 -0.001515 0.002461 0.538078 2.09e-10
m.16362T>C 0.029 0.038 cg10506057 chr17 0.001283 0.001612 0.426267 -0.034818 0.005426 1.44e-10 1.86e-10
m.16362T>C 0.029 0.038 cg06633061 chr14 0.045129 0.006368 1.42e-12 -0.002535 0.004107 0.537096 3.27e-10
m.16362T>C 0.029 0.038 cg27438225 chr7 -0.035025 0.005082 5.71e-12 0.004387 0.002714 0.105944 8.15e-12
m.16362T>C 0.029 0.038 cg01048749 chr2 -0.014104 0.001905 1.37e-13 0.00043 0.000693 0.534535 7.75e-13
m.16362T>C 0.029 0.038 cg07459525 chr8 -0.004248 0.003414 0.213376 0.0331 0.00511 9.66e-11 1.26e-09
m.16362T>C 0.029 0.038 cg08179530 chr6 0.044671 0.006608 1.43e-11 -0.004865 0.003915 0.213973 1.16e-10
m.16362T>C 0.029 0.038 cg14876798 chr6 0.043199 0.007071 1.03e-09 -0.001788 0.001515 0.237986 5.09e-10
m.16362T>C 0.029 0.038 cg07431069 chr3 0.016711 0.002637 2.43e-10 -0.000541 0.001076 0.615069 1.43e-09
m.16362T>C 0.029 0.038 cg01636821 chr7 -0.025954 0.004083 2.13e-10 0.003081 0.002262 0.173119 5.11e-10
m.16362T>C 0.029 0.038 cg21365077 chr3 0.049419 0.00774 1.77e-10 -0.001692 0.002131 0.427419 2e-10
m.16362T>C 0.029 0.038 cg13178532 chr7 -0.049508 0.008491 5.68e-09 0.003373 0.002294 0.141491 1.88e-09
m.16362T>C 0.029 0.038 cg24299143 chr10 0.00473 0.002287 0.038616 -0.028282 0.004779 3.35e-09 4.78e-10
m.16362T>C 0.029 0.038 cg27413950 chr14 0.009302 0.003797 0.014309 -0.030373 0.004722 1.3e-10 6.03e-11
m.16362T>C 0.029 0.038 cg06558069 chr14 0.04365 0.007533 7.04e-09 -0.005811 0.003305 0.078758 1.88e-09
m.16362T>C 0.029 0.038 cg23891514 chr8 -0.058922 0.008448 3.18e-12 -0.002634 0.001739 0.129909 6.98e-11
m.16362T>C 0.029 0.038 ch.1.219763287F chr1 0.008381 0.001475 1.36e-08 -0.001082 0.000518 0.036772 1.46e-09
m.16362T>C 0.029 0.038 cg23965077 chr6 0.011963 0.001907 3.66e-10 -0.001705 0.001149 0.137875 8.57e-10
m.16362T>C 0.029 0.038 cg17483829 chr1 0.001607 0.001638 0.326372 0.051377 0.00751 8.16e-12 9.81e-11
m.16362T>C 0.029 0.038 cg20518446 chr11 -0.002611 0.004052 0.519286 -0.082475 0.01211 1.01e-11 4.12e-10
m.16362T>C 0.029 0.038 cg20159885 chr7 0.037312 0.005476 9.89e-12 -0.003119 0.002596 0.22957 2.63e-11
m.16362T>C 0.029 0.038 cg11513641 chr21 -0.000719 0.001746 0.680288 -0.031401 0.004501 3.16e-12 2.16e-10
m.16362T>C 0.029 0.038 cg18700967 chr17 0.000247 0.001378 0.857468 0.030466 0.004815 2.57e-10 1.64e-09
m.16362T>C 0.029 0.038 cg20510144 chr5 -0.074103 0.011432 9.36e-11 0.015909 0.008785 0.070154 4.42e-10
m.16362T>C 0.029 0.038 cg05165553 chr18 -0.097917 0.016061 1.11e-09 0.016524 0.009415 0.079265 8.13e-10
m.16362T>C 0.029 0.038 cg12149114 chr20 0.000383 0.001717 0.823649 0.03021 0.004613 6.02e-11 1.41e-09
m.16399A>G 0.024 0.046 cg08637147 chr20 0.000419 0.001319 0.750625 0.032644 0.005061 1.16e-10 7.43e-10
m.16399A>G 0.024 0.046 cg20384759 chr12 0.004799 0.003091 0.120491 -0.040644 0.005896 5.67e-12 9.06e-12
m.16399A>G 0.024 0.046 ch.8.90781826R chr8 -0.006169 0.003704 0.095816 0.035762 0.005254 1.04e-11 7.14e-11
m.16399A>G 0.024 0.046 cg22303846 chr2 0.000573 0.001058 0.588131 0.027132 0.004025 1.63e-11 1.8e-10
m.16399A>G 0.024 0.046 cg15331580 chr13 0.000169 0.000976 0.862183 0.035452 0.005122 4.62e-12 1.36e-11
m.16399A>G 0.024 0.046 cg25016844 chr12 0.003684 0.003112 0.236401 -0.039128 0.006014 7.99e-11 2.66e-10
m.16399A>G 0.024 0.046 cg00092287 chr2 0.006498 0.002238 0.003696 0.050238 0.006513 1.29e-14 2.21e-10
m.16399A>G 0.024 0.046 cg24377329 chr11 -8.3e-05 0.00085 0.922232 0.031987 0.005081 3.15e-10 4.94e-10
m.16399A>G 0.024 0.046 cg01137600 chr4 -0.006596 0.002194 0.002659 0.036746 0.005433 1.4e-11 1.46e-13
m.16399A>G 0.024 0.046 cg14046365 chr2 -0.000392 0.001331 0.768069 0.024721 0.003903 2.47e-10 1.16e-09
m.16399A>G 0.024 0.046 cg03387066 chr2 -0.001853 0.002241 0.408288 0.035255 0.005494 1.43e-10 4.11e-10
m.16399A>G 0.024 0.046 cg11328313 chr10 0.004185 0.002405 0.081834 -0.029849 0.004943 1.6e-09 6.14e-10
m.16399A>G 0.024 0.046 cg19021698 chr7 0.000211 0.001612 0.895841 0.038473 0.005765 2.6e-11 1.7e-10
m.16399A>G 0.024 0.046 cg03299695 chr13 -0.000222 0.001725 0.897501 0.035989 0.00531 1.27e-11 9.14e-11
m.16399A>G 0.024 0.046 cg23865342 chr4 0.002951 0.003785 0.4356 -0.043621 0.005364 4.44e-16 1.36e-12
m.16399A>G 0.024 0.046 cg07930916 chr12 -0.001201 0.001055 0.255017 0.031677 0.00528 2.04e-09 1.05e-09
m.16399A>G 0.024 0.046 cg02543147 chr22 -0.001031 0.00232 0.656876 -0.033482 0.00464 5.58e-13 4.08e-10
m.16399A>G 0.024 0.046 cg07820591 chr3 0.000661 0.001466 0.651918 0.033822 0.004978 1.13e-11 1.71e-10
m.16399A>G 0.024 0.046 cg09994323 chr2 -0.000696 0.002099 0.7403 0.040256 0.0059 9.22e-12 6.37e-11
m.16399A>G 0.024 0.046 cg26075905 chr14 -9.7e-05 0.000697 0.889597 -0.010938 0.001649 3.41e-11 1.44e-09
m.16399A>G 0.024 0.046 cg05641033 chr12 -0.000232 0.001323 0.86067 0.029916 0.004577 6.56e-11 2.58e-10
m.16399A>G 0.024 0.046 cg07443287 chr12 -0.005751 0.002291 0.012095 0.019802 0.003092 1.56e-10 3.25e-11
m.16399A>G 0.024 0.046 cg26481727 chr16 0.004662 0.005117 0.362182 -0.05225 0.007797 2.15e-11 1.08e-09
m.1719G>A 0.054 0.039 cg23446033 chr10 -0.064466 0.010958 4.14e-09 0.008104 0.004275 0.057979 7.05e-10
m.1719G>A 0.054 0.039 cg24441068 chr11 0.040833 0.005046 6.14e-16 -0.002059 0.002781 0.459118 1.02e-13
m.1719G>A 0.054 0.039 cg04842934 chr6 -0.10626 0.015019 1.56e-12 0.007708 0.007129 0.279545 7.39e-12
m.1719G>A 0.054 0.039 cg05584116 chr17 -0.057338 0.009699 3.48e-09 0.004107 0.002749 0.135109 1.13e-09
m.1719G>A 0.054 0.039 cg10292584 chr10 -0.096075 0.014206 1.4e-11 0.010764 0.005777 0.062421 3.37e-12
m.189A>G 0.057 0.052 cg03478765 chr7 -0.000173 0.002173 0.936432 0.047858 0.006342 4.7e-14 8.15e-13
m.189A>G 0.057 0.052 cg00537225 chr2 -0.049548 0.008465 4.94e-09 0.009624 0.004512 0.03294 7.09e-10
m.189A>G 0.057 0.052 ch.13.30339786R chr13 -0.003362 0.001704 0.048494 0.041384 0.006322 6.13e-11 8.59e-12
m.189A>G 0.057 0.052 cg04065971 chr21 -0.091614 0.013221 4.39e-12 -0.002436 0.004952 0.622832 2.76e-10
m.189A>G 0.057 0.052 cg20397692 chr6 0.008371 0.003904 0.032023 -0.050766 0.006286 7.02e-16 1.39e-15
m.189A>G 0.057 0.052 cg11415512 chr11 0.004334 0.004027 0.281728 -0.086834 0.009273 8.19e-21 2.04e-19
m.189A>G 0.057 0.052 cg11466230 chr17 0.003331 0.004765 0.484559 -0.044684 0.006109 2.69e-13 5.91e-10
m.189A>G 0.057 0.052 cg19448829 chr6 0.000294 0.000815 0.718713 0.043334 0.006528 3.28e-11 6.25e-11
m.189A>G 0.057 0.052 cg08906263 chr3 0.078997 0.009626 2.39e-16 0.002289 0.008359 0.784224 1.83e-09
m.189A>G 0.057 0.052 cg13827700 chr1 -0.038669 0.006206 4.78e-10 0.005877 0.003731 0.115183 7.88e-10
m.189A>G 0.057 0.052 cg07705594 chr3 -0.071066 0.010136 2.46e-12 -0.001208 0.002472 0.625134 2.22e-11
m.189A>G 0.057 0.052 cg09575728 chr7 -0.076786 0.011003 3.1e-12 0.001884 0.004806 0.695081 5.88e-11
m.189A>G 0.057 0.052 cg26816544 chr17 0.002422 0.002725 0.374095 0.054869 0.006237 1.49e-18 1.37e-14
m.189A>G 0.057 0.052 cg19304227 chr9 0.000847 0.003912 0.828655 0.055546 0.007319 3.37e-14 4.52e-11
m.189A>G 0.057 0.052 cg02537664 chr9 -0.094617 0.012254 1.2e-14 0.002265 0.004991 0.649932 2.54e-13
m.189A>G 0.057 0.052 cg13799986 chr9 -0.006412 0.003309 0.052658 0.034788 0.004588 3.53e-14 3.39e-13
m.189A>G 0.057 0.052 cg10453040 chr8 -0.001763 0.002797 0.528506 0.056301 0.006308 4.68e-19 4.14e-17
m.189A>G 0.057 0.052 cg12362060 chr15 -0.000714 0.003323 0.829768 0.0506 0.00614 1.8e-16 2.07e-13
m.189A>G 0.057 0.052 cg17140924 chr6 -0.074391 0.009456 3.8e-15 0.001489 0.002549 0.559107 9.77e-15
m.189A>G 0.057 0.052 cg23563733 chr6 -0.107392 0.015299 2.31e-12 0.001641 0.005379 0.760314 1.84e-11
m.189A>G 0.057 0.052 cg01776139 chr15 -0.077681 0.010279 4.3e-14 0.001483 0.003461 0.668232 3.02e-13
m.189A>G 0.057 0.052 cg06802097 chr1 -0.119565 0.014311 6.9e-17 0.001734 0.004674 0.710715 8.21e-16
m.189A>G 0.057 0.052 cg08089607 chr11 -0.057476 0.008085 1.21e-12 0.00349 0.003451 0.311864 4.2e-12
m.189A>G 0.057 0.052 cg24806294 chr8 -0.127066 0.015363 1.4e-16 -0.000918 0.002412 0.703431 5.25e-16
m.189A>G 0.057 0.052 cg11905589 chr5 0.012785 0.001944 5.04e-11 -0.001051 0.001231 0.393047 1.88e-09
m.189A>G 0.057 0.052 cg14874121 chr5 -0.001893 0.00198 0.33891 0.049182 0.006556 6.6e-14 9.21e-14
m.189A>G 0.057 0.052 cg19559989 chr3 -0.055902 0.010368 7.14e-08 0.016398 0.005537 0.00307 7.92e-10
m.189A>G 0.057 0.052 cg15239628 chr8 -0.111013 0.018174 1.04e-09 0.000118 0.002816 0.966589 1.56e-09
m.189A>G 0.057 0.052 cg14936846 chr18 -0.08881 0.01343 3.91e-11 0.000292 0.006084 0.961717 1.55e-09
m.189A>G 0.057 0.052 cg12555516 chr9 -0.06525 0.009968 6.1e-11 0.002895 0.003699 0.433813 1.51e-10
m.189A>G 0.057 0.052 cg01117788 chr21 -0.009475 0.003736 0.011218 -0.081904 0.009233 7.7e-19 3.69e-13
m.189A>G 0.057 0.052 cg17958223 chr4 -0.056155 0.007433 4.39e-14 -0.001604 0.004217 0.703711 1.79e-10
m.189A>G 0.057 0.052 cg10256763 chr12 0.006212 0.007088 0.380851 -0.056698 0.007236 4.9e-15 5.44e-10
m.189A>G 0.057 0.052 cg16568998 chr16 -0.111379 0.013394 9.61e-17 -0.000174 0.002018 0.931161 2.33e-16
m.189A>G 0.057 0.052 cg21602807 chr6 -0.052693 0.008328 2.57e-10 0.003744 0.004089 0.359922 1.21e-09
m.189A>G 0.057 0.052 cg13246654 chr4 0.075232 0.012004 3.79e-10 -0.001203 0.004077 0.767865 1.69e-09
m.189A>G 0.057 0.052 cg24348488 chr6 -0.002157 0.002323 0.353064 0.047834 0.00626 2.25e-14 7.36e-14
m.189A>G 0.057 0.052 cg02469685 chr6 -0.092942 0.01487 4.23e-10 0.006794 0.006876 0.323087 1.18e-09
m.189A>G 0.057 0.052 cg06873895 chr1 0.004974 0.006189 0.421595 -0.08634 0.010696 7.24e-16 1.54e-13
m.189A>G 0.057 0.052 cg18665687 chr2 -0.046418 0.006997 3.38e-11 0.004828 0.003074 0.116292 2.08e-11
m.189A>G 0.057 0.052 cg05182002 chr4 0.081534 0.01276 1.72e-10 -0.00571 0.003602 0.112926 4.87e-11
m.189A>G 0.057 0.052 cg24025008 chr6 -0.00372 0.005964 0.532881 -0.097792 0.011021 7.54e-19 6.33e-14
m.189A>G 0.057 0.052 cg13502125 chr1 -0.154926 0.022629 7.87e-12 -0.007437 0.009191 0.418455 1.6e-09
m.189A>G 0.057 0.052 cg03854581 chr9 6.5e-05 0.001176 0.955857 0.023494 0.00293 1.13e-15 1.22e-13
m.189A>G 0.057 0.052 cg07748806 chr7 -0.039203 0.005927 3.85e-11 0.001413 0.003153 0.654143 1.49e-09
m.189A>G 0.057 0.052 cg27225639 chr6 -0.095918 0.012377 9.66e-15 -0.006634 0.004057 0.102026 7.42e-12
m.189A>G 0.057 0.052 cg02287020 chr4 -0.083955 0.011088 3.85e-14 -0.004413 0.004194 0.292651 2.02e-11
m.189A>G 0.057 0.052 cg23092161 chr10 0.079037 0.012301 1.36e-10 0.001187 0.003026 0.694882 8.2e-10
m.189A>G 0.057 0.052 cg14017270 chr12 0.001562 0.003376 0.643685 0.055967 0.006605 2.51e-17 2.32e-13
m.189A>G 0.057 0.052 cg25763031 chr2 -0.001898 0.001575 0.228164 0.056132 0.005974 6.03e-21 6.22e-21
m.189A>G 0.057 0.052 cg26255634 chr14 -0.039639 0.005717 4.28e-12 0.001485 0.003043 0.625706 2.23e-10
m.189A>G 0.057 0.052 cg02180109 chr3 0.005246 0.005632 0.35154 -0.049238 0.006509 4.08e-14 2.53e-10
m.189A>G 0.057 0.052 cg07981299 chr4 -0.096418 0.0129 8.11e-14 0.00325 0.005448 0.550864 1.14e-12
m.189A>G 0.057 0.052 cg09358618 chr1 -0.053916 0.006989 1.28e-14 0.00554 0.002691 0.039551 2.15e-15
m.189A>G 0.057 0.052 cg02073408 chr3 -0.067885 0.007628 5.96e-19 -0.003038 0.002876 0.290837 1.89e-15
m.189A>G 0.057 0.052 cg20255286 chr18 0.00532 0.006228 0.392979 -0.050818 0.006635 1.96e-14 7.08e-10
m.189A>G 0.057 0.052 cg01712159 chr16 0.002303 0.004837 0.633936 -0.085951 0.009363 4.59e-20 5.85e-17
m.189A>G 0.057 0.052 cg12218991 chr4 -0.096497 0.014233 1.25e-11 0.002952 0.007687 0.701017 8.09e-10
m.189A>G 0.057 0.052 cg23667707 chr7 -0.000907 0.002025 0.654117 -0.042877 0.00659 7.98e-11 1.18e-09
m.189A>G 0.057 0.052 cg16102419 chr9 -0.117105 0.016589 1.74e-12 0.002922 0.007393 0.692713 4.01e-11
m.189A>G 0.057 0.052 cg23074747 chr9 -0.00077 0.0015 0.607736 0.052352 0.006012 3.27e-18 1.06e-17
m.189A>G 0.057 0.052 cg12665366 chr18 0.009933 0.003599 0.005799 -0.046643 0.005239 5.76e-19 5.87e-19
m.189A>G 0.057 0.052 cg10066586 chr2 -0.07079 0.009538 1.2e-13 -0.003041 0.003967 0.443297 5.62e-11
m.189A>G 0.057 0.052 cg02569114 chr9 -0.073061 0.010824 1.53e-11 0.004529 0.005681 0.42531 2.26e-10
m.189A>G 0.057 0.052 cg08812011 chr12 -0.036327 0.005465 3.1e-11 -1.4e-05 0.002192 0.994997 7.18e-10
m.189A>G 0.057 0.052 cg14363787 chr9 0.002064 0.00219 0.345868 0.030827 0.003975 9.23e-15 2.4e-10
m.189A>G 0.057 0.052 cg05262724 chr5 -0.141302 0.016799 4.28e-17 0.015676 0.009973 0.115989 9.82e-16
m.189A>G 0.057 0.052 cg13952336 chr19 0.081841 0.011345 5.66e-13 -0.010321 0.006303 0.101532 1.29e-12
m.189A>G 0.057 0.052 cg03854665 chr16 -0.0011 0.001707 0.519254 0.053181 0.006312 3.79e-17 1.08e-16
m.189A>G 0.057 0.052 cg02186966 chr7 -0.003058 0.002128 0.150646 0.053236 0.006382 7.75e-17 6.2e-17
m.189A>G 0.057 0.052 cg10264187 chr11 0.002957 0.002657 0.265795 0.048815 0.005673 8.08e-18 2.58e-13
m.189A>G 0.057 0.052 cg00582337 chr17 0.000673 0.009245 0.941928 -0.089356 0.010962 3.78e-16 3.53e-10
m.204T>C 0.075 0.073 cg16876964 chr12 0.037485 0.006367 4.03e-09 -0.008261 0.003906 0.034435 9.38e-10
m.204T>C 0.075 0.073 cg17094160 chr6 0.001857 0.004093 0.649959 0.048081 0.006425 7.54e-14 1.33e-09
m.204T>C 0.075 0.073 cg24348488 chr6 -0.00063 0.002228 0.777476 0.054341 0.006236 3.1e-18 1.09e-16
m.204T>C 0.075 0.073 cg20779092 chr8 -0.082139 0.011829 3.95e-12 -0.000548 0.003103 0.859898 2.61e-11
m.204T>C 0.075 0.073 cg11111773 chr2 -0.067123 0.009927 1.41e-11 -0.00143 0.003611 0.692091 5.16e-10
m.204T>C 0.075 0.073 cg05182002 chr4 0.080594 0.012185 3.87e-11 0.001244 0.003626 0.731574 4.47e-10
m.204T>C 0.075 0.073 cg00308717 chr2 0.078252 0.010467 7.99e-14 0.001483 0.007157 0.83584 1.45e-09
m.204T>C 0.075 0.073 cg09451457 chr5 0.067134 0.012414 6.52e-08 -0.026426 0.009361 0.00477 1.82e-09
m.204T>C 0.075 0.073 cg10405239 chr17 -0.100615 0.012515 9.45e-16 -0.006901 0.004903 0.159275 3.24e-12
m.204T>C 0.075 0.073 cg01094787 chr12 -0.094595 0.011492 1.94e-16 0.000951 0.001553 0.540577 1.82e-16
m.204T>C 0.075 0.073 cg14817975 chr12 -0.051926 0.007634 1.07e-11 -0.00056 0.00326 0.863686 6.29e-10
m.204T>C 0.075 0.073 cg01886741 chr17 -0.10446 0.015403 1.23e-11 0.003774 0.00867 0.66334 9.43e-10
m.204T>C 0.075 0.073 cg10616662 chr17 -0.063321 0.011415 2.98e-08 0.013417 0.005185 0.009685 9.61e-10
m.204T>C 0.075 0.073 cg17552368 chr10 -0.098744 0.014596 1.38e-11 -0.000101 0.002019 0.960138 2.24e-11
m.204T>C 0.075 0.073 cg10029004 chr1 -0.047084 0.008134 7.27e-09 0.006378 0.002452 0.009317 3.21e-10
m.204T>C 0.075 0.073 cg15239628 chr8 -0.116205 0.017202 1.48e-11 -0.00492 0.002824 0.081497 1.78e-10
m.204T>C 0.075 0.073 cg20809402 chr6 -0.074511 0.011152 2.45e-11 0.010325 0.002823 0.000257 1.72e-13
m.204T>C 0.075 0.073 cg11266582 chr15 -0.140058 0.023251 1.75e-09 0.019119 0.011463 0.095343 8.48e-10
m.204T>C 0.075 0.073 cg08530859 chr8 -0.130585 0.020731 3.09e-10 0.006516 0.005101 0.201408 1.39e-10
m.204T>C 0.075 0.073 cg01545328 chr1 -0.055776 0.009854 1.55e-08 0.022085 0.006508 0.000694 4.46e-11
m.204T>C 0.075 0.073 cg14192934 chr19 -0.014462 0.00232 4.66e-10 0.002129 0.001389 0.12545 8.71e-10
m.204T>C 0.075 0.073 cg11590305 chr2 -0.064693 0.009436 7.35e-12 -0.00185 0.002019 0.35962 7.64e-11
m.204T>C 0.075 0.073 cg21605366 chr8 -0.001893 0.004582 0.679551 0.046305 0.005816 1.78e-15 7.79e-11
m.204T>C 0.075 0.073 cg07553475 chr6 -0.000502 0.002142 0.814756 -0.057558 0.006426 3.52e-19 3.85e-17
m.204T>C 0.075 0.073 cg08177575 chr17 -0.088192 0.012901 8.44e-12 0.003929 0.007574 0.603948 7.6e-10
m.204T>C 0.075 0.073 cg16770799 chr12 -0.087264 0.011282 1.08e-14 0.000473 0.002412 0.844411 2.98e-14
m.204T>C 0.075 0.073 cg21070864 chr17 -0.095873 0.013173 3.53e-13 -0.000713 0.007633 0.925584 4.22e-10
m.204T>C 0.075 0.073 cg23075244 chr19 -0.073472 0.010426 1.9e-12 0.012718 0.008961 0.155797 3.74e-10
m.204T>C 0.075 0.073 cg18756060 chr2 -0.043034 0.005728 6.05e-14 0.00202 0.001723 0.241068 5.22e-14
m.204T>C 0.075 0.073 cg11517936 chr4 0.003825 0.002951 0.194907 -0.056716 0.006344 4.13e-19 5.32e-18
m.204T>C 0.075 0.073 cg03478765 chr7 -0.001691 0.002063 0.412336 0.050019 0.006378 4.62e-15 1.27e-14
m.204T>C 0.075 0.073 cg24924243 chr11 0.000791 0.001807 0.661623 0.040963 0.005429 4.71e-14 2.29e-12
m.204T>C 0.075 0.073 cg19552482 chr1 0.082724 0.013682 1.53e-09 -0.023206 0.007849 0.00312 1.94e-11
m.204T>C 0.075 0.073 cg06724127 chr8 -0.000642 0.004336 0.882357 0.051149 0.005768 7.92e-19 7.43e-13
m.204T>C 0.075 0.073 cg08251499 chr8 -0.015618 0.004992 0.001765 0.031875 0.006116 1.91e-07 1.84e-09
m.204T>C 0.075 0.073 cg20767667 chr5 0.001451 0.001991 0.466284 0.033678 0.00449 6.61e-14 5.5e-11
m.204T>C 0.075 0.073 cg19104068 chr13 0.07809 0.011059 1.72e-12 -0.008831 0.007942 0.266101 1.78e-10
m.204T>C 0.075 0.073 cg10836855 chr8 -0.082332 0.012256 1.91e-11 0.042298 0.006813 5.51e-10 6.58e-19
m.217T>C 0.064 0.073 cg24509193 chr16 0.018967 0.002663 1.11e-12 -0.001326 0.001869 0.478083 4.59e-10
m.2706A>G 0.563 0.582 cg07142068 chr10 0.009815 0.003562 0.00588 -0.039933 0.007175 2.67e-08 5.44e-10
m.2706A>G 0.563 0.582 cg27313271 chr16 -0.076947 0.011318 1.09e-11 -0.001415 0.004132 0.731976 3.75e-10
m.2706A>G 0.563 0.582 cg08129914 chr1 0.038884 0.006652 5.2e-09 -0.004162 0.002433 0.087146 1.26e-09
m.4059C>T 0.028 0.039 cg00548143 chr1 -0.00258 0.002646 0.329469 0.032781 0.005227 3.69e-10 1.63e-09
m.4059C>T 0.028 0.039 cg04724190 chr2 0.002847 0.001534 0.063403 -0.037012 0.006282 3.94e-09 7.33e-10
m.4059C>T 0.028 0.039 cg07914385 chr6 0.002247 0.002761 0.415641 -0.049148 0.006096 7.84e-16 1.66e-14
m.4059C>T 0.028 0.039 cg03396229 chr8 -0.004806 0.0035 0.169775 0.035048 0.005493 1.83e-10 9.74e-10
m.4059C>T 0.028 0.039 cg13440068 chr11 -0.007249 0.003498 0.03825 0.03421 0.004747 5.95e-13 2.13e-12
m.4059C>T 0.028 0.039 cg18774577 chr13 -0.00335 0.001642 0.041356 0.030901 0.005276 4.85e-09 5.89e-10
m.4059C>T 0.028 0.039 cg10056739 chr13 0.009519 0.004158 0.022086 -0.034836 0.005677 8.67e-10 3e-10
m.4216T>C 0.122 0.129 cg27528426 chr7 0.052854 0.007737 8.73e-12 -0.002661 0.003757 0.478767 1.12e-10
m.4216T>C 0.122 0.129 cg11485946 chr3 -0.078984 0.011171 1.61e-12 -0.000824 0.00416 0.842903 5.69e-11
m.4216T>C 0.122 0.129 cg06830971 chr17 -0.073929 0.01095 1.52e-11 -0.004226 0.003666 0.249044 1.62e-09
m.4216T>C 0.122 0.129 cg09669178 chr7 -0.1464 0.017739 1.63e-16 0.004404 0.006015 0.464063 8.63e-16
m.4216T>C 0.122 0.129 cg19525495 chr11 -0.201715 0.015718 1.17e-37 -0.005289 0.018385 0.77359 4.86e-16
m.4216T>C 0.122 0.129 cg05057271 chr19 -0.112056 0.013176 1.92e-17 0.00353 0.002564 0.168599 7.64e-18
m.4216T>C 0.122 0.129 cg24079455 chr10 0.115613 0.017331 2.63e-11 -0.002555 0.006022 0.67139 1.23e-10
m.4216T>C 0.122 0.129 cg00508697 chr9 0.063878 0.008569 9.38e-14 -0.00253 0.006228 0.684583 3.75e-10
m.4216T>C 0.122 0.129 cg00350909 chr4 -0.069135 0.00994 3.66e-12 0.00155 0.005059 0.759239 2.41e-10
m.4216T>C 0.122 0.129 cg03073714 chr12 0.002413 0.004903 0.622591 -0.067191 0.009873 1.05e-11 2.81e-10
m.4216T>C 0.122 0.129 cg07674834 chr17 -0.016158 0.013254 0.222774 0.103536 0.014158 2.72e-13 6.96e-10
m.4216T>C 0.122 0.129 cg00120505 chr9 -0.098315 0.013963 1.98e-12 0.002606 0.006834 0.702946 8.75e-11
m.4216T>C 0.122 0.129 cg21182781 chr1 -0.075164 0.010732 2.59e-12 0.001819 0.004251 0.668711 2.67e-11
m.4216T>C 0.122 0.129 cg01793387 chr8 -0.078404 0.011997 6.57e-11 0.006069 0.004612 0.188152 5.13e-11
m.4216T>C 0.122 0.129 cg05883043 chr11 0.00985 0.00709 0.164741 0.090287 0.009997 1.79e-19 5.44e-11
m.4216T>C 0.122 0.129 cg11798598 chr1 0.022701 0.014764 0.124132 -0.096118 0.01256 2.06e-14 9.06e-10
m.4216T>C 0.122 0.129 cg15097846 chr12 -0.051903 0.006899 5.59e-14 -0.001662 0.004044 0.681118 3.44e-10
m.4216T>C 0.122 0.129 cg07327587 chr16 0.009269 0.010482 0.376534 -0.083623 0.010141 1.72e-16 1.96e-10
m.4216T>C 0.122 0.129 cg24503257 chr6 0.032694 0.004674 2.77e-12 -0.001208 0.002163 0.576531 4.8e-11
m.4216T>C 0.122 0.129 cg11421255 chr15 0.004123 0.005602 0.46175 0.10784 0.011852 9.65e-20 2.66e-15
m.4216T>C 0.122 0.129 cg01979603 chr6 0.107642 0.01384 7.75e-15 0.005894 0.004669 0.206793 3.39e-12
m.4216T>C 0.122 0.129 cg08311092 chr1 0.002523 0.00515 0.624185 0.098694 0.00937 6.54e-26 2.51e-19
m.4216T>C 0.122 0.129 cg26261298 chr6 0.13181 0.018483 1.03e-12 0.00197 0.010635 0.853021 1.17e-09
m.4216T>C 0.122 0.129 cg06811701 chr10 -0.10872 0.015642 3.78e-12 0.009086 0.007303 0.213411 9.16e-12
m.4216T>C 0.122 0.129 cg05552814 chr3 -0.103956 0.012589 1.57e-16 -0.012453 0.008056 0.122139 9.5e-10
m.4216T>C 0.122 0.129 cg15939534 chr11 0.002692 0.006207 0.66451 -0.088857 0.008544 2.67e-25 4.61e-18
m.4216T>C 0.122 0.129 cg26509569 chr16 -0.101648 0.013884 2.56e-13 0.003114 0.006088 0.608991 5.02e-12
m.4216T>C 0.122 0.129 cg20751189 chr10 -0.108915 0.016605 5.6e-11 0.006953 0.008503 0.413499 5.43e-10
m.4216T>C 0.122 0.129 cg00399146 chr2 -0.092824 0.012995 9.51e-13 0.003246 0.002507 0.195392 4.07e-13
m.4216T>C 0.122 0.129 cg09159795 chr7 0.057982 0.007964 3.47e-13 0.00041 0.004263 0.923417 1.91e-10
m.4216T>C 0.122 0.129 cg11721674 chr10 0.140722 0.018418 2.27e-14 0.002439 0.007696 0.751273 4.45e-12
m.4216T>C 0.122 0.129 cg00496320 chr1 0.018669 0.009182 0.042052 -0.089387 0.010677 5.96e-17 1.75e-14
m.4216T>C 0.122 0.129 cg17156641 chr1 -0.114362 0.013264 6.96e-18 0.001123 0.004715 0.811735 2.45e-16
m.4216T>C 0.122 0.129 cg13840845 chr5 -0.099921 0.013979 9.16e-13 -0.002607 0.006443 0.68578 2.66e-10
m.4216T>C 0.122 0.129 cg15934776 chr2 -0.144924 0.01743 9.68e-17 -0.001966 0.00461 0.669756 2.31e-15
m.4216T>C 0.122 0.129 cg21943599 chr1 -0.112694 0.013869 4.67e-16 -0.001352 0.002644 0.608971 3.26e-15
m.4216T>C 0.122 0.129 cg03876150 chr2 0.007368 0.004999 0.140465 -0.071009 0.008393 2.81e-17 1.08e-15
m.4216T>C 0.122 0.129 cg08890360 chr10 0.039282 0.00618 2.14e-10 -0.004291 0.003043 0.158433 2.61e-10
m.4216T>C 0.122 0.129 cg23521964 chr10 0.043368 0.006111 1.33e-12 -0.000713 0.002638 0.786858 3.65e-11
m.4216T>C 0.122 0.129 cg21622152 chr16 0.003268 0.00289 0.258107 0.02879 0.002961 2.57e-22 7.13e-10
m.4216T>C 0.122 0.129 cg09906402 chr11 0.002931 0.009433 0.756039 -0.089289 0.010581 3.4e-17 8.01e-11
m.4216T>C 0.122 0.129 cg26875775 chr1 -0.098374 0.014199 4.42e-12 0.000796 0.005643 0.887771 8.84e-11
m.4216T>C 0.122 0.129 cg03860720 chr8 -0.084429 0.012115 3.31e-12 -0.006156 0.004744 0.194333 1.84e-09
m.4216T>C 0.122 0.129 cg22349233 chr2 0.094151 0.013059 5.85e-13 0.003875 0.005039 0.441944 1.16e-10
m.4216T>C 0.122 0.129 cg01314306 chr7 -0.169789 0.023397 4.13e-13 0.00486 0.011123 0.662198 1.63e-11
m.4216T>C 0.122 0.129 cg22856949 chr10 0.041018 0.005046 4.55e-16 0.001712 0.002 0.392032 4.61e-13
m.4216T>C 0.122 0.129 cg21344124 chr8 0.099392 0.012268 5.69e-16 -0.002661 0.002306 0.248552 3.1e-16
m.4216T>C 0.122 0.129 cg27366305 chr5 0.10318 0.013719 5.67e-14 0.000801 0.001663 0.629941 1.33e-13
m.4216T>C 0.122 0.129 cg17759082 chr3 0.04417 0.005429 4.31e-16 -0.002466 0.001301 0.058093 7e-17
m.4216T>C 0.122 0.129 cg18390621 chr1 -0.001347 0.004527 0.766009 -0.098977 0.013646 4.25e-13 1.16e-11
m.4216T>C 0.122 0.129 cg22155198 chr2 -0.184127 0.028189 6.71e-11 0.019248 0.015294 0.208172 2.35e-10
m.4216T>C 0.122 0.129 cg26276117 chr15 -0.003414 0.006161 0.579465 -0.095624 0.009262 5.9e-25 1.2e-16
m.4216T>C 0.122 0.129 cg02274509 chr10 0.047524 0.007087 2.07e-11 -0.007512 0.004532 0.097351 6.24e-11
m.4216T>C 0.122 0.129 cg25328795 chr6 0.002336 0.005532 0.672799 0.078574 0.008921 1.35e-18 3.95e-13
m.4216T>C 0.122 0.129 cg10395447 chr2 -0.094399 0.013703 5.84e-12 0.000637 0.006266 0.919052 2.93e-10
m.4216T>C 0.122 0.129 cg20252653 chr15 -0.107186 0.013327 9.21e-16 -0.000606 0.003242 0.85163 8.16e-15
m.4216T>C 0.122 0.129 cg12094018 chr15 0.001775 0.004002 0.657403 -0.076127 0.00926 2.12e-16 1.19e-14
m.4216T>C 0.122 0.129 cg16264492 chr2 0.000806 0.002649 0.760855 0.051237 0.005113 1.33e-23 2.11e-18
m.4216T>C 0.122 0.129 cg24712417 chr20 0.095733 0.014309 2.3e-11 0.004922 0.004521 0.276204 1.48e-09
m.4216T>C 0.122 0.129 cg16068533 chr1 0.104868 0.013197 2.02e-15 0.000248 0.001622 0.878297 3.77e-15
m.4216T>C 0.122 0.129 cg22779477 chr10 0.091318 0.01215 5.92e-14 -0.000983 0.002336 0.673843 9.04e-14
m.4216T>C 0.122 0.129 cg06761303 chr2 0.111124 0.014009 2.25e-15 0.000241 0.00353 0.945462 1.73e-14
m.4216T>C 0.122 0.129 cg02923571 chr12 0.074047 0.011706 2.61e-10 -0.00148 0.002565 0.563945 3.03e-10
m.4216T>C 0.122 0.129 cg00699981 chr9 0.076338 0.009615 2.14e-15 0.001019 0.003782 0.787616 3.25e-13
m.4216T>C 0.122 0.129 cg03862437 chr3 -0.15502 0.020325 2.51e-14 -0.002943 0.007949 0.711181 3.33e-12
m.4216T>C 0.122 0.129 cg26795934 chr11 0.000664 0.001684 0.693454 0.103752 0.008281 5.71e-36 3.45e-34
m.4216T>C 0.122 0.129 cg27046466 chr3 -0.078035 0.011675 2.41e-11 0.004725 0.004007 0.238254 2.09e-11
m.4216T>C 0.122 0.129 cg22569973 chr10 0.034639 0.005132 1.53e-11 -6.5e-05 0.002633 0.980178 1.83e-09
m.4216T>C 0.122 0.129 cg03956105 chr8 -0.091917 0.013662 1.78e-11 0.001287 0.006017 0.830562 4.41e-10
m.4216T>C 0.122 0.129 cg10022646 chr5 -0.107417 0.013304 7.14e-16 0.000601 0.004545 0.894843 1.62e-14
m.4216T>C 0.122 0.129 cg16101902 chr1 -0.116808 0.01444 6.32e-16 0.001576 0.006366 0.804492 6.59e-14
m.4216T>C 0.122 0.129 cg20553394 chr11 0.101667 0.013566 6.97e-14 -0.001898 0.002036 0.35117 4.57e-14
m.4216T>C 0.122 0.129 cg05700681 chr16 0.002663 0.008175 0.744631 -0.089347 0.01145 6.32e-15 6.37e-11
m.4216T>C 0.122 0.129 cg01472018 chr5 -0.089186 0.015044 3.14e-09 0.012225 0.007319 0.09487 1.39e-09
m.4216T>C 0.122 0.129 cg14528725 chr1 0.00259 0.008724 0.766587 -0.08723 0.01058 1.75e-16 5.96e-11
m.4216T>C 0.122 0.129 cg23952189 chr17 0.001032 0.007543 0.891139 0.074963 0.009217 4.4e-16 5.55e-10
m.4216T>C 0.122 0.129 cg09112790 chr10 0.038495 0.005223 1.78e-13 -0.00119 0.001051 0.257439 9.87e-14
m.4216T>C 0.122 0.129 cg07990044 chr5 0.137719 0.02109 6.8e-11 0.000813 0.003059 0.790549 1.37e-10
m.4216T>C 0.122 0.129 cg09389160 chr6 0.070513 0.010248 6.18e-12 0.00023 0.004985 0.963188 7.16e-10
m.4769A>G 0.969 0.943 cg15352782 chr14 -0.001283 0.002252 0.568839 0.032052 0.004918 7.44e-11 7.38e-10
m.4769A>G 0.969 0.943 cg21223075 chr3 0.001601 0.001141 0.16042 -0.010204 0.001546 4.3e-11 8.32e-10
m.4769A>G 0.969 0.943 cg20691436 chr10 -0.002896 0.00245 0.237166 0.036098 0.005942 1.28e-09 1.34e-09
m.4769A>G 0.969 0.943 cg11754900 chr4 -0.000963 0.002232 0.66615 0.030906 0.004684 4.32e-11 8.4e-10
m.4769A>G 0.969 0.943 cg17296220 chr8 0.003624 0.00343 0.290709 0.047621 0.005876 5.58e-16 1.04e-10
m.4769A>G 0.969 0.943 cg12094018 chr15 -0.002982 0.002231 0.181312 0.031265 0.004905 1.9e-10 2.14e-10
m.4769A>G 0.969 0.943 cg13659360 chr11 -0.00043 0.00085 0.612883 0.009613 0.001394 5.46e-12 7.85e-10
m.4769A>G 0.969 0.943 cg20603548 chr11 -0.00069 0.004206 0.86962 0.049465 0.00657 5.37e-14 1.33e-10
m.4769A>G 0.969 0.943 ch.10.1486890F chr10 -0.000383 0.001497 0.798224 -0.030772 0.004644 3.57e-11 4.87e-10
m.4769A>G 0.969 0.943 cg17476389 chr2 -0.002949 0.002201 0.180294 0.028325 0.004484 2.74e-10 3.94e-10
m.6776T>C 0.032 0.039 cg23235358 chr8 -0.00241 0.0036 0.503127 -0.047277 0.006128 1.27e-14 2.83e-10
m.6776T>C 0.032 0.039 cg14215082 chr8 -0.002377 0.00326 0.46595 -0.052472 0.006191 2.47e-17 8.43e-13
m.6776T>C 0.032 0.039 cg02185146 chr12 -0.051745 0.008491 1.13e-09 0.005838 0.003884 0.132793 7.15e-10
m.6776T>C 0.032 0.039 cg09728080 chr18 -0.001491 0.001041 0.151816 0.02674 0.004561 4.69e-09 1.64e-09
m.6776T>C 0.032 0.039 cg01017558 chr11 -0.053378 0.0076 2.24e-12 0.00378 0.004837 0.434589 2.3e-10
m.709G>A 0.126 0.12 cg22503308 chr5 -0.07671 0.011811 8.61e-11 0.005246 0.004171 0.208467 6.25e-11
m.709G>A 0.126 0.12 cg04025550 chr8 -0.068442 0.011383 1.88e-09 0.002449 0.002698 0.364061 1.4e-09
m.709G>A 0.126 0.12 cg16483329 chr5 -0.104223 0.017953 6.6e-09 0.025085 0.011677 0.031708 1.61e-09
m.709G>A 0.126 0.12 cg25964035 chr6 -0.070155 0.011265 4.88e-10 0.00076 0.002409 0.752478 7.68e-10
m.709G>A 0.126 0.12 cg05899549 chr16 -0.0843 0.012226 5.6e-12 0.001598 0.005699 0.77919 1.98e-10
m.709G>A 0.126 0.12 cg01873427 chr19 -0.098465 0.016844 5.18e-09 0.011293 0.003954 0.004296 2.31e-10
m.709G>A 0.126 0.12 cg01911323 chr8 -0.107028 0.016892 2.44e-10 0.001321 0.00336 0.69416 3.26e-10
m.709G>A 0.126 0.12 cg09175641 chr13 0.029874 0.004844 7.18e-10 -0.003791 0.001531 0.013284 3.56e-11
m.709G>A 0.126 0.12 cg09664373 chr16 -0.097353 0.012922 5.14e-14 0.002151 0.002865 0.452809 5.81e-14
m.709G>A 0.126 0.12 cg22748797 chr5 -0.065688 0.011444 9.72e-09 0.010121 0.004949 0.04087 1.24e-09
m.709G>A 0.126 0.12 cg23298228 chr6 -0.109421 0.017227 2.2e-10 0.003439 0.003297 0.296835 1.28e-10
m.709G>A 0.126 0.12 cg16605933 chr20 -0.080189 0.013222 1.36e-09 0.006695 0.005521 0.225258 1.37e-09
m.709G>A 0.126 0.12 cg01765238 chr7 -0.0834 0.012883 9.88e-11 -0.002524 0.003366 0.45337 1.28e-09
m.709G>A 0.126 0.12 cg23175819 chr10 -0.100145 0.014311 2.7e-12 0.007693 0.00785 0.327111 4.07e-11
m.709G>A 0.126 0.12 cg12996880 chr14 0.005221 0.00305 0.086963 -0.042193 0.005198 5.02e-16 3.81e-15
m.709G>A 0.126 0.12 cg24575376 chr7 -0.095325 0.014661 8.2e-11 0.009642 0.006302 0.126004 4.94e-11
m.709G>A 0.126 0.12 cg13921204 chr10 0.085645 0.013784 5.35e-10 -0.006045 0.003938 0.124791 1.65e-10
m.8251G>A 0.073 0.068 cg24755006 chr1 -0.112694 0.015541 4.3e-13 -0.009078 0.007089 0.200343 1.35e-09
m.8251G>A 0.073 0.068 cg18029321 chr5 -0.107117 0.017706 1.49e-09 0.01738 0.006633 0.008803 4.72e-11
m.8251G>A 0.073 0.068 cg06708111 chr14 -0.09958 0.012241 4.33e-16 -0.000884 0.005359 0.868903 1.58e-13
m.8251G>A 0.073 0.068 cg04062461 chr10 -0.088426 0.011932 1.31e-13 -0.003765 0.004079 0.355955 1.96e-11
m.8251G>A 0.073 0.068 cg14517859 chr12 0.001139 0.001736 0.511753 0.056664 0.006666 1.99e-17 7.96e-16
m.8251G>A 0.073 0.068 cg08390099 chr16 0.004091 0.004445 0.357413 -0.051733 0.00601 7.83e-18 8.49e-14
m.8251G>A 0.073 0.068 cg19400780 chr1 0.001767 0.001389 0.203354 0.02006 0.002589 9.73e-15 4.91e-10
m.8251G>A 0.073 0.068 cg05910702 chr16 0.006614 0.005299 0.211977 -0.047593 0.006497 2.47e-13 1.04e-10
m.8251G>A 0.073 0.068 cg03129536 chr9 -0.140459 0.017999 6.29e-15 -0.001084 0.006706 0.871593 4.15e-13
m.8251G>A 0.073 0.068 cg24011334 chr2 -0.115114 0.013791 7.37e-17 0.00364 0.002646 0.168955 2.9e-17
m.8251G>A 0.073 0.068 cg24903703 chr8 0.10005 0.013853 5.33e-13 -0.016651 0.006702 0.012989 3.52e-14
m.8251G>A 0.073 0.068 cg03418370 chr10 0.014875 0.006462 0.021366 -0.043152 0.006202 3.58e-12 9.56e-11
m.8251G>A 0.073 0.068 cg18214146 chr1 0.102412 0.016287 3.32e-10 -0.007282 0.005554 0.189783 1.89e-10
m.8251G>A 0.073 0.068 cg27396048 chr6 -0.111616 0.017608 2.39e-10 0.006383 0.006194 0.302791 2.67e-10
m.8251G>A 0.073 0.068 cg05298035 chr14 -0.112087 0.013281 3.36e-17 -0.004052 0.002238 0.0702 1.1e-15
m.8251G>A 0.073 0.068 cg07475973 chr22 0.1033 0.012424 9.69e-17 0.000953 0.001855 0.6073 3.9e-16
m.8251G>A 0.073 0.068 cg24107411 chr3 -0.202084 0.023211 3.32e-18 0.003509 0.002864 0.220477 1.57e-18
m.8251G>A 0.073 0.068 cg10606587 chr5 0.005605 0.004163 0.178146 -0.038305 0.004921 7.4e-15 9.99e-12
m.8251G>A 0.073 0.068 cg14796908 chr4 0.004098 0.005213 0.431836 -0.051005 0.005911 6.53e-18 2.82e-12
m.8251G>A 0.073 0.068 cg08685054 chr8 -0.079039 0.010499 5.38e-14 0.005819 0.002395 0.015135 3.43e-15
m.8251G>A 0.073 0.068 cg24792717 chr5 -0.128137 0.017353 1.6e-13 0.016747 0.007458 0.024755 1.79e-14
m.8251G>A 0.073 0.068 cg11842953 chr5 0.003728 0.003927 0.342453 -0.084042 0.009636 2.91e-18 3.5e-17
m.8251G>A 0.073 0.068 cg09432734 chr3 -0.115284 0.015867 3.87e-13 0.020665 0.007553 0.006234 1.07e-14
m.8251G>A 0.073 0.068 cg06927863 chr8 0.163706 0.01893 5.55e-18 0.000602 0.002769 0.827925 1.61e-17
m.8251G>A 0.073 0.068 cg03399814 chr6 -0.12209 0.015205 1.03e-15 -0.003287 0.00437 0.45201 6.21e-14
m.8251G>A 0.073 0.068 cg20815819 chr6 -0.003422 0.003638 0.346892 -0.044708 0.005238 1.47e-17 9.86e-11
m.8251G>A 0.073 0.068 cg22664564 chr4 -0.106118 0.015423 6.19e-12 0.00017 0.00538 0.974787 7.92e-11
m.8251G>A 0.073 0.068 cg00932328 chr20 -0.116218 0.014849 5.25e-15 0.012544 0.013582 0.355715 1.62e-10
m.8251G>A 0.073 0.068 cg16299262 chr16 0.046889 0.006597 1.23e-12 -0.003045 0.003761 0.418154 5.02e-11
m.8251G>A 0.073 0.068 cg19783306 chr9 -0.085182 0.009916 9.14e-18 -0.00303 0.003037 0.318303 2.45e-15
m.8251G>A 0.073 0.068 cg08480609 chr1 -0.123762 0.014288 4.9e-18 0.008108 0.003853 0.03536 5.35e-19
m.8251G>A 0.073 0.068 cg15131808 chr5 0.115152 0.014878 1.04e-14 -0.008214 0.007604 0.280033 1.61e-13
m.8251G>A 0.073 0.068 cg22791535 chr1 0.00281 0.004682 0.548391 -0.057794 0.006821 2.51e-17 2.48e-13
m.8251G>A 0.073 0.068 cg12193929 chr5 -0.107133 0.01835 5.42e-09 0.020669 0.008897 0.020193 3.8e-10
m.8251G>A 0.073 0.068 cg09463633 chr8 0.0966 0.012717 3.19e-14 0.002201 0.004465 0.622079 2.59e-12
m.8251G>A 0.073 0.068 cg06305777 chr5 -0.141332 0.015845 4.95e-19 0.030873 0.00756 4.48e-05 1.1e-22
m.8251G>A 0.073 0.068 cg06320936 chr6 0.094384 0.015043 3.62e-10 -0.002749 0.00483 0.569365 8.09e-10
m.8251G>A 0.073 0.068 cg00498691 chr19 0.097016 0.016948 1.07e-08 -0.016504 0.007353 0.024829 8.26e-10
m.8251G>A 0.073 0.068 cg24194410 chr5 0.032175 0.004799 2.09e-11 -0.000496 0.002137 0.816514 5.15e-10
m.8251G>A 0.073 0.068 cg07738345 chr9 0.082207 0.010343 1.99e-15 0.002317 0.00345 0.501868 2.46e-13
m.8251G>A 0.073 0.068 cg20479698 chr4 0.007557 0.005241 0.149266 -0.044485 0.006322 2.06e-12 2.41e-10
m.8251G>A 0.073 0.068 cg06751809 chr3 -0.074654 0.009297 1.02e-15 -0.009864 0.004654 0.034071 4.75e-10
m.8251G>A 0.073 0.068 ch.12.131811093R chr12 0.014153 0.002265 4.3e-10 -0.000148 0.000641 0.8175 1.28e-09
m.8251G>A 0.073 0.068 cg06016475 chr6 -0.119309 0.014255 6.08e-17 -0.008949 0.0055 0.103718 5.3e-13
m.8251G>A 0.073 0.068 cg20468109 chr22 -0.123579 0.014152 2.64e-18 0.001919 0.002192 0.381279 2.01e-18
m.8251G>A 0.073 0.068 cg11284625 chr9 -0.107055 0.014151 4.04e-14 0.003256 0.005556 0.557912 4.15e-13
m.8251G>A 0.073 0.068 cg05973414 chr8 -0.118147 0.014618 6.68e-16 0.001597 0.006245 0.798147 5.19e-14
m.8251G>A 0.073 0.068 cg22625347 chr13 0.145391 0.021294 8.96e-12 -0.005429 0.00965 0.573751 1.15e-10
m.8251G>A 0.073 0.068 cg16222790 chr8 -0.150918 0.020212 8.57e-14 0.00682 0.004107 0.096792 2.14e-14
m.951G>A 0.028 0.047 cg06892006 chr12 0.003198 0.003799 0.399894 -0.03929 0.005377 2.85e-13 1.13e-10
m.951G>A 0.028 0.047 cg06616678 chr6 0.000973 0.000942 0.301773 0.022056 0.003368 6.01e-11 1.71e-09
m.951G>A 0.028 0.047 cg01665823 chr6 0.00017 0.001036 0.869972 0.021422 0.003223 3.08e-11 3.52e-10
m.951G>A 0.028 0.047 cg02320208 chr22 0.006975 0.003513 0.047126 -0.031135 0.005255 3.22e-09 1.7e-09
m.951G>A 0.028 0.047 cg03082247 chr8 0.002099 0.009739 0.829368 -0.08295 0.009641 8.16e-18 5.6e-10
m.951G>A 0.028 0.047 cg20603548 chr11 -0.001388 0.004695 0.767479 -0.055688 0.00702 2.26e-15 1.33e-10
m.951G>A 0.028 0.047 cg08369295 chr22 -0.000144 0.000667 0.8285 -0.033048 0.005236 2.85e-10 4.7e-10
m.951G>A 0.028 0.047 cg13659360 chr11 0.000671 0.000957 0.483358 -0.011183 0.001491 6.73e-14 2.33e-11
m.951G>A 0.028 0.047 cg00313346 chr5 0.005122 0.003271 0.117336 -0.030415 0.004857 3.91e-10 1.32e-09
m.951G>A 0.028 0.047 cg27648969 chr22 0.000841 0.000902 0.351245 -0.032449 0.005231 5.71e-10 3.7e-10
m.951G>A 0.028 0.047 cg20691436 chr10 0.001586 0.002761 0.565709 -0.04256 0.006369 2.44e-11 2.09e-10
m.951G>A 0.028 0.047 ch.10.1486890F chr10 0.000832 0.001682 0.620894 0.035397 0.004984 1.27e-12 5.16e-11
m.951G>A 0.028 0.047 cg10196412 chr1 0.001793 0.001957 0.359621 -0.029179 0.00468 4.65e-10 1.05e-09
m.951G>A 0.028 0.047 cg17296220 chr8 -0.00278 0.003854 0.470634 -0.053713 0.006279 1.25e-17 4.92e-12
m.951G>A 0.028 0.047 ch.2.226985145F chr2 7.8e-05 8e-04 0.922619 0.030116 0.00482 4.28e-10 8.07e-10
m.951G>A 0.028 0.047 cg09869286 chr10 0.002038 0.001687 0.226994 -0.031765 0.005285 1.91e-09 1.14e-09
m.951G>A 0.028 0.047 cg17476389 chr2 0.003717 0.002452 0.129586 -0.030079 0.00482 4.5e-10 4.25e-10
