# Supplementary material for: Mitochondrial genome-wide analysis of nuclear DNA methylation quantitative trait loci
Source: Hum Mol Genet. 2021 Nov 19;31(10):1720–32. doi: 10.1093/hmg/ddab339 (PMC9122653; doi:10.1093/hmg/ddab339)
Supplement: Supplementary_Data_Set_4_Haplogroups_ddab339 [file supplementary_data_set_4_haplogroups_ddab339.txt]

Haplogroup_comparison CpG Chromosome Beta SE p-value
I-H cg04637864 chr1 0.00976516197658307 0.00166834774788381 4.82222899774504e-09
I-H cg00145303 chr1 -0.0255296938747073 0.00407387720729428 3.68821732084417e-10
I-H cg04740665 chr1 0.0259514506167729 0.00376746009104695 5.64572216213681e-12
I-H cg06632222 chr1 -0.0195717910009589 0.00304182994406593 1.24112231606033e-10
I-H cg22784167 chr1 0.0447271643416385 0.00676052153199964 3.69213050110903e-11
I-H cg06239478 chr2 0.0234859370114202 0.00323138474245296 3.6465439345074e-13
I-H cg19388373 chr2 0.011898610256625 0.00166888350402989 1.0060038548702e-12
I-H cg11350158 chr2 -0.012154216346361 0.00201601666320013 1.65153625969747e-09
I-H cg08643007 chr2 0.0155129896473902 0.00238973333251798 8.4977478155794e-11
I-H cg05729353 chr2 -0.0223834220227041 0.00320171090901011 2.72775163150351e-12
I-H cg08878861 chr2 -0.0276420162982526 0.00438088529531428 2.79599812363586e-10
I-H cg06916239 chr2 0.0718557224096745 0.0109787140653647 5.94939768822642e-11
I-H cg23012547 chr2 -0.025191879333809 0.0035718394119798 1.75208042300199e-12
I-H cg02335363 chr2 -0.0247568074908508 0.00431741308176148 9.79874055143031e-09
I-H cg05747239 chr2 -0.0236224344118792 0.0037749242849994 3.90636272881433e-10
I-H cg17525674 chr3 0.0306325761419478 0.00499294522059294 8.50672748265118e-10
I-H cg04020138 chr3 -0.0249130698875256 0.00417555764137685 2.4253716598942e-09
I-H cg13863402 chr3 0.0229489106794167 0.00361812378628976 2.25676833904029e-10
I-H cg20574900 chr3 0.0117551064086792 0.0019570209999598 1.89415909807827e-09
I-H cg01537928 chr3 0.0131159729650736 0.00221300851582777 3.08967803617404e-09
I-H cg24445570 chr3 0.012483853156085 0.00195474589686994 1.69800086909744e-10
I-H cg18421157 chr3 0.0297644211699211 0.00415124056840426 7.49942967325025e-13
I-H cg20777482 chr3 -0.0250064526202951 0.00369582275586325 1.32263952947769e-11
I-H cg13849825 chr5 -0.0274534154353844 0.00413586296468924 3.18198906080246e-11
I-H cg12667792 chr5 -0.0287866439502504 0.00438514485282659 5.21789459235044e-11
I-H cg22971398 chr5 0.0301337168258046 0.0042296657195608 1.04555441680229e-12
I-H cg11786255 chr5 0.0441820843119526 0.00764075811545954 7.36329144003819e-09
I-H cg13590816 chr5 0.0295020311908183 0.0040843814892777 5.08032390161478e-13
I-H cg07352250 chr5 -0.0301446891776818 0.00489005085847761 7.07088779726343e-10
I-H cg11286977 chr6 0.02990661921222 0.00465763335864737 1.35390542565557e-10
I-H cg21583690 chr6 0.0304959904753104 0.00451691954597981 1.46322564203695e-11
I-H cg03573179 chr6 0.0222826845423795 0.00340016215688857 5.62347452714176e-11
I-H cg19448829 chr6 0.0289356425810753 0.00407212826254854 1.19645932916409e-12
I-H cg14662283 chr6 -0.0287514803063802 0.00432113973031198 2.8585414385824e-11
I-H cg25020969 chr7 -0.0343814441748114 0.00599525994000144 9.76440555396432e-09
I-H cg04132649 chr7 -0.0267672390546751 0.00441915573644789 1.38603117886013e-09
I-H cg14311320 chr7 0.0323377553172058 0.00534478814202028 1.44545519027822e-09
I-H cg01550681 chr7 0.0284202334051392 0.00403103974912427 1.78470756801856e-12
I-H cg23667707 chr7 -0.0302861121956128 0.00414095531070185 2.59694738695044e-13
I-H cg16983401 chr8 -0.0253185127610506 0.0042850135514252 3.44987424347136e-09
I-H cg20159101 chr8 0.0284526010198255 0.00409926816671541 3.8961606705023e-12
I-H cg24280540 chr8 0.0297227188416318 0.00507142004788775 4.60565810238937e-09
I-H cg03554159 chr8 -0.0270563088310459 0.00436316434810825 5.60788228470537e-10
I-H cg14062007 chr9 -0.0289035314623134 0.00425713259938431 1.12572364181766e-11
I-H cg15053671 chr9 -0.0429239584908042 0.00713733676967072 1.80998136656029e-09
I-H cg05239909 chr9 -0.0301877437001588 0.00512666329209927 3.89998599675185e-09
I-H cg04391569 chr10 -0.0368628955861286 0.00494700602980336 9.22452797676183e-14
I-H cg27395939 chr11 0.010701209942647 0.00177915098879906 1.80126065031669e-09
I-H ch.11.967412F chr11 0.0270840663169612 0.00380308294711139 1.06675019274472e-12
I-H cg06746274 chr11 0.0248990712773437 0.00384070123877977 8.99467509084059e-11
I-H cg15823461 chr11 -0.0452030943863671 0.00699347747221395 1.0223575433474e-10
I-H cg16743318 chr11 0.0287934771135733 0.00418472590930208 5.95957881633166e-12
I-H cg10616121 chr11 0.0271092129140892 0.00399697869535518 1.18174256294371e-11
I-H cg17216272 chr12 -0.0242412833259011 0.00400966748196661 1.48754251300843e-09
I-H cg24290635 chr12 -0.0255973533921903 0.00432586303833666 3.27304372114615e-09
I-H ch.12.104929702R chr12 0.0258388184779558 0.0042968059795268 1.81566262644195e-09
I-H cg02120968 chr12 -0.0230802906864942 0.00338515894482581 9.22640890715e-12
I-H cg11598715 chr12 -0.0354377048451792 0.005368485121747 4.08221894730804e-11
I-H cg08993262 chr12 0.0271337536130791 0.00430904804395125 3.03607511734159e-10
I-H cg17131095 chr12 -0.0234275544055943 0.00392114223259391 2.30547911573599e-09
I-H ch.13.30339786R chr13 0.0285817700023668 0.00395284745709519 4.80586064377026e-13
I-H cg05981912 chr13 0.0255935165791884 0.00427450217068828 2.1311091155101e-09
I-H cg11802176 chr13 -0.0228743566419188 0.00394661033853586 6.79354571190607e-09
I-H cg20934571 chr13 -0.021188039634875 0.00349059299282277 1.27878270660665e-09
I-H cg13007580 chr14 -0.0254319232453997 0.00441375618406018 8.31386126783162e-09
I-H cg00496121 chr14 -0.0193509275253438 0.00331345259988714 5.21663799387926e-09
I-H cg18175690 chr15 -0.02851914936751 0.00469925845558936 1.28820065569078e-09
I-H cg10700761 chr15 0.0265274646095039 0.00455626346554427 5.80789455506682e-09
I-H cg04933492 chr16 -0.0284778041527039 0.00489092560380556 5.79461495917839e-09
I-H cg01108697 chr16 -0.0400372961919688 0.00585550689707349 8.05613757299372e-12
I-H cg07831886 chr16 -0.0271767904144202 0.00441796397171945 7.678804130353e-10
I-H cg26698781 chr16 -0.0264148620496096 0.00370698155704011 1.03548264738796e-12
I-H cg10495758 chr16 0.00731387265327158 0.00120359397919578 1.22685339740271e-09
I-H cg20444098 chr16 0.0383479736098915 0.00525137043779622 2.82532907141759e-13
I-H cg10739979 chr17 -0.0298282835094558 0.00469501683142209 2.10909704905617e-10
I-H cg01724443 chr18 -0.0161860507302239 0.00274213659914377 3.57567756744568e-09
I-H cg20336100 chr18 0.0135163978458026 0.00228705132892625 3.42176305165396e-09
I-H cg06378441 chr18 -0.0287049339132726 0.00461453549815805 4.95425338349274e-10
I-H cg08113537 chr18 -0.068609807390523 0.0087287175697512 3.83400812506397e-15
I-H cg23036385 chr19 -0.0365230140032086 0.00480687956662084 3.00576564241223e-14
I-H cg15050103 chr19 -0.0338100532431936 0.00577773117877676 4.86318669009846e-09
I-H cg07866293 chr21 -0.0244225958189685 0.00408278263141294 2.20616554338615e-09
I-H cg06875470 chr22 0.0280093526342822 0.00391001349779575 7.86471280710994e-13
J-H cg08932388 chr21 -0.022319186924938 0.00381088073189474 4.72153605298432e-09
K-H cg05223360 chr1 -0.0184259870913633 0.0031218370699578 3.5849072468464e-09
K-H cg19839035 chr2 0.00994456653505697 0.00165320250495603 1.79515307705286e-09
K-H cg11162249 chr3 0.0222510939913976 0.0033202829844057 2.061983513697e-11
K-H cg14154527 chr7 -0.027432368291359 0.00458480717822386 2.18634685607512e-09
K-H cg23626475 chr7 -0.0186399911143228 0.00321200743615057 6.5052702198321e-09
K-H cg15157943 chr7 -0.0124247827725534 0.00199559354852034 4.78161737441583e-10
K-H cg13174850 chr14 0.010026882299863 0.00165316863424416 1.31747940583815e-09
T-H cg16558208 chr1 -0.0313180493202697 0.00500329258489476 3.86243737529941e-10
T-H cg19585271 chr1 0.00499478212933113 0.000754714004474205 3.63814308029205e-11
T-H cg21007337 chr2 -0.0166896512441171 0.0028804014985519 6.86435126028466e-09
T-H cg07335234 chr3 0.0216691489581225 0.00361039601848996 1.95050726190325e-09
T-H cg19509891 chr9 0.0245226559922597 0.00386195995511454 2.15601325250556e-10
T-H cg12888127 chr12 0.0311580766826744 0.00523955289233853 2.73593419360782e-09
W-H cg16891895 chr1 0.00971714371795304 0.00146009636042199 2.83033113136246e-11
W-H cg00966974 chr1 0.00989357208861494 0.00163172172604386 1.33380099823827e-09
W-H cg16178186 chr1 0.0219152788351878 0.00338503105082713 9.53322155787379e-11
W-H cg02688760 chr1 0.0307455924881894 0.00447166011473514 6.17056469397051e-12
W-H cg15088679 chr1 0.013833157337313 0.00226302872626532 9.79752567987049e-10
W-H cg18611847 chr1 0.0151851737857536 0.0025721212631663 3.55319705689049e-09
W-H cg00198066 chr2 -0.0301898126569862 0.00516628238601399 5.1077191176064e-09
W-H cg04819149 chr5 0.0379869247212847 0.00653254867435719 6.06253316760653e-09
W-H cg12499157 chr6 -0.0237604215133986 0.00400852684227021 3.07638037665716e-09
W-H cg25821304 chr17 0.00525772137944944 0.000849674312430826 6.09611090094548e-10
W-H cg10322504 chr20 0.0174636657605853 0.00294941533186444 3.19872715816969e-09
W-H cg07831351 chr20 0.0225098516345178 0.00350646510029594 1.3669732298555e-10
W-H cg00625573 chr20 -0.0283810638032223 0.00440640438916234 1.18793082264581e-10
X-H cg21840844 chr1 -0.0381712502072913 0.00504567125556281 3.87423012602132e-14
X-H cg15748006 chr2 -0.0762815792410014 0.00930991637673687 2.5356094925616e-16
X-H cg09577104 chr2 0.0188516161650516 0.00303205120520843 5.05310350842439e-10
X-H cg25100409 chr2 -0.0207965883743431 0.00342216308259644 1.22428718821141e-09
X-H cg02487239 chr2 0.02175588394572 0.00351817402184483 6.25541622147435e-10
X-H cg10055433 chr2 -0.0175764545164664 0.00302903084143076 6.52686925387255e-09
X-H cg04959066 chr2 -0.0174486930770149 0.00301985440525982 7.5597627819741e-09
X-H cg05796661 chr3 -0.0320494644158012 0.00452917651119435 1.4813608181401e-12
X-H cg23424806 chr3 -0.0226540320690877 0.00373400804686422 1.30363868047302e-09
X-H cg26675523 chr3 -0.0220790818134595 0.00373167699693522 3.28535342700399e-09
X-H cg16543923 chr3 0.0222270922377097 0.00378222166776988 4.18452081779878e-09
X-H cg00847109 chr4 -0.0234934645514894 0.0040546296409291 6.86345533850015e-09
X-H cg21572185 chr6 -0.024139255910314 0.00398188883079219 1.34219798662868e-09
X-H cg20232471 chr6 0.0243925374220002 0.00403791568471405 1.53282222937367e-09
X-H cg05358217 chr7 -0.0266207995989951 0.00354995325206192 6.43479722719577e-14
X-H cg15227302 chr7 0.0220900542668755 0.00332599025375247 3.10196483468788e-11
X-H cg03190018 chr7 -0.0225157990818493 0.00387176628860913 6.04956596494273e-09
X-H cg27043268 chr8 -0.0251496158206995 0.00401265018330897 3.66696500995645e-10
X-H cg21164967 chr9 -0.0507984463273027 0.00656541192186597 1.01564275034136e-14
X-H cg08437570 chr10 0.024491848140587 0.00426697829393218 9.47561479440394e-09
X-H cg17198722 chr10 0.0214463980186922 0.00352902450617063 1.22340181970236e-09
X-H ch.10.132646605F chr10 0.0229285479174252 0.00357397914433714 1.40442721579645e-10
X-H cg09762533 chr11 -0.0240051460319956 0.00390750029748437 8.07984421724885e-10
X-H cg16476639 chr14 -0.0247889235907468 0.00392899193757861 2.80422604307156e-10
X-H cg10041374 chr15 -0.0345760835040346 0.00516917209894765 2.24851857431474e-11
X-H cg12637309 chr15 -0.0355059724565323 0.00553779022661444 1.44021300751654e-10
X-H cg14537229 chr18 0.0214091235429084 0.00354969913040321 1.6269607877267e-09
X-H cg09888656 chr18 -0.0241019879549055 0.00401787896627122 1.98922517133628e-09
X-H cg25650390 chr19 0.0123406560708679 0.00204931182093697 1.72430670588222e-09
X-H cg03113121 chr19 0.022471662037064 0.00365483842624033 7.82342418380326e-10
X-H cg01997009 chr20 -0.0172433618600458 0.00280057125745169 7.40949865776632e-10
X-H cg17802551 chr21 -0.0325135946352618 0.00542698015588882 2.08423158742712e-09
